# Supplementary material for: Metabolic analyses elucidate non-trivial gene targets for amplifying dihydroartemisinic acid production in yeast
Source: Front Microbiol. 2013 Jul 26;4:200. doi: 10.3389/fmicb.2013.00200 (PMC3724057; doi:10.3389/fmicb.2013.00200)
Supplement: Supplementary file 1 [file 54201_Sriram_DataSheet1.XLSX]

## Sheet: Models
Cofactor-free model
(Internal	fluxes)
//	Input
HEX1	I	-1	atp	-1	glc-D	1	adp	1	g6p	1	h
//	Glycolysis
PGI	R	-1	g6p	1	f6p
FBA	R	-1	fdp	1	g3p	1	dhap
FBP	I	-1	fdp	-1	h2o	1	f6p	1	pi
PFK	I	-1	atp	-1	f6p	1	adp	1	h	1	fdp
TPI	R	-1	dhap	1	g3p
GAPD	R	-1	g3p	-1	nad	-1	pi	1	h	1	nadh	1	13dpg
PGK	R	-1	atp	-1	3pg	1	adp	1	13dpg
PGM	R	-1	2pg	1	3pg
ENO	R	-1	2pg	1	h2o	1	pep
PYK	I	-1	adp	-1	h	-1	pep	1	atp	1	pyr
//	PPP
G6PDH2r	R	-1	g6p	-1	nadp	1	h	1	6pgl	1	nadph
PGL	I	-1	6pgl	-1	h2o	1	h	1	6pgc
GND	I	-1	6pgc	-1	nadp	1	co2	1	ru5p-D	1	nadph
RPE	R	-1	ru5p-D	1	xu5p-D
RPI	R	-1	r5p	1	ru5p-D
TALA	R	-1	g3p	-1	s7p	1	e4p	1	f6p
TKT1	R	-1	r5p	-1	xu5p-D	1	g3p	1	s7p
TKT2	R	-1	e4p	-1	xu5p-D	1	g3p	1	f6p
//TCA
PDH	I	-1	nad	-1	pyr	-1	coa	1	co2	1	accoa	1	nadh
CS	I	-1	accoa	-1	oaa	-1	h2o	1	h	1	cit	1	coa
ACONT	R	-1	cit	1	icit
ICDHyr	R	-1	icit	-1	nad	1	2OGm	1	co2	1	nadh
T_2OGmDH	I	-1	2OGm	-1	nad	-1	coa	1	co2	1	nadh	1	succoa
SUCOAS	R	-1	atp	-1	coa	-1	succ	1	adp	1	succoa	1	pi
SUCD1i	I	-1	fad	-1	succ	1	fadh2	1	fum
FUM	R	-1	fum	-1	h2o	1	mal-L
MDH	R	-1	nad	-1	mal-L	1	h	1	nadh	1	oaa
//Anaplerotic	Reactions
PPA	I	-1	ppi	-1	h2o	1	h	2	pi
PYC1	I	-1	co2	-1	pyr	-1	atp	1	pi	1	oaa	1	adp
ME1	I	-1	nad	-1	mal-L	1	co2	1	pyr	1	nadh
ME2	I	-1	mal-L	-1	nadp	1	co2	1	pyr	1	nadph
//	Electron	Transport	Chain
ETC1	I	-2	nadh	-10	h	-1	o2	2	nad	9	h_out	2	h2o
ETC1	I	-2	fadh2	-12	h	-1	o2	2	fad	12	h_out	2	h2o
ATPS	I	-3	h_out	-1	adp	-1	pi	1	atp	2	h	1	h2o
//	Glycerol	Metabolism
G3PD	I	-1	dhap	-1	nadh	-1	h2o	1	pi	1	glyc	1	nad
//	Ethanol/Acetate	Fermenation
PYDC	I	-1	pyr	1	acetald	1	co2
ADH	I	-1	acetald	-1	nadh	1	etoh	1	nad
AADH1	I	-1	acetald	-1	h2o	-1	nad	1	acet	1	nadh
AADH2	I	-1	acetald	-1	h2o	-1	nadp	1	acet	1	nadph
//	Dihydroartemisinic	Acid	Pathway
MEV	I	-9	accoa	-6	nadph	-9	atp	-2	o2	-1	h	1	dha	9	coa	6	nadp	9	adp	3	co2	3	pi	3ppi
//	Biomass	Synthesis
BIOM	I	-58	g3p	-26	e4p	-177	pyr	-64	accoa	-94	oaa	-102	2OGm	-250	g6p	-30	r5p	-6347	atp	-53	pep	-774	nadph	100	biom	6347	adp	6347	pi	170	nadh
(External	Fluxes)
glc-D	Input
o2	Free
co2	Free
biom	Output
glyc	Output
etoh	Output
acet	Output
dha	Output
pi	Free
ppi	Free
h2o	Free
atp	Free
adp	Free
h	Free
nad	Free
nadh	Free
coa	Free
nadp	Free
nadph	Free
fad	Free
fadh2	Free
Model with cofactors
(Internal	fluxes)
//	Input
HEX1	I	-1	atp	-1	glc-D	1	adp	1	g6p	1	h
//	Glycolysis
PGI	R	-1	g6p	1	f6p
FBA	R	-1	fdp	1	g3p	1	dhap
FBP	I	-1	fdp	-1	h2o	1	f6p	1	pi
PFK	I	-1	atp	-1	f6p	1	adp	1	h	1	fdp
TPI	R	-1	dhap	1	g3p
GAPD	R	-1	g3p	-1	nad	-1	pi	1	h	1	nadh	1	13dpg
PGK	R	-1	atp	-1	3pg	1	adp	1	13dpg
PGM	R	-1	2pg	1	3pg
ENO	R	-1	2pg	1	h2o	1	pep
PYK	I	-1	adp	-1	h	-1	pep	1	atp	1	pyr
//	PPP
G6PDH2r	R	-1	g6p	-1	nadp	1	h	1	6pgl	1	nadph
PGL	I	-1	6pgl	-1	h2o	1	h	1	6pgc
GND	I	-1	6pgc	-1	nadp	1	co2	1	ru5p-D	1	nadph
RPE	R	-1	ru5p-D	1	xu5p-D
RPI	R	-1	r5p	1	ru5p-D
TALA	R	-1	g3p	-1	s7p	1	e4p	1	f6p
TKT1	R	-1	r5p	-1	xu5p-D	1	g3p	1	s7p
TKT2	R	-1	e4p	-1	xu5p-D	1	g3p	1	f6p
//TCA
PDH	I	-1	nad	-1	pyr	-1	coa	1	co2	1	accoa	1	nadh
CS	I	-1	accoa	-1	oaa	-1	h2o	1	h	1	cit	1	coa
ACONT	R	-1	cit	1	icit
ICDHyr	R	-1	icit	-1	nad	1	2OGm	1	co2	1	nadh
T_2OGmDH	I	-1	2OGm	-1	nad	-1	coa	1	co2	1	nadh	1	succoa
SUCOAS	R	-1	atp	-1	coa	-1	succ	1	adp	1	succoa	1	pi
SUCD1i	I	-1	fad	-1	succ	1	fadh2	1	fum
FUM	R	-1	fum	-1	h2o	1	mal-L
MDH	R	-1	nad	-1	mal-L	1	h	1	nadh	1	oaa
//Anaplerotic	Reactions
PPA	I	-1	ppi	-1	h2o	1	h	2	pi
PYC1	I	-1	co2	-1	pyr	-1	atp	1	pi	1	oaa	1	adp
ME1	I	-1	nad	-1	mal-L	1	co2	1	pyr	1	nadh
ME2	I	-1	mal-L	-1	nadp	1	co2	1	pyr	1	nadph
//	Electron	Transport	Chain
ETC1	I	-2	nadh	-10	h	-1	o2	2	nad	9	h_out	2	h2o
ETC1	I	-2	fadh2	-12	h	-1	o2	2	fad	12	h_out	2	h2o
ATPS	I	-3	h_out	-1	adp	-1	pi	1	atp	2	h	1	h2o
//	Glycerol	Metabolism
G3PD	I	-1	dhap	-1	nadh	-1	h2o	1	pi	1	glyc	1	nad
//	Ethanol/Acetate	Fermenation
PYDC	I	-1	pyr	1	acetald	1	co2
ADH	I	-1	acetald	-1	nadh	1	etoh	1	nad
AADH1	I	-1	acetald	-1	h2o	-1	nad	1	acet	1	nadh
AADH2	I	-1	acetald	-1	h2o	-1	nadp	1	acet	1	nadph
//	Dihydroartemisinic	Acid	Pathway
MEV	I	-9	accoa	-6	nadph	-9	atp	-2	o2	-1	h	1	dha	9	coa	6	nadp	9	adp	3	co2	3	pi	3ppi
//	Biomass	Synthesis
BIOM	I	-58	g3p	-26	e4p	-177	pyr	-64	accoa	-94	oaa	-102	2OGm	-250	g6p	-30	r5p	-6347	atp	-53	pep	-774	nadph	100	biom	6347	adp	6347	pi	170	nadh
(External	Fluxes)
glc-D	Input
o2	Free
co2	Free
biom	Output
glyc	Output
etoh	Output
acet	Output
dha	Output
pi	Input
ppi	Output
h2o	Free
atp	Output
adp	Input
h	Free
nad	Input
nadh	Output
coa	Free
nadp	Input
nadph	Output
fad	Input
fadh2	Output

## Sheet: Cofactor free ExPas
				Glycolysis																		PPP														TCA cycle
#	Type	Family	Notes	HEX1	PGI	PGIr	FBA	FBAr	FBP	PFK	TPI	TPIr	GAPD	GAPDr	PGK	PGKr	PGM	PGMr	ENO	ENOr	PYK	G6PDH2r	G6PDH2rr	PGL	GND	RPE	RPEr	RPI	RPIr	TALA	TALAr	TKT1	TKT1r	TKT2	TKT2r	PDH	CS	ACONT	ACONTr	ICDHyr	ICDHyrr	T_2OGmDH	SUCOAS	SUCOASr	SUCD1i	FUM	FUMr	MDH	MDHr
Type: net flux for irreversible (I) or reversibility (R)				I	R		R		I	I	R		R		R		R				I	R		I	I	R		R		R		R		R		I	I	R		R		I	R		I	R		R
1	1	DHA production	Max DHA production via glycolysis	1	1	0	1	0	0	1	1	0	2	0	0	2	0	2	2	0	2	0	0	0	0	0	0	0	0	0	0	0	0	0	0	2	0	0	0	0	0	0	0	0	0	0	0	0	0
2	1		PPP only	1	0	0	0.666667	0	0	0.666667	0.666667	0	1.66667	0	0	1.66667	0	1.66667	1.66667	0	1.66667	1	0	1	1	0.666667	0	0	0.333333	0.333333	0	0.333333	0	0.333333	0	1.66667	0	0	0	0	0	0	0	0	0	0	0	0	0
3	1		DHA and glycerol via glycolysis	1	1	0	1	0	0	1	0	0	1	0	0	1	0	1	1	0	1	0	0	0	0	0	0	0	0	0	0	0	0	0	0	1	0	0	0	0	0	0	0	0	0	0	0	0	0
4	1		DHA and glycerol via PPP	1	0	0	0.666667	0	0	0.666667	0	0	1	0	0	1	0	1	1	0	1	1	0	1	1	0.666667	0	0	0.333333	0.333333	0	0.333333	0	0.333333	0	1	0	0	0	0	0	0	0	0	0	0	0	0	0
5	1		DHA only; cyclic PPP	1	0	2	0	0	0	0	0	0	1	0	0	1	0	1	1	0	1	3	0	3	3	2	0	0	1	1	0	1	0	1	0	1	0	0	0	0	0	0	0	0	0	0	0	0	0
6	1	Biomass production		1	0.595032	0	0.548596	0	0	0.548596	0.548596	0	0.958963	0	0	0.958963	0	0.958963	0.958963	0	0.87311	0	0	0	0	0	0.0464363	0	0.0464363	0	0.00215983	0	0.00215983	0	0.0442765	0.268898	0.165227	0.165227	0	0.165227	0	0	0	0	0	0	0	0	0
7	1			1	0.588997	0	0.546926	0	0	0.546926	0.546926	0	0.957929	0	0	0.957929	0	0.957929	0.957929	0	0.872168	0.00647249	0	0.00647249	0.00647249	0	0.0420712	0	0.0485437	0	0	0	0	0	0.0420712	0.268608	0.165049	0.165049	0	0.165049	0	0	0	0	0	0	0	0	0
8	1			1	0.530825	0	0.530825	0	0	0.530825	0.530825	0	0.947958	0	0	0.947958	0	0.947958	0.947958	0	0.86309	0.0688551	0	0.0688551	0.0688551	0	0	0	0.0688551	0.0208167	0	0.0208167	0	0	0.0208167	0.265813	0.163331	0.163331	0	0.163331	0	0	0	0	0	0	0	0	0
9	1			1	0.473851	0	0.515055	0	0	0.515055	0.515055	0	0.938193	0	0	0.938193	0	0.938193	0.938193	0	0.8542	0.129952	0	0.129952	0.129952	0.0412044	0	0	0.088748	0.0412044	0	0.0412044	0	0	0	0.263074	0.161648	0.161648	0	0.161648	0	0	0	0	0	0	0	0	0
10	1			1	0	0	0.383903	0	0	0.383903	0.383903	0	0.856977	0	0	0.856977	0	0.856977	0.856977	0	0.780255	0.638101	0	0.638101	0.638101	0.383903	0	0	0.254198	0.21077	0	0.21077	0	0.173133	0	0.240301	0.147655	0.147655	0	0.147655	0	0	0	0	0	0	0	0	0
11	1			1	0.738494	0	0.708508	0	0	0.708508	0	0	0.619247	0	0	0.619247	0	0.619247	0.619247	0	0.563808	0	0	0	0	0	0.0299861	0	0.0299861	0	0.0013947	0	0.0013947	0	0.0285914	0.17364	0.106695	0.106695	0	0.106695	0	0	0	0	0	0	0	0	0
12	1			1	0.693515	0	0.693515	0	0	0.693515	0	0	0.619247	0	0	0.619247	0	0.619247	0.619247	0	0.563808	0.0449791	0	0.0449791	0.0449791	0	0	0	0.0449791	0.0135983	0	0.0135983	0	0	0.0135983	0.17364	0.106695	0.106695	0	0.106695	0	0	0	0	0	0	0	0	0
13	1			1	0.73431	0	0.707113	0	0	0.707113	0	0	0.619247	0	0	0.619247	0	0.619247	0.619247	0	0.563808	0.0041841	0	0.0041841	0.0041841	0	0.0271967	0	0.0313808	0	0	0	0	0	0.0271967	0.17364	0.106695	0.106695	0	0.106695	0	0	0	0	0	0	0	0	0
14	1			1	0.65272	0	0.679916	0	0	0.679916	0	0	0.619247	0	0	0.619247	0	0.619247	0.619247	0	0.563808	0.0857741	0	0.0857741	0.0857741	0.0271967	0	0	0.0585774	0.0271967	0	0.0271967	0	0	0	0.17364	0.106695	0.106695	0	0.106695	0	0	0	0	0	0	0	0	0
15	1			1	0	0	0.462343	0	0	0.462343	0	0	0.619247	0	0	0.619247	0	0.619247	0.619247	0	0.563808	0.738494	0	0.738494	0.738494	0.462343	0	0	0.276151	0.24477	0	0.24477	0	0.217573	0	0.17364	0.106695	0.106695	0	0.106695	0	0	0	0	0	0	0	0	0
16	1			1	0	1.38703	0	0	0	0	0	0	0.619247	0	0	0.619247	0	0.619247	0.619247	0	0.563808	2.12552	0	2.12552	2.12552	1.38703	0	0	0.738494	0.707113	0	0.707113	0	0.679916	0	0.17364	0.106695	0.106695	0	0.106695	0	0	0	0	0	0	0	0	0
17	1	All Carbon lost to CO2		1	0	2	0	0	0	0	0	0	1	0	0	1	0	1	1	0	1	3	0	3	3	2	0	0	1	1	0	1	0	1	0	1	1	1	0	1	0	1	0	1	1	1	0	0	0
18	1			1	0	2	0	0	0	0	0	0	1	0	0	1	0	1	1	0	1	3	0	3	3	2	0	0	1	1	0	1	0	1	0	1	1	1	0	1	0	1	0	1	1	1	0	0	0
19	1			1	0	2	0	0	0	0	0	0	1	0	0	1	0	1	1	0	1	3	0	3	3	2	0	0	1	1	0	1	0	1	0	1	1	1	0	1	0	1	0	1	1	1	0	1	0
20	1			1	0	5	0	1	1	0	0	1	0	0	0	0	0	0	0	0	0	6	0	6	6	4	0	0	2	2	0	2	0	2	0	0	0	0	0	0	0	0	0	0	0	0	0	0	0
21	1			1	0	0	0.666667	0	0	0.666667	0.666667	0	1.66667	0	0	1.66667	0	1.66667	1.66667	0	1.66667	1	0	1	1	0.666667	0	0	0.333333	0.333333	0	0.333333	0	0.333333	0	1.66667	1.66667	1.66667	0	1.66667	0	1.66667	0	1.66667	1.66667	1.66667	0	0	0
22	1			1	0	0	0.666667	0	0	0.666667	0.666667	0	1.66667	0	0	1.66667	0	1.66667	1.66667	0	1.66667	1	0	1	1	0.666667	0	0	0.333333	0.333333	0	0.333333	0	0.333333	0	1.66667	1.66667	1.66667	0	1.66667	0	1.66667	0	1.66667	1.66667	1.66667	0	0	0
23	1			1	0	0	0.666667	0	0	0.666667	0.666667	0	1.66667	0	0	1.66667	0	1.66667	1.66667	0	1.66667	1	0	1	1	0.666667	0	0	0.333333	0.333333	0	0.333333	0	0.333333	0	1.66667	1.66667	1.66667	0	1.66667	0	1.66667	0	1.66667	1.66667	1.66667	0	1.66667	0
24	1			1	1	0	1	0	0	1	1	0	2	0	0	2	0	2	2	0	2	0	0	0	0	0	0	0	0	0	0	0	0	0	0	2	2	2	0	2	0	2	0	2	2	2	0	0	0
25	1			1	1	0	1	0	0	1	1	0	2	0	0	2	0	2	2	0	2	0	0	0	0	0	0	0	0	0	0	0	0	0	0	2	2	2	0	2	0	2	0	2	2	2	0	0	0
26	1			1	1	0	1	0	0	1	1	0	2	0	0	2	0	2	2	0	2	0	0	0	0	0	0	0	0	0	0	0	0	0	0	2	2	2	0	2	0	2	0	2	2	2	0	2	0
27	1	Glycolysis to metabolites		1	1	0	1	0	0	1	0	0	1	0	0	1	0	1	1	0	1	0	0	0	0	0	0	0	0	0	0	0	0	0	0	1	1	1	0	1	0	1	0	1	1	1	0	0	0
28	1			1	1	0	1	0	0	1	0	0	1	0	0	1	0	1	1	0	1	0	0	0	0	0	0	0	0	0	0	0	0	0	0	1	1	1	0	1	0	1	0	1	1	1	0	0	0
29	1			1	1	0	1	0	0	1	0	0	1	0	0	1	0	1	1	0	1	0	0	0	0	0	0	0	0	0	0	0	0	0	0	1	1	1	0	1	0	1	0	1	1	1	0	1	0
30	1			1	1	0	1	0	0	1	0	0	1	0	0	1	0	1	1	0	1	0	0	0	0	0	0	0	0	0	0	0	0	0	0	0	0	0	0	0	0	0	0	0	0	0	0	0	0
31	1			1	1	0	1	0	0	1	0	0	1	0	0	1	0	1	1	0	1	0	0	0	0	0	0	0	0	0	0	0	0	0	0	0	0	0	0	0	0	0	0	0	0	0	0	0	0
32	1			1	1	0	1	0	0	1	0	0	1	0	0	1	0	1	1	0	1	0	0	0	0	0	0	0	0	0	0	0	0	0	0	0	0	0	0	0	0	0	0	0	0	0	0	0	0
33	1			1	1	0	1	0	0	1	0	1	0	0	0	0	0	0	0	0	0	0	0	0	0	0	0	0	0	0	0	0	0	0	0	0	0	0	0	0	0	0	0	0	0	0	0	0	0
34	1			1	1	0	1	0	0	1	1	0	2	0	0	2	0	2	2	0	2	0	0	0	0	0	0	0	0	0	0	0	0	0	0	0	0	0	0	0	0	0	0	0	0	0	0	0	0
35	1			1	1	0	1	0	0	1	1	0	2	0	0	2	0	2	2	0	2	0	0	0	0	0	0	0	0	0	0	0	0	0	0	0	0	0	0	0	0	0	0	0	0	0	0	0	0
36	1			1	1	0	1	0	0	1	1	0	2	0	0	2	0	2	2	0	2	0	0	0	0	0	0	0	0	0	0	0	0	0	0	0	0	0	0	0	0	0	0	0	0	0	0	0	0
37	1	PPP to metabolites		1	0	0	0.666667	0	0	0.666667	0	0	1	0	0	1	0	1	1	0	1	1	0	1	1	0.666667	0	0	0.333333	0.333333	0	0.333333	0	0.333333	0	1	1	1	0	1	0	1	0	1	1	1	0	0	0
38	1			1	0	0	0.666667	0	0	0.666667	0	0	1	0	0	1	0	1	1	0	1	1	0	1	1	0.666667	0	0	0.333333	0.333333	0	0.333333	0	0.333333	0	1	1	1	0	1	0	1	0	1	1	1	0	0	0
39	1			1	0	0	0.666667	0	0	0.666667	0	0	1	0	0	1	0	1	1	0	1	1	0	1	1	0.666667	0	0	0.333333	0.333333	0	0.333333	0	0.333333	0	1	1	1	0	1	0	1	0	1	1	1	0	1	0
40	1			1	0	0	0.666667	0	0	0.666667	0	0	1	0	0	1	0	1	1	0	1	1	0	1	1	0.666667	0	0	0.333333	0.333333	0	0.333333	0	0.333333	0	0	0	0	0	0	0	0	0	0	0	0	0	0	0
41	1			1	0	0	0.666667	0	0	0.666667	0	0	1	0	0	1	0	1	1	0	1	1	0	1	1	0.666667	0	0	0.333333	0.333333	0	0.333333	0	0.333333	0	0	0	0	0	0	0	0	0	0	0	0	0	0	0
42	1			1	0	0	0.666667	0	0	0.666667	0	0	1	0	0	1	0	1	1	0	1	1	0	1	1	0.666667	0	0	0.333333	0.333333	0	0.333333	0	0.333333	0	0	0	0	0	0	0	0	0	0	0	0	0	0	0
43	1			1	0	0	0.666667	0	0	0.666667	0	1	0	0	0	0	0	0	0	0	0	1	0	1	1	0.666667	0	0	0.333333	0.333333	0	0.333333	0	0.333333	0	0	0	0	0	0	0	0	0	0	0	0	0	0	0
44	1			1	0	0	0.666667	0	0	0.666667	0.666667	0	1.66667	0	0	1.66667	0	1.66667	1.66667	0	1.66667	1	0	1	1	0.666667	0	0	0.333333	0.333333	0	0.333333	0	0.333333	0	0	0	0	0	0	0	0	0	0	0	0	0	0	0
45	1			1	0	0	0.666667	0	0	0.666667	0.666667	0	1.66667	0	0	1.66667	0	1.66667	1.66667	0	1.66667	1	0	1	1	0.666667	0	0	0.333333	0.333333	0	0.333333	0	0.333333	0	0	0	0	0	0	0	0	0	0	0	0	0	0	0
46	1			1	0	0	0.666667	0	0	0.666667	0.666667	0	1.66667	0	0	1.66667	0	1.66667	1.66667	0	1.66667	1	0	1	1	0.666667	0	0	0.333333	0.333333	0	0.333333	0	0.333333	0	0	0	0	0	0	0	0	0	0	0	0	0	0	0
47	1			1	0	2	0	0	0	0	0	0	1	0	0	1	0	1	1	0	1	3	0	3	3	2	0	0	1	1	0	1	0	1	0	0	0	0	0	0	0	0	0	0	0	0	0	0	0
48	1			1	0	2	0	0	0	0	0	0	1	0	0	1	0	1	1	0	1	3	0	3	3	2	0	0	1	1	0	1	0	1	0	0	0	0	0	0	0	0	0	0	0	0	0	0	0
49	1			1	0	2	0	0	0	0	0	0	1	0	0	1	0	1	1	0	1	3	0	3	3	2	0	0	1	1	0	1	0	1	0	0	0	0	0	0	0	0	0	0	0	0	0	0	0
50	1			1	0	2	0	0	0	0	0	1	0	0	0	0	0	0	0	0	0	3	0	3	3	2	0	0	1	1	0	1	0	1	0	0	0	0	0	0	0	0	0	0	0	0	0	0	0
51	2			0	0	0	0	0	0	0	0	0	0	0	0	0	0	0	0	0	0	0	0	0	0	0	0	0	0	0	0	0	0	0	0	0	0	0	0	0	0	0	0	0	0	0	0	0	1
52	2			0	0	0	0	0	0	0	0	0	0	0	0	0	0	0	0	0	0	0	0	0	0	0	0	0	0	0	0	0	0	0	0	0	0	0	0	0	0	0	0	0	0	0	0	0	1
53	2			0	0	0	0	0	1	1	0	0	0	0	0	0	0	0	0	0	0	0	0	0	0	0	0	0	0	0	0	0	0	0	0	0	0	0	0	0	0	0	0	0	0	0	0	0	0
54	2			0	0	0	0	0	0	0	0	0	0	0	0	0	0	0	0	0	0	0	0	0	0	0	0	0	0	0	0	0	0	0	0	0	0	0	0	0	0	0	0	0	0	0	0	0	0
55	2			0	0	0	0	0	0	0	0	0	0	0	0	0	0	0	0	0	0	0	0	0	0	0	0	0	0	0	0	0	0	0	0	0	0	0	0	0	0	0	0	0	0	0	0	0	0
56	2			0	0	0	0	0	0	0	0	0	0	0	0	0	0	0	0	0	0	0	0	0	0	0	0	0	0	0	0	0	0	0	0	0	0	0	0	0	0	0	0	0	0	0	0	0	0
57	3			0	0	0	0	0	0	0	0	0	0	0	0	0	0	0	0	0	0	0	0	0	0	0	0	0	0	0	0	0	0	0	0	0	0	0	0	0	0	0	0	0	0	0	0	1	1
58	3			0	0	0	0	0	0	0	1	1	0	0	0	0	0	0	0	0	0	0	0	0	0	0	0	0	0	0	0	0	0	0	0	0	0	0	0	0	0	0	0	0	0	0	0	0	0
59	3			0	0	0	1	1	0	0	0	0	0	0	0	0	0	0	0	0	0	0	0	0	0	0	0	0	0	0	0	0	0	0	0	0	0	0	0	0	0	0	0	0	0	0	0	0	0
60	3			0	0	0	0	0	0	0	0	0	1	1	0	0	0	0	0	0	0	0	0	0	0	0	0	0	0	0	0	0	0	0	0	0	0	0	0	0	0	0	0	0	0	0	0	0	0
61	3			0	0	0	0	0	0	0	0	0	0	0	0	0	1	1	0	0	0	0	0	0	0	0	0	0	0	0	0	0	0	0	0	0	0	0	0	0	0	0	0	0	0	0	0	0	0
62	3			0	0	0	0	0	0	0	0	0	0	0	0	0	0	0	0	0	0	0	0	0	0	0	0	0	0	0	0	0	0	0	0	0	0	0	0	1	1	0	0	0	0	0	0	0	0
63	3			0	0	0	0	0	0	0	0	0	0	0	0	0	0	0	0	0	0	1	1	0	0	0	0	0	0	0	0	0	0	0	0	0	0	0	0	0	0	0	0	0	0	0	0	0	0
64	3			0	0	0	0	0	0	0	0	0	0	0	0	0	0	0	0	0	0	0	0	0	0	0	0	0	0	0	0	0	0	0	0	0	0	0	0	0	0	0	0	0	0	1	1	0	0
65	3			0	0	0	0	0	0	0	0	0	0	0	0	0	0	0	0	0	0	0	0	0	0	0	0	0	0	0	0	0	0	0	0	0	0	1	1	0	0	0	0	0	0	0	0	0	0
66	3			0	0	0	0	0	0	0	0	0	0	0	0	0	0	0	0	0	0	0	0	0	0	0	0	0	0	0	0	0	0	0	0	0	0	0	0	0	0	0	1	1	0	0	0	0	0
67	3			0	0	0	0	0	0	0	0	0	0	0	0	0	0	0	1	1	0	0	0	0	0	0	0	0	0	0	0	0	0	0	0	0	0	0	0	0	0	0	0	0	0	0	0	0	0
68	3			0	0	0	0	0	0	0	0	0	0	0	1	1	0	0	0	0	0	0	0	0	0	0	0	0	0	0	0	0	0	0	0	0	0	0	0	0	0	0	0	0	0	0	0	0	0
69	3			0	0	0	0	0	0	0	0	0	0	0	0	0	0	0	0	0	0	0	0	0	0	0	0	0	0	0	0	1	1	0	0	0	0	0	0	0	0	0	0	0	0	0	0	0	0
70	3			0	0	0	0	0	0	0	0	0	0	0	0	0	0	0	0	0	0	0	0	0	0	0	0	0	0	1	1	0	0	0	0	0	0	0	0	0	0	0	0	0	0	0	0	0	0
71	3			0	0	0	0	0	0	0	0	0	0	0	0	0	0	0	0	0	0	0	0	0	0	0	0	1	1	0	0	0	0	0	0	0	0	0	0	0	0	0	0	0	0	0	0	0	0
72	3			0	0	0	0	0	0	0	0	0	0	0	0	0	0	0	0	0	0	0	0	0	0	1	1	0	0	0	0	0	0	0	0	0	0	0	0	0	0	0	0	0	0	0	0	0	0
73	3			0	0	0	0	0	0	0	0	0	0	0	0	0	0	0	0	0	0	0	0	0	0	0	0	0	0	0	0	0	0	1	1	0	0	0	0	0	0	0	0	0	0	0	0	0	0
74	3			0	1	1	0	0	0	0	0	0	0	0	0	0	0	0	0	0	0	0	0	0	0	0	0	0	0	0	0	0	0	0	0	0	0	0	0	0	0	0	0	0	0	0	0	0	0
[truncated: 35 more columns]

## Sheet: Cofactor requirement ExPas
				Glycolysis																		PPP														TCA cycle
#	Type	Family	Notes	HEX1	PGI	PGIr	FBA	FBAr	FBP	PFK	TPI	TPIr	GAPD	GAPDr	PGK	PGKr	PGM	PGMr	ENO	ENOr	PYK	G6PDH2r	G6PDH2rr	PGL	GND	RPE	RPEr	RPI	RPIr	TALA	TALAr	TKT1	TKT1r	TKT2	TKT2r	PDH	CS	ACONT	ACONTr	ICDHyr	ICDHyrr	T_2OGmDH	SUCOAS	SUCOASr	SUCD1i	FUM	FUMr	MDH	MDHr
Type: net flux for irreversible (I) or reversibility (R)				I	R		R		I	I	R		R		R		R				I	R		I	I	R		R		R		R		R		I	I	R		R		I	R		I	R		R
1	1	DHA production only		1	1	0	1	0	0	1	1	0	2	0	0	2	0	2	2	0	2	0	0	0	0	0	0	0	0	0	0	0	0	0	0	2	0	0	0	0	0	0	0	0	0	0	0	0	2.4
2	1			1	1	0	1	0	0	1	1	0	2	0	0	2	0	2	2	0	2	0	0	0	0	0	0	0	0	0	0	0	0	0	0	2	0	0	0	0	0	0	0	0	0	0	0	0	2.4
3	1			1	1	0	1	0	0	1	1	0	2	0	0	2	0	2	2	0	2	0	0	0	0	0	0	0	0	0	0	0	0	0	0	2	0	0	0	0	0	0	0	0	0	0	0	0	1.33333
4	1			1	1	0	1	0	0	1	1	0	2	0	0	2	0	2	2	0	2	0	0	0	0	0	0	0	0	0	0	0	0	0	0	2	0	0	0	0	0	0	0	0	0	0	0	0	4
5	1			1	1	0	1	0	2.66667	3.66667	1	0	2	0	0	2	0	2	2	0	2	0	0	0	0	0	0	0	0	0	0	0	0	0	0	2	0	0	0	0	0	0	0	0	0	0	0	0	1.33333
6	1			1	1	0	1	0	0	1	1	0	2	0	0	2	0	2	2	0	2	0	0	0	0	0	0	0	0	0	0	0	0	0	0	2	0	0	0	0	0	0	0	0	0	0	0	0	1.33333
7	1			1	1	0	1	0	2.66667	3.66667	1	0	2	0	0	2	0	2	2	0	2	0	0	0	0	0	0	0	0	0	0	0	0	0	0	2	0	0	0	0	0	0	0	0	0	0	0	0	1.33333
8	1			1	1	0	1	0	0	1	1	0	2	0	0	2	0	2	2	0	2	0	0	0	0	0	0	0	0	0	0	0	0	0	0	2	0	0	0	0	0	0	0	0	0	0	0	0	4
9	1			1	1	0	1	0	0	1	1	0	2	0	0	2	0	2	2	0	2	0	0	0	0	0	0	0	0	0	0	0	0	0	0	2	0	0	0	0	0	0	0	0	0	0	0	0	1.33333
10	1			1	1	0	1	0	0	1	1	0	2	0	0	2	0	2	2	0	2	0	0	0	0	0	0	0	0	0	0	0	0	0	0	2	0	0	0	0	0	0	0	0	0	0	0	0	1.33333
11	1			1	0.4	0	0.8	0	0	0.8	0.8	0	1.8	0	0	1.8	0	1.8	1.8	0	1.8	0.6	0	0.6	0.6	0.4	0	0	0.2	0.2	0	0.2	0	0.2	0	1.8	0	0	0	0	0	0	0	0	0	0	0	0	5.4
12	1			1	0.4	0	0.8	0	5.4	6.2	0.8	0	1.8	0	0	1.8	0	1.8	1.8	0	1.8	0.6	0	0.6	0.6	0.4	0	0	0.2	0.2	0	0.2	0	0.2	0	1.8	0	0	0	0	0	0	0	0	0	0	0	0	0
13	1			1	0.4	0	0.8	0	0	0.8	0.8	0	1.8	0	0	1.8	0	1.8	1.8	0	1.8	0.6	0	0.6	0.6	0.4	0	0	0.2	0.2	0	0.2	0	0.2	0	1.8	0	0	0	0	0	0	0	0	0	0	0	0	0
14	1			1	0.4	0	0.8	0	0	0.8	0.8	0	1.8	0	0	1.8	0	1.8	1.8	0	1.8	0.6	0	0.6	0.6	0.4	0	0	0.2	0.2	0	0.2	0	0.2	0	1.8	0	0	0	0	0	0	0	0	0	0	0	0	5.4
15	1			1	0.4	0	0.8	0	5.4	6.2	0.8	0	1.8	0	0	1.8	0	1.8	1.8	0	1.8	0.6	0	0.6	0.6	0.4	0	0	0.2	0.2	0	0.2	0	0.2	0	1.8	0	0	0	0	0	0	0	0	0	0	0	0	0
16	1			1	0.4	0	0.8	0	0	0.8	0.8	0	1.8	0	0	1.8	0	1.8	1.8	0	1.8	0.6	0	0.6	0.6	0.4	0	0	0.2	0.2	0	0.2	0	0.2	0	1.8	0	0	0	0	0	0	0	0	0	0	0	0	0
17	1			1	0.4	0	0.8	0	0	0.8	0.8	0	1.8	0	0	1.8	0	1.8	1.8	0	1.8	0.6	0	0.6	0.6	0.4	0	0	0.2	0.2	0	0.2	0	0.2	0	1.8	0	0	0	0	0	0	0	0	0	0	0	0	0
18	1			1	0.4	0	0.8	0	0	0.8	0.8	0	1.8	0	0	1.8	0	1.8	1.8	0	1.8	0.6	0	0.6	0.6	0.4	0	0	0.2	0.2	0	0.2	0	0.2	0	1.8	0	0	0	0	0	0	0	0	0	0	0	0	0
19	1			1	1	0	1	0	0	1	1	0	2	0	0	2	0	2	2	0	2	0	0	0	0	0	0	0	0	0	0	0	0	0	0	2	0.285714	0.285714	0	0.285714	0	0.285714	0	0.285714	0.285714	0.285714	0	0	0.857143
20	1			1	1	0	1	0	0	1	1	0	2	0	0	2	0	2	2	0	2	0	0	0	0	0	0	0	0	0	0	0	0	0	0	2	0.285714	0.285714	0	0.285714	0	0.285714	0	0.285714	0.285714	0.285714	0	0	0.857143
21	1			1	0	0	0.666667	0	0	0.666667	0.666667	0	1.66667	0	0	1.66667	0	1.66667	1.66667	0	1.66667	1	0	1	1	0.666667	0	0	0.333333	0.333333	0	0.333333	0	0.333333	0	1.66667	0	0	0	0	0	0	0	0	0	0	0	0	5
22	1			1	0	0	0.666667	0	0	0.666667	0.666667	0	1.66667	0	0	1.66667	0	1.66667	1.66667	0	1.66667	1	0	1	1	0.666667	0	0	0.333333	0.333333	0	0.333333	0	0.333333	0	1.66667	0	0	0	0	0	0	0	0	0	0	0	0	2
23	1			1	0	0	0.666667	0	5	5.66667	0.666667	0	1.66667	0	0	1.66667	0	1.66667	1.66667	0	1.66667	1	0	1	1	0.666667	0	0	0.333333	0.333333	0	0.333333	0	0.333333	0	1.66667	0	0	0	0	0	0	0	0	0	0	0	0	0
24	1			1	0	0	0.666667	0	0	0.666667	0.666667	0	1.66667	0	0	1.66667	0	1.66667	1.66667	0	1.66667	1	0	1	1	0.666667	0	0	0.333333	0.333333	0	0.333333	0	0.333333	0	1.66667	0	0	0	0	0	0	0	0	0	0	0	0	0
25	1			1	0	0	0.666667	0	0	0.666667	0.666667	0	1.66667	0	0	1.66667	0	1.66667	1.66667	0	1.66667	1	0	1	1	0.666667	0	0	0.333333	0.333333	0	0.333333	0	0.333333	0	1.66667	0	0	0	0	0	0	0	0	0	0	0	0	2
26	1			1	0	0	0.666667	0	0	0.666667	0.666667	0	1.66667	0	0	1.66667	0	1.66667	1.66667	0	1.66667	1	0	1	1	0.666667	0	0	0.333333	0.333333	0	0.333333	0	0.333333	0	1.66667	0	0	0	0	0	0	0	0	0	0	0	0	5
27	1			1	0	0	0.666667	0	5	5.66667	0.666667	0	1.66667	0	0	1.66667	0	1.66667	1.66667	0	1.66667	1	0	1	1	0.666667	0	0	0.333333	0.333333	0	0.333333	0	0.333333	0	1.66667	0	0	0	0	0	0	0	0	0	0	0	0	0
28	1			1	0	0	0.666667	0	0	0.666667	0.666667	0	1.66667	0	0	1.66667	0	1.66667	1.66667	0	1.66667	1	0	1	1	0.666667	0	0	0.333333	0.333333	0	0.333333	0	0.333333	0	1.66667	0	0	0	0	0	0	0	0	0	0	0	0	0
29	1			1	0	0	0.666667	0	0	0.666667	0.666667	0	1.66667	0	0	1.66667	0	1.66667	1.66667	0	1.66667	1	0	1	1	0.666667	0	0	0.333333	0.333333	0	0.333333	0	0.333333	0	1.66667	0	0	0	0	0	0	0	0	0	0	0	0	0
30	1			1	0	0	0.666667	0	0	0.666667	0.666667	0	1.66667	0	0	1.66667	0	1.66667	1.66667	0	1.66667	1	0	1	1	0.666667	0	0	0.333333	0.333333	0	0.333333	0	0.333333	0	1.66667	0	0	0	0	0	0	0	0	0	0	0	0	0
31	1			1	1	0	1	0	0	1	1	0	2	0	0	2	0	2	2	0	2	0	0	0	0	0	0	0	0	0	0	0	0	0	0	2	0.5	0.5	0	0.5	0	0.5	0	0.5	0.5	0.5	0	0	0.5
32	1			1	1	0	1	0	0	1	1	0	2	0	0	2	0	2	2	0	2	0	0	0	0	0	0	0	0	0	0	0	0	0	0	1.5	0	0	0	0	0	0	0	0	0	0	0	0	0.5
33	1			1	1	0	1	0	0	1	1	0	2	0	0	2	0	2	2	0	2	0	0	0	0	0	0	0	0	0	0	0	0	0	0	2	0.5	0.5	0	0.5	0	0.5	0	0.5	0.5	0.5	0	0	0.5
34	1			1	1	0	1	0	0	1	1	0	2	0	0	2	0	2	2	0	2	0	0	0	0	0	0	0	0	0	0	0	0	0	0	1.5	0	0	0	0	0	0	0	0	0	0	0	0	0.5
35	1			1	1	0	1	0	0	1	0.304348	0	1.30435	0	0	1.30435	0	1.30435	1.30435	0	1.30435	0	0	0	0	0	0	0	0	0	0	0	0	0	0	1.30435	0	0	0	0	0	0	0	0	0	0	0	0	0.869565
36	1			1	1	0	1	0	0	1	0.304348	0	1.30435	0	0	1.30435	0	1.30435	1.30435	0	1.30435	0	0	0	0	0	0	0	0	0	0	0	0	0	0	1.30435	0	0	0	0	0	0	0	0	0	0	0	0	0.869565
37	1			1	1	0	1	0	2.4	3.4	1	0	2	0	0	2	0	2	2	0	2	0	0	0	0	0	0	0	0	0	0	0	0	0	0	2	0.8	0.8	0	0.8	0	0.8	0	0.8	0.8	0.8	0	0	0
38	1			1	1	0	1	0	0.8	1.8	1	0	2	0	0	2	0	2	2	0	2	0	0	0	0	0	0	0	0	0	0	0	0	0	0	2	0.8	0.8	0	0.8	0	0.8	0	0.8	0.8	0.8	0	0	0
39	1			1	1	0	1	0	9.2	10.2	1	0	2	0	0	2	0	2	2	0	2	0	0	0	0	0	0	0	0	0	0	0	0	0	0	2	0.8	0.8	0	0.8	0	0.8	0	0.8	0.8	0.8	0	0	0
40	1			1	1	0	1	0	10.8	11.8	1	0	2	0	0	2	0	2	2	0	2	0	0	0	0	0	0	0	0	0	0	0	0	0	0	2	0.8	0.8	0	0.8	0	0.8	0	0.8	0.8	0.8	0	0	0
41	1			1	1	0	1	0	0	1	1	0	2	0	0	2	0	2	2	0	2	0	0	0	0	0	0	0	0	0	0	0	0	0	0	1.2	0	0	0	0	0	0	0	0	0	0	0	0	0.8
42	1			1	1	0	1	0	0	1	1	0	2	0	0	2	0	2	2	0	2	0	0	0	0	0	0	0	0	0	0	0	0	0	0	1.2	0	0	0	0	0	0	0	0	0	0	0	0	5.6
43	1			1	1	0	1	0	0	1	1	0	2	0	0	2	0	2	2	0	2	0	0	0	0	0	0	0	0	0	0	0	0	0	0	1.2	0	0	0	0	0	0	0	0	0	0	0	0	0.8
44	1			1	1	0	1	0	0	1	1	0	2	0	0	2	0	2	2	0	2	0	0	0	0	0	0	0	0	0	0	0	0	0	0	1.2	0	0	0	0	0	0	0	0	0	0	0	0	0.8
45	1			1	1	0	1	0	0.8	1.8	1	0	2	0	0	2	0	2	2	0	2	0	0	0	0	0	0	0	0	0	0	0	0	0	0	1.2	0	0	0	0	0	0	0	0	0	0	0	0	0
46	1			1	1	0	1	0	5.6	6.6	1	0	2	0	0	2	0	2	2	0	2	0	0	0	0	0	0	0	0	0	0	0	0	0	0	1.2	0	0	0	0	0	0	0	0	0	0	0	0	0
47	1			1	1	0	1	0	9.2	10.2	1	0	2	0	0	2	0	2	2	0	2	0	0	0	0	0	0	0	0	0	0	0	0	0	0	2	0.8	0.8	0	0.8	0	0.8	0	0.8	0.8	0.8	0	0	0
48	1			1	1	0	1	0	0.8	1.8	1	0	2	0	0	2	0	2	2	0	2	0	0	0	0	0	0	0	0	0	0	0	0	0	0	2	0.8	0.8	0	0.8	0	0.8	0	0.8	0.8	0.8	0	0	0
49	1			1	1	0	1	0	2.4	3.4	1	0	2	0	0	2	0	2	2	0	2	0	0	0	0	0	0	0	0	0	0	0	0	0	0	2	0.8	0.8	0	0.8	0	0.8	0	0.8	0.8	0.8	0	0	0
50	1			1	1	0	1	0	10.8	11.8	1	0	2	0	0	2	0	2	2	0	2	0	0	0	0	0	0	0	0	0	0	0	0	0	0	2	0.8	0.8	0	0.8	0	0.8	0	0.8	0.8	0.8	0	0	0
51	1			1	1	0	1	0	0	1	1	0	2	0	0	2	0	2	2	0	2	0	0	0	0	0	0	0	0	0	0	0	0	0	0	1.2	0	0	0	0	0	0	0	0	0	0	0	0	0.8
52	1			1	1	0	1	0	0	1	1	0	2	0	0	2	0	2	2	0	2	0	0	0	0	0	0	0	0	0	0	0	0	0	0	1.2	0	0	0	0	0	0	0	0	0	0	0	0	0.8
53	1			1	1	0	1	0	0	1	1	0	2	0	0	2	0	2	2	0	2	0	0	0	0	0	0	0	0	0	0	0	0	0	0	1.2	0	0	0	0	0	0	0	0	0	0	0	0	5.6
54	1			1	1	0	1	0	0	1	1	0	2	0	0	2	0	2	2	0	2	0	0	0	0	0	0	0	0	0	0	0	0	0	0	1.2	0	0	0	0	0	0	0	0	0	0	0	0	0.8
55	1			1	1	0	1	0	5.6	6.6	1	0	2	0	0	2	0	2	2	0	2	0	0	0	0	0	0	0	0	0	0	0	0	0	0	1.2	0	0	0	0	0	0	0	0	0	0	0	0	0
56	1			1	1	0	1	0	0.8	1.8	1	0	2	0	0	2	0	2	2	0	2	0	0	0	0	0	0	0	0	0	0	0	0	0	0	1.2	0	0	0	0	0	0	0	0	0	0	0	0	0
57	1			1	1	0	1	0	0	1	1	0	2	0	0	2	0	2	2	0	2	0	0	0	0	0	0	0	0	0	0	0	0	0	0	2	0.8	0.8	0	0.8	0	0.8	0	0.8	0.8	0.8	0	0	0
58	1			1	1	0	1	0	0	1	1	0	2	0	0	2	0	2	2	0	2	0	0	0	0	0	0	0	0	0	0	0	0	0	0	2	0.8	0.8	0	0.8	0	0.8	0	0.8	0.8	0.8	0	0	0
59	1			1	1	0	1	0	0	1	1	0	2	0	0	2	0	2	2	0	2	0	0	0	0	0	0	0	0	0	0	0	0	0	0	2	0.8	0.8	0	0.8	0	0.8	0	0.8	0.8	0.8	0	0	0
60	1			1	1	0	1	0	0	1	1	0	2	0	0	2	0	2	2	0	2	0	0	0	0	0	0	0	0	0	0	0	0	0	0	2	0.8	0.8	0	0.8	0	0.8	0	0.8	0.8	0.8	0	0	0
61	1			1	1	0	1	0	0	1	1	0	2	0	0	2	0	2	2	0	2	0	0	0	0	0	0	0	0	0	0	0	0	0	0	2	0.8	0.8	0	0.8	0	0.8	0	0.8	0.8	0.8	0	0	0
62	1			1	1	0	1	0	0	1	1	0	2	0	0	2	0	2	2	0	2	0	0	0	0	0	0	0	0	0	0	0	0	0	0	2	0.8	0.8	0	0.8	0	0.8	0	0.8	0.8	0.8	0	0	0
63	1			1	1	0	1	0	0	1	1	0	2	0	0	2	0	2	2	0	2	0	0	0	0	0	0	0	0	0	0	0	0	0	0	2	0.8	0.8	0	0.8	0	0.8	0	0.8	0.8	0.8	0	0	0
64	1			1	1	0	1	0	0	1	1	0	2	0	0	2	0	2	2	0	2	0	0	0	0	0	0	0	0	0	0	0	0	0	0	2	0.8	0.8	0	0.8	0	0.8	0	0.8	0.8	0.8	0	0	0
65	1			1	1	0	1	0	0	1	1	0	2	0	0	2	0	2	2	0	2	0	0	0	0	0	0	0	0	0	0	0	0	0	0	1.2	0	0	0	0	0	0	0	0	0	0	0	0	0
66	1			1	1	0	1	0	0	1	1	0	2	0	0	2	0	2	2	0	2	0	0	0	0	0	0	0	0	0	0	0	0	0	0	1.2	0	0	0	0	0	0	0	0	0	0	0	0	0
67	1			1	1	0	1	0	0	1	1	0	2	0	0	2	0	2	2	0	2	0	0	0	0	0	0	0	0	0	0	0	0	0	0	1.2	0	0	0	0	0	0	0	0	0	0	0	0	0
68	1			1	1	0	1	0	0	1	1	0	2	0	0	2	0	2	2	0	2	0	0	0	0	0	0	0	0	0	0	0	0	0	0	1.2	0	0	0	0	0	0	0	0	0	0	0	0	0
69	1			1	0	0	0.666667	0	0	0.666667	0	0	1	0	0	1	0	1	1	0	1	1	0	1	1	0.666667	0	0	0.333333	0.333333	0	0.333333	0	0.333333	0	1	0	0	0	0	0	0	0	0	0	0	0	0	0.533333
70	1			1	0.8	0	0.933333	0	0	0.933333	0	0	1	0	0	1	0	1	1	0	1	0.2	0	0.2	0.2	0.133333	0	0	0.0666667	0.0666667	0	0.0666667	0	0.0666667	0	1	0	0	0	0	0	0	0	0	0	0	0	0	0.266667
71	1			1	0	2	0	0	0	0	0	0	1	0	0	1	0	1	1	0	1	3	0	3	3	2	0	0	1	1	0	1	0	1	0	1	0	0	0	0	0	0	0	0	0	0	0	0	1.2
72	1			1	0	0	0.666667	0	0	0.666667	0	0	1	0	0	1	0	1	1	0	1	1	0	1	1	0.666667	0	0	0.333333	0.333333	0	0.333333	0	0.333333	0	1	0	0	0	0	0	0	0	0	0	0	0	0	0.533333
73	1			1	0.8	0	0.933333	0	0	0.933333	0	0	1	0	0	1	0	1	1	0	1	0.2	0	0.2	0.2	0.133333	0	0	0.0666667	0.0666667	0	0.0666667	0	0.0666667	0	1	0	0	0	0	0	0	0	0	0	0	0	0	0.266667
74	1			1	0	2	0	0	0	0	0	0	1	0	0	1	0	1	1	0	1	3	0	3	3	2	0	0	1	1	0	1	0	1	0	1	0	0	0	0	0	0	0	0	0	0	0	0	1.2
75	1			1	0.666667	0	0.888889	0	0	0.888889	0	0	1	0	0	1	0	1	1	0	1	0.333333	0	0.333333	0.333333	0.222222	0	0	0.111111	0.111111	0	0.111111	0	0.111111	0	1	0	0	0	0	0	0	0	0	0	0	0	0	0
76	1			1	0.666667	0	0.888889	0	0	0.888889	0	0	1	0	0	1	0	1	1	0	1	0.333333	0	0.333333	0.333333	0.222222	0	0	0.111111	0.111111	0	0.111111	0	0.111111	0	1	0	0	0	0	0	0	0	0	0	0	0	0	0
77	1			1	0	0	0.666667	0	0	0.666667	0	0	1	0	0	1	0	1	1	0	1	1	0	1	1	0.666667	0	0	0.333333	0.333333	0	0.333333	0	0.333333	0	1	0	0	0	0	0	0	0	0	0	0	0	0	1.33333
78	1			1	0.666667	0	0.888889	0	0	0.888889	0	0	1	0	0	1	0	1	1	0	1	0.333333	0	0.333333	0.333333	0.222222	0	0	0.111111	0.111111	0	0.111111	0	0.111111	0	1	0	0	0	0	0	0	0	0	0	0	0	0	0.777778
79	1			1	0	0	0.666667	0	0	0.666667	0	0	1	0	0	1	0	1	1	0	1	1	0	1	1	0.666667	0	0	0.333333	0.333333	0	0.333333	0	0.333333	0	1	0	0	0	0	0	0	0	0	0	0	0	0	0
80	1			1	0	0	0.666667	0	1.33333	2	0	0	1	0	0	1	0	1	1	0	1	1	0	1	1	0.666667	0	0	0.333333	0.333333	0	0.333333	0	0.333333	0	1	0	0	0	0	0	0	0	0	0	0	0	0	0
81	1			1	0.666667	0	0.888889	0	0.777778	1.66667	0	0	1	0	0	1	0	1	1	0	1	0.333333	0	0.333333	0.333333	0.222222	0	0	0.111111	0.111111	0	0.111111	0	0.111111	0	1	0	0	0	0	0	0	0	0	0	0	0	0	0
82	1			1	0	2	0	0	0	0	0	0	1	0	0	1	0	1	1	0	1	3	0	3	3	2	0	0	1	1	0	1	0	1	0	1	0	0	0	0	0	0	0	0	0	0	0	0	3
83	1			1	0	2	0	0	3	3	0	0	1	0	0	1	0	1	1	0	1	3	0	3	3	2	0	0	1	1	0	1	0	1	0	1	0	0	0	0	0	0	0	0	0	0	0	0	0
84	1			1	0	2	0	0	0	0	0	0	1	0	0	1	0	1	1	0	1	3	0	3	3	2	0	0	1	1	0	1	0	1	0	1	0	0	0	0	0	0	0	0	0	0	0	0	0
85	1			1	0	0	0.666667	0	0	0.666667	0	0	1	0	0	1	0	1	1	0	1	1	0	1	1	0.666667	0	0	0.333333	0.333333	0	0.333333	0	0.333333	0	1	0	0	0	0	0	0	0	0	0	0	0	0	1.33333
86	1			1	0	0	0.666667	0	0	0.666667	0	0	1	0	0	1	0	1	1	0	1	1	0	1	1	0.666667	0	0	0.333333	0.333333	0	0.333333	0	0.333333	0	1	0	0	0	0	0	0	0	0	0	0	0	0	0
87	1			1	0.666667	0	0.888889	0	0	0.888889	0	0	1	0	0	1	0	1	1	0	1	0.333333	0	0.333333	0.333333	0.222222	0	0	0.111111	0.111111	0	0.111111	0	0.111111	0	1	0	0	0	0	0	0	0	0	0	0	0	0	0.777778
88	1			1	0	0	0.666667	0	1.33333	2	0	0	1	0	0	1	0	1	1	0	1	1	0	1	1	0.666667	0	0	0.333333	0.333333	0	0.333333	0	0.333333	0	1	0	0	0	0	0	0	0	0	0	0	0	0	0
89	1			1	0	2	0	0	0	0	0	0	1	0	0	1	0	1	1	0	1	3	0	3	3	2	0	0	1	1	0	1	0	1	0	1	0	0	0	0	0	0	0	0	0	0	0	0	3
90	1			1	0.666667	0	0.888889	0	0.777778	1.66667	0	0	1	0	0	1	0	1	1	0	1	0.333333	0	0.333333	0.333333	0.222222	0	0	0.111111	0.111111	0	0.111111	0	0.111111	0	1	0	0	0	0	0	0	0	0	0	0	0	0	0
91	1			1	0	2	0	0	3	3	0	0	1	0	0	1	0	1	1	0	1	3	0	3	3	2	0	0	1	1	0	1	0	1	0	1	0	0	0	0	0	0	0	0	0	0	0	0	0
92	1			1	0	2	0	0	0	0	0	0	1	0	0	1	0	1	1	0	1	3	0	3	3	2	0	0	1	1	0	1	0	1	0	1	0	0	0	0	0	0	0	0	0	0	0	0	0
93	1			1	0.666667	0	0.888889	0	0	0.888889	0	0	1	0	0	1	0	1	1	0	1	0.333333	0	0.333333	0.333333	0.222222	0	0	0.111111	0.111111	0	0.111111	0	0.111111	0	1	0	0	0	0	0	0	0	0	0	0	0	0	0
94	1			1	0.666667	0	0.888889	0	0	0.888889	0	0	1	0	0	1	0	1	1	0	1	0.333333	0	0.333333	0.333333	0.222222	0	0	0.111111	0.111111	0	0.111111	0	0.111111	0	1	0	0	0	0	0	0	0	0	0	0	0	0	0
95	1			1	0	0	0.666667	0	0	0.666667	0	0	1	0	0	1	0	1	1	0	1	1	0	1	1	0.666667	0	0	0.333333	0.333333	0	0.333333	0	0.333333	0	1	0	0	0	0	0	0	0	0	0	0	0	0	0
96	1			1	0	0	0.666667	0	0	0.666667	0	0	1	0	0	1	0	1	1	0	1	1	0	1	1	0.666667	0	0	0.333333	0.333333	0	0.333333	0	0.333333	0	1	0	0	0	0	0	0	0	0	0	0	0	0	0
97	1			1	0	2	0	0	0	0	0	0	1	0	0	1	0	1	1	0	1	3	0	3	3	2	0	0	1	1	0	1	0	1	0	1	0	0	0	0	0	0	0	0	0	0	0	0	0
98	1			1	0	2	0	0	0	0	0	0	1	0	0	1	0	1	1	0	1	3	0	3	3	2	0	0	1	1	0	1	0	1	0	1	0	0	0	0	0	0	0	0	0	0	0	0	0
99	1			1	1	0	1	0	0	1	0	0	1	0	0	1	0	1	1	0	1	0	0	0	0	0	0	0	0	0	0	0	0	0	0	1	0.114754	0.114754	0	0.114754	0	0.114754	0	0.114754	0.114754	0.114754	0	0	0.47541
100	1			1	1	0	1	0	0	1	0	0	1	0	0	1	0	1	1	0	1	0	0	0	0	0	0	0	0	0	0	0	0	0	0	1	0.114754	0.114754	0	0.114754	0	0.114754	0	0.114754	0.114754	0.114754	0	0	0.47541
101	1			1	0.711538	0	0.903846	0	0	0.903846	0	0.134615	0.865385	0	0	0.865385	0	0.865385	0.865385	0	0.865385	0.288462	0	0.288462	0.288462	0.192308	0	0	0.0961538	0.0961538	0	0.0961538	0	0.0961538	0	0.865385	0	0	0	0	0	0	0	0	0	0	0	0	0
102	1			1	0.711538	0	0.903846	0	0	0.903846	0	0.134615	0.865385	0	0	0.865385	0	0.865385	0.865385	0	0.865385	0.288462	0	0.288462	0.288462	0.192308	0	0	0.0961538	0.0961538	0	0.0961538	0	0.0961538	0	0.865385	0	0	0	0	0	0	0	0	0	0	0	0	0
103	1			1	1	0	1	0	0	1	0	0	1	0	0	1	0	1	1	0	1	0	0	0	0	0	0	0	0	0	0	0	0	0	0	1	0.142857	0.142857	0	0.142857	0	0.142857	0	0.142857	0.142857	0.142857	0	0	0.428571
104	1			1	1	0	1	0	0	1	0.428571	0	1.42857	0	0	1.42857	0	1.42857	1.42857	0	1.42857	0	0	0	0	0	0	0	0	0	0	0	0	0	0	1.42857	0.571429	0.571429	0	0.571429	0	0.571429	0	0.571429	0.571429	0.571429	0	0	0
105	1			1	1	0	1	0	0	1	0.428571	0	1.42857	0	0	1.42857	0	1.42857	1.42857	0	1.42857	0	0	0	0	0	0	0	0	0	0	0	0	0	0	0.857143	0	0	0	0	0	0	0	0	0	0	0	0	0
106	1			1	1	0	1	0	0	1	0.428571	0	1.42857	0	0	1.42857	0	1.42857	1.42857	0	1.42857	0	0	0	0	0	0	0	0	0	0	0	0	0	0	1.42857	0.571429	0.571429	0	0.571429	0	0.571429	0	0.571429	0.571429	0.571429	0	0	0
107	1			1	1	0	1	0	0	1	0	0	1	0	0	1	0	1	1	0	1	0	0	0	0	0	0	0	0	0	0	0	0	0	0	1	0.142857	0.142857	0	0.142857	0	0.142857	0	0.142857	0.142857	0.142857	0	0	0.428571
108	1			1	1	0	1	0	0	1	0.428571	0	1.42857	0	0	1.42857	0	1.42857	1.42857	0	1.42857	0	0	0	0	0	0	0	0	0	0	0	0	0	0	0.857143	0	0	0	0	0	0	0	0	0	0	0	0	0
109	1			1	0	0	0.666667	0	0	0.666667	0	0	1	0	0	1	0	1	1	0	1	1	0	1	1	0.666667	0	0	0.333333	0.333333	0	0.333333	0	0.333333	0	1	0.166667	0.166667	0	0.166667	0	0.166667	0	0.166667	0.166667	0.166667	0	0.166667	0
110	1			1	0	0	0.666667	0	0	0.666667	0	0	1	0	0	1	0	1	1	0	1	1	0	1	1	0.666667	0	0	0.333333	0.333333	0	0.333333	0	0.333333	0	1	0.166667	0.166667	0	0.166667	0	0.166667	0	0.166667	0.166667	0.166667	0	0.166667	0
111	1			1	0	0	0.666667	0	0	0.666667	0	0	1	0	0	1	0	1	1	0	1	1	0	1	1	0.666667	0	0	0.333333	0.333333	0	0.333333	0	0.333333	0	1	0.222222	0.222222	0	0.222222	0	0.222222	0	0.222222	0.222222	0.222222	0	0	0
112	1			1	0	0	0.666667	0	0	0.666667	0	0	1	0	0	1	0	1	1	0	1	1	0	1	1	0.666667	0	0	0.333333	0.333333	0	0.333333	0	0.333333	0	1	0.222222	0.222222	0	0.222222	0	0.222222	0	0.222222	0.222222	0.222222	0	0	0
113	1			1	0	0	0.666667	0	0	0.666667	0	0	1	0	0	1	0	1	1	0	1	1	0	1	1	0.666667	0	0	0.333333	0.333333	0	0.333333	0	0.333333	0	1	0.222222	0.222222	0	0.222222	0	0.222222	0	0.222222	0.222222	0.222222	0	0	0
114	1			1	0	0	0.666667	0	0	0.666667	0	0	1	0	0	1	0	1	1	0	1	1	0	1	1	0.666667	0	0	0.333333	0.333333	0	0.333333	0	0.333333	0	1	0.222222	0.222222	0	0.222222	0	0.222222	0	0.222222	0.222222	0.222222	0	0	0
115	1			1	0.742857	0	0.914286	0	0	0.914286	0	0	1	0	0	1	0	1	1	0	1	0.257143	0	0.257143	0.257143	0.171429	0	0	0.0857143	0.0857143	0	0.0857143	0	0.0857143	0	1	0.228571	0.228571	0	0.228571	0	0.228571	0	0.228571	0.228571	0.228571	0	0.228571	0
116	1			1	0.742857	0	0.914286	0	0	0.914286	0	0	1	0	0	1	0	1	1	0	1	0.257143	0	0.257143	0.257143	0.171429	0	0	0.0857143	0.0857143	0	0.0857143	0	0.0857143	0	1	0.228571	0.228571	0	0.228571	0	0.228571	0	0.228571	0.228571	0.228571	0	0.228571	0
117	1			1	0	0	0.666667	0	0	0.666667	0	0.242424	0.757576	0	0	0.757576	0	0.757576	0.757576	0	0.757576	1	0	1	1	0.666667	0	0	0.333333	0.333333	0	0.333333	0	0.333333	0	0.757576	0	0	0	0	0	0	0	0	0	0	0	0	0
118	1			1	0	0	0.666667	0	0	0.666667	0	0.242424	0.757576	0	0	0.757576	0	0.757576	0.757576	0	0.757576	1	0	1	1	0.666667	0	0	0.333333	0.333333	0	0.333333	0	0.333333	0	0.757576	0	0	0	0	0	0	0	0	0	0	0	0	0
119	1			1	0.769231	0	0.923077	0	0	0.923077	0	0	1	0	0	1	0	1	1	0	1	0.230769	0	0.230769	0.230769	0.153846	0	0	0.0769231	0.0769231	0	0.0769231	0	0.0769231	0	1	0.307692	0.307692	0	0.307692	0	0.307692	0	0.307692	0.307692	0.307692	0	0	0
120	1			1	0.769231	0	0.923077	0	0	0.923077	0	0	1	0	0	1	0	1	1	0	1	0.230769	0	0.230769	0.230769	0.153846	0	0	0.0769231	0.0769231	0	0.0769231	0	0.0769231	0	1	0.307692	0.307692	0	0.307692	0	0.307692	0	0.307692	0.307692	0.307692	0	0	0
121	1			1	1	0	1	0	0	1	0	0	1	0	0	1	0	1	1	0	1	0	0	0	0	0	0	0	0	0	0	0	0	0	0	0.681818	0	0	0	0	0	0	0	0	0	0	0	0	0.136364
122	1			1	1	0	1	0	0	1	0	0	1	0	0	1	0	1	1	0	1	0	0	0	0	0	0	0	0	0	0	0	0	0	0	0.681818	0	0	0	0	0	0	0	0	0	0	0	0	0.136364
123	1			1	0.938776	0	0.979592	0	0	0.979592	0	0	1	0	0	1	0	1	1	0	1	0.0612245	0	0.0612245	0.0612245	0.0408163	0	0	0.0204082	0.0204082	0	0.0204082	0	0.0204082	0	1	0.326531	0.326531	0	0.326531	0	0.326531	0	0.326531	0.326531	0.326531	0	0	0
124	1			1	0.938776	0	0.979592	0	0	0.979592	0	0	1	0	0	1	0	1	1	0	1	0.0612245	0	0.0612245	0.0612245	0.0408163	0	0	0.0204082	0.0204082	0	0.0204082	0	0.0204082	0	1	0.326531	0.326531	0	0.326531	0	0.326531	0	0.326531	0.326531	0.326531	0	0	0
125	1			1	0	0	0.666667	0	0	0.666667	0	0	1	0	0	1	0	1	1	0	1	1	0	1	1	0.666667	0	0	0.333333	0.333333	0	0.333333	0	0.333333	0	1	0.333333	0.333333	0	0.333333	0	0.333333	0	0.333333	0.333333	0.333333	0	0.333333	0
126	1			1	1	0	1	0	0	1	1	0	2	0	0	2	0	2	2	0	2	0	0	0	0	0	0	0	0	0	0	0	0	0	0	0.666667	0	0	0	0	0	0	0	0	0	0	0	0	1.33333
127	1			1	0	0	0.666667	0	0	0.666667	0	0	1	0	0	1	0	1	1	0	1	1	0	1	1	0.666667	0	0	0.333333	0.333333	0	0.333333	0	0.333333	0	1	0.333333	0.333333	0	0.333333	0	0.333333	0	0.333333	0.333333	0.333333	0	0.333333	0
128	1			1	1	0	1	0	0	1	1	0	2	0	0	2	0	2	2	0	2	0	0	0	0	0	0	0	0	0	0	0	0	0	0	0.666667	0	0	0	0	0	0	0	0	0	0	0	0	1.33333
129	1			1	0.780488	0	0.926829	0	0	0.926829	0	0	1	0	0	1	0	1	1	0	1	0.219512	0	0.219512	0.219512	0.146341	0	0	0.0731707	0.0731707	0	0.0731707	0	0.0731707	0	0.658537	0	0	0	0	0	0	0	0	0	0	0	0	0
130	1			1	0.780488	0	0.926829	0	0	0.926829	0	0	1	0	0	1	0	1	1	0	1	0.219512	0	0.219512	0.219512	0.146341	0	0	0.0731707	0.0731707	0	0.0731707	0	0.0731707	0	0.658537	0	0	0	0	0	0	0	0	0	0	0	0	0
131	1			1	1	0	1	0	0	1	0	0	1	0	0	1	0	1	1	0	1	0	0	0	0	0	0	0	0	0	0	0	0	0	0	1	0.357143	0.357143	0	0.357143	0	0.357143	0	0.357143	0.357143	0.357143	0	0	0.0714286
132	1			1	1	0	1	0	0	1	0	0	1	0	0	1	0	1	1	0	1	0	0	0	0	0	0	0	0	0	0	0	0	0	0	1	0.357143	0.357143	0	0.357143	0	0.357143	0	0.357143	0.357143	0.357143	0	0	0.0714286
133	1			1	1	0	1	0	0	1	0	0	1	0	0	1	0	1	1	0	1	0	0	0	0	0	0	0	0	0	0	0	0	0	0	0.9	0.3	0.3	0	0.3	0	0.3	0	0.3	0.3	0.3	0	0	0
134	1			1	1	0	1	0	0	1	0	0	1	0	0	1	0	1	1	0	1	0	0	0	0	0	0	0	0	0	0	0	0	0	0	1	0.4	0.4	0	0.4	0	0.4	0	0.4	0.4	0.4	0	0	0
135	1			1	1	0	1	0	0	1	0	0	1	0	0	1	0	1	1	0	1	0	0	0	0	0	0	0	0	0	0	0	0	0	0	0.9	0.3	0.3	0	0.3	0	0.3	0	0.3	0.3	0.3	0	0	0
136	1			1	1	0	1	0	0	1	0	0	1	0	0	1	0	1	1	0	1	0	0	0	0	0	0	0	0	0	0	0	0	0	0	1	0.4	0.4	0	0.4	0	0.4	0	0.4	0.4	0.4	0	0	0
137	1			1	1	0	1	0	2.1	3.1	0	0	1	0	0	1	0	1	1	0	1	0	0	0	0	0	0	0	0	0	0	0	0	0	0	1	0.4	0.4	0	0.4	0	0.4	0	0.4	0.4	0.4	0	0	0
138	1			1	1	0	1	0	2.9	3.9	0	0	1	0	0	1	0	1	1	0	1	0	0	0	0	0	0	0	0	0	0	0	0	0	0	1	0.4	0.4	0	0.4	0	0.4	0	0.4	0.4	0.4	0	0	0
139	1			1	1	0	1	0	0	1	0	0	1	0	0	1	0	1	1	0	1	0	0	0	0	0	0	0	0	0	0	0	0	0	0	0.6	0	0	0	0	0	0	0	0	0	0	0	0	0.3
140	1			1	1	0	1	0	0.3	1.3	0	0	1	0	0	1	0	1	1	0	1	0	0	0	0	0	0	0	0	0	0	0	0	0	0	0.6	0	0	0	0	0	0	0	0	0	0	0	0	0
141	1			1	1	0	1	0	2.1	3.1	0	0	1	0	0	1	0	1	1	0	1	0	0	0	0	0	0	0	0	0	0	0	0	0	0	1	0.4	0.4	0	0.4	0	0.4	0	0.4	0.4	0.4	0	0	0
142	1			1	1	0	1	0	2.9	3.9	0	0	1	0	0	1	0	1	1	0	1	0	0	0	0	0	0	0	0	0	0	0	0	0	0	1	0.4	0.4	0	0.4	0	0.4	0	0.4	0.4	0.4	0	0	0
143	1			1	1	0	1	0	0	1	0	0	1	0	0	1	0	1	1	0	1	0	0	0	0	0	0	0	0	0	0	0	0	0	0	0.6	0	0	0	0	0	0	0	0	0	0	0	0	0.3
144	1			1	1	0	1	0	0.3	1.3	0	0	1	0	0	1	0	1	1	0	1	0	0	0	0	0	0	0	0	0	0	0	0	0	0	0.6	0	0	0	0	0	0	0	0	0	0	0	0	0
145	1			1	1	0	1	0	0	1	0	0	1	0	0	1	0	1	1	0	1	0	0	0	0	0	0	0	0	0	0	0	0	0	0	1	0.4	0.4	0	0.4	0	0.4	0	0.4	0.4	0.4	0	0	0
146	1			1	1	0	1	0	0	1	0	0	1	0	0	1	0	1	1	0	1	0	0	0	0	0	0	0	0	0	0	0	0	0	0	1	0.4	0.4	0	0.4	0	0.4	0	0.4	0.4	0.4	0	0	0
147	1			1	1	0	1	0	0	1	0	0	1	0	0	1	0	1	1	0	1	0	0	0	0	0	0	0	0	0	0	0	0	0	0	1	0.4	0.4	0	0.4	0	0.4	0	0.4	0.4	0.4	0	0	0
148	1			1	1	0	1	0	0	1	0	0	1	0	0	1	0	1	1	0	1	0	0	0	0	0	0	0	0	0	0	0	0	0	0	1	0.4	0.4	0	0.4	0	0.4	0	0.4	0.4	0.4	0	0	0
149	1			1	1	0	1	0	0	1	0	0	1	0	0	1	0	1	1	0	1	0	0	0	0	0	0	0	0	0	0	0	0	0	0	0.6	0	0	0	0	0	0	0	0	0	0	0	0	0
150	1			1	1	0	1	0	0	1	0	0	1	0	0	1	0	1	1	0	1	0	0	0	0	0	0	0	0	0	0	0	0	0	0	0.6	0	0	0	0	0	0	0	0	0	0	0	0	0
151	1			1	1	0	1	0	0	1	0	0	1	0	0	1	0	1	1	0	1	0	0	0	0	0	0	0	0	0	0	0	0	0	0	1	0.4	0.4	0	0.4	0	0.4	0	0.4	0.4	0.4	0	0	0
152	1			1	1	0	1	0	0.2	1.2	0	0	1	0	0	1	0	1	1	0	1	0	0	0	0	0	0	0	0	0	0	0	0	0	0	1	0.4	0.4	0	0.4	0	0.4	0	0.4	0.4	0.4	0	0	0
153	1			1	1	0	1	0	0	1	0	0	1	0	0	1	0	1	1	0	1	0	0	0	0	0	0	0	0	0	0	0	0	0	0	0.6	0	0	0	0	0	0	0	0	0	0	0	0	0
154	1			1	1	0	1	0	0	1	0	0	1	0	0	1	0	1	1	0	1	0	0	0	0	0	0	0	0	0	0	0	0	0	0	1	0.4	0.4	0	0.4	0	0.4	0	0.4	0.4	0.4	0	0	0
155	1			1	1	0	1	0	0.2	1.2	0	0	1	0	0	1	0	1	1	0	1	0	0	0	0	0	0	0	0	0	0	0	0	0	0	1	0.4	0.4	0	0.4	0	0.4	0	0.4	0.4	0.4	0	0	0
156	1			1	1	0	1	0	0	1	0	0	1	0	0	1	0	1	1	0	1	0	0	0	0	0	0	0	0	0	0	0	0	0	0	0.6	0	0	0	0	0	0	0	0	0	0	0	0	0
157	1			1	1	0	1	0	0	1	0	0	1	0	0	1	0	1	1	0	1	0	0	0	0	0	0	0	0	0	0	0	0	0	0	1	0.4	0.4	0	0.4	0	0.4	0	0.4	0.4	0.4	0	0	0
158	1			1	1	0	1	0	0	1	0	0	1	0	0	1	0	1	1	0	1	0	0	0	0	0	0	0	0	0	0	0	0	0	0	1	0.4	0.4	0	0.4	0	0.4	0	0.4	0.4	0.4	0	0	0
159	1			1	1	0	1	0	0	1	0	0.0566038	0.943396	0	0	0.943396	0	0.943396	0.943396	0	0.943396	0	0	0	0	0	0	0	0	0	0	0	0	0	0	0.566038	0	0	0	0	0	0	0	0	0	0	0	0	0
160	1			1	1	0	1	0	0	1	0	0.0566038	0.943396	0	0	0.943396	0	0.943396	0.943396	0	0.943396	0	0	0	0	0	0	0	0	0	0	0	0	0	0	0.566038	0	0	0	0	0	0	0	0	0	0	0	0	0
161	1			1	1	0	1	0	0	1	0	0	1	0	0	1	0	1	1	0	1	0	0	0	0	0	0	0	0	0	0	0	0	0	0	0.5625	0	0	0	0	0	0	0	0	0	0	0	0	0.375
162	1			1	1	0	1	0	0	1	0	0	1	0	0	1	0	1	1	0	1	0	0	0	0	0	0	0	0	0	0	0	0	0	0	0.5625	0	0	0	0	0	0	0	0	0	0	0	0	0.375
163	1			1	0	0	0.666667	0	0	0.666667	0.666667	0	1.66667	0	0	1.66667	0	1.66667	1.66667	0	1.66667	1	0	1	1	0.666667	0	0	0.333333	0.333333	0	0.333333	0	0.333333	0	0.555556	0	0	0	0	0	0	0	0	0	0	0	0	1.11111
164	1			1	0	0	0.666667	0	0	0.666667	0.666667	0	1.66667	0	0	1.66667	0	1.66667	1.66667	0	1.66667	1	0	1	1	0.666667	0	0	0.333333	0.333333	0	0.333333	0	0.333333	0	0.555556	0	0	0	0	0	0	0	0	0	0	0	0	1.11111
165	1			1	1	0	1	0	0	1	0	0.0909091	0.909091	0	0	0.909091	0	0.909091	0.909091	0	0.909091	0	0	0	0	0	0	0	0	0	0	0	0	0	0	0.909091	0.363636	0.363636	0	0.363636	0	0.363636	0	0.363636	0.363636	0.363636	0	0	0
166	1			1	1	0	1	0	0	1	0	0.0909091	0.909091	0	0	0.909091	0	0.909091	0.909091	0	0.909091	0	0	0	0	0	0	0	0	0	0	0	0	0	0	0.909091	0.363636	0.363636	0	0.363636	0	0.363636	0	0.363636	0.363636	0.363636	0	0	0
167	1			1	0.823529	0	0.941176	0	0	0.941176	0	0	1	0	0	1	0	1	1	0	1	0.176471	0	0.176471	0.176471	0.117647	0	0	0.0588235	0.0588235	0	0.0588235	0	0.0588235	0	1	0.470588	0.470588	0	0.470588	0	0.470588	0	0.470588	0.470588	0.470588	0	0.470588	0
168	1			1	0.823529	0	0.941176	0	0	0.941176	0	0	1	0	0	1	0	1	1	0	1	0.176471	0	0.176471	0.176471	0.117647	0	0	0.0588235	0.0588235	0	0.0588235	0	0.0588235	0	1	0.470588	0.470588	0	0.470588	0	0.470588	0	0.470588	0.470588	0.470588	0	0.470588	0
169	1			1	1	0	1	0	0	1	0	0	1	0	0	1	0	1	1	0	1	0	0	0	0	0	0	0	0	0	0	0	0	0	0	0.666667	0.166667	0.166667	0	0.166667	0	0.166667	0	0.166667	0.166667	0.166667	0	0.166667	0
170	1			1	1	0	1	0	0	1	0	0	1	0	0	1	0	1	1	0	1	0	0	0	0	0	0	0	0	0	0	0	0	0	0	0.666667	0.166667	0.166667	0	0.166667	0	0.166667	0	0.166667	0.166667	0.166667	0	0.166667	0
171	1			1	1	0	1	0	0	1	0	0	1	0	0	1	0	1	1	0	1	0	0	0	0	0	0	0	0	0	0	0	0	0	0	0.5	0	0	0	0	0	0	0	0	0	0	0	0	0
172	1			1	1	0	1	0	0	1	0	0	1	0	0	1	0	1	1	0	1	0	0	0	0	0	0	0	0	0	0	0	0	0	0	0.5	0	0	0	0	0	0	0	0	0	0	0	0	0
173	1			1	1	0	1	0	0	1	0	0	1	0	0	1	0	1	1	0	1	0	0	0	0	0	0	0	0	0	0	0	0	0	0	0.692308	0.230769	0.230769	0	0.230769	0	0.230769	0	0.230769	0.230769	0.230769	0	0	0
174	1			1	1	0	1	0	0	1	0	0	1	0	0	1	0	1	1	0	1	0	0	0	0	0	0	0	0	0	0	0	0	0	0	0.692308	0.230769	0.230769	0	0.230769	0	0.230769	0	0.230769	0.230769	0.230769	0	0	0
175	1			1	1	0	1	0	0	1	0.384615	0	1.38462	0	0	1.38462	0	1.38462	1.38462	0	1.38462	0	0	0	0	0	0	0	0	0	0	0	0	0	0	0.461538	0	0	0	0	0	0	0	0	0	0	0	0	0.307692
176	1			1	1	0	1	0	0	1	0.384615	0	1.38462	0	0	1.38462	0	1.38462	1.38462	0	1.38462	0	0	0	0	0	0	0	0	0	0	0	0	0	0	0.461538	0	0	0	0	0	0	0	0	0	0	0	0	0.307692
177	1			1	0	2	0	0	0	0	0	0.545455	0.454545	0	0	0.454545	0	0.454545	0.454545	0	0.454545	3	0	3	3	2	0	0	1	1	0	1	0	1	0	0.454545	0	0	0	0	0	0	0	0	0	0	0	0	0
178	1			1	0	2	0	0	0	0	0	0.545455	0.454545	0	0	0.454545	0	0.454545	0.454545	0	0.454545	3	0	3	3	2	0	0	1	1	0	1	0	1	0	0.454545	0	0	0	0	0	0	0	0	0	0	0	0	0
179	1			1	1	0	1	0	0	1	0	0.295775	0.704225	0	0	0.704225	0	0.704225	0.704225	0	0.704225	0	0	0	0	0	0	0	0	0	0	0	0	0	0	0.704225	0.28169	0.28169	0	0.28169	0	0.28169	0	0.28169	0.28169	0.28169	0	0	0
180	1			1	1	0	1	0	0	1	0	0.295775	0.704225	0	0	0.704225	0	0.704225	0.704225	0	0.704225	0	0	0	0	0	0	0	0	0	0	0	0	0	0	0.704225	0.28169	0.28169	0	0.28169	0	0.28169	0	0.28169	0.28169	0.28169	0	0	0
181	1			1	0.869565	0	0.956522	0	0	0.956522	0.173913	0	1.17391	0	0	1.17391	0	1.17391	1.17391	0	1.17391	0.130435	0	0.130435	0.130435	0.0869565	0	0	0.0434783	0.0434783	0	0.0434783	0	0.0434783	0	0.391304	0	0	0	0	0	0	0	0	0	0	0	0	0
182	1			1	0.869565	0	0.956522	0	0	0.956522	0.173913	0	1.17391	0	0	1.17391	0	1.17391	1.17391	0	1.17391	0.130435	0	0.130435	0.130435	0.0869565	0	0	0.0434783	0.0434783	0	0.0434783	0	0.0434783	0	0.391304	0	0	0	0	0	0	0	0	0	0	0	0	0
183	1			1	1	0	1	0	0	1	0	0.367089	0.632911	0	0	0.632911	0	0.632911	0.632911	0	0.632911	0	0	0	0	0	0	0	0	0	0	0	0	0	0	0.632911	0.253165	0.253165	0	0.253165	0	0.253165	0	0.253165	0.253165	0.253165	0	0	0
184	1			1	1	0	1	0	0	1	0	0.367089	0.632911	0	0	0.632911	0	0.632911	0.632911	0	0.632911	0	0	0	0	0	0	0	0	0	0	0	0	0	0	0.632911	0.253165	0.253165	0	0.253165	0	0.253165	0	0.253165	0.253165	0.253165	0	0	0
185	1			1	1	0	1	0	0	1	0	0	1	0	0	1	0	1	1	0	1	0	0	0	0	0	0	0	0	0	0	0	0	0	0	0.75	0.375	0.375	0	0.375	0	0.375	0	0.375	0.375	0.375	0	0.375	0
186	1			1	1	0	1	0	0	1	0	0	1	0	0	1	0	1	1	0	1	0	0	0	0	0	0	0	0	0	0	0	0	0	0	1	0.625	0.625	0	0.625	0	0.625	0	0.625	0.625	0.625	0	0.375	0
187	1			1	1	0	1	0	0	1	0	0	1	0	0	1	0	1	1	0	1	0	0	0	0	0	0	0	0	0	0	0	0	0	0	0.75	0.375	0.375	0	0.375	0	0.375	0	0.375	0.375	0.375	0	0.375	0
188	1			1	1	0	1	0	0	1	0	0	1	0	0	1	0	1	1	0	1	0	0	0	0	0	0	0	0	0	0	0	0	0	0	1	0.625	0.625	0	0.625	0	0.625	0	0.625	0.625	0.625	0	0.375	0
189	1			1	0	0	0.666667	0	0	0.666667	0	0	1	0	0	1	0	1	1	0	1	1	0	1	1	0.666667	0	0	0.333333	0.333333	0	0.333333	0	0.333333	0	1	0.666667	0.666667	0	0.666667	0	0.666667	0	0.666667	0.666667	0.666667	0	0	0
190	1			1	0	0	0.666667	0	0	0.666667	0	0	1	0	0	1	0	1	1	0	1	1	0	1	1	0.666667	0	0	0.333333	0.333333	0	0.333333	0	0.333333	0	1	0.666667	0.666667	0	0.666667	0	0.666667	0	0.666667	0.666667	0.666667	0	0	0
191	1			1	0	0	0.666667	0	0	0.666667	0	0	1	0	0	1	0	1	1	0	1	1	0	1	1	0.666667	0	0	0.333333	0.333333	0	0.333333	0	0.333333	0	0.333333	0	0	0	0	0	0	0	0	0	0	0	0	0
192	1			1	0	0	0.666667	0	0	0.666667	0	0	1	0	0	1	0	1	1	0	1	1	0	1	1	0.666667	0	0	0.333333	0.333333	0	0.333333	0	0.333333	0	0.333333	0	0	0	0	0	0	0	0	0	0	0	0	0
193	1			1	0	0	0.666667	0	0	0.666667	0	0	1	0	0	1	0	1	1	0	1	1	0	1	1	0.666667	0	0	0.333333	0.333333	0	0.333333	0	0.333333	0	0.333333	0	0	0	0	0	0	0	0	0	0	0	0	0
194	1			1	0	2	0	0	0	0	0	0	1	0	0	1	0	1	1	0	1	3	0	3	3	2	0	0	1	1	0	1	0	1	0	0.333333	0	0	0	0	0	0	0	0	0	0	0	0	0.666667
195	1			1	0	0	0.666667	0	0	0.666667	0	0	1	0	0	1	0	1	1	0	1	1	0	1	1	0.666667	0	0	0.333333	0.333333	0	0.333333	0	0.333333	0	1	0.666667	0.666667	0	0.666667	0	0.666667	0	0.666667	0.666667	0.666667	0	0	0
196	1			1	0	0	0.666667	0	0	0.666667	0	0	1	0	0	1	0	1	1	0	1	1	0	1	1	0.666667	0	0	0.333333	0.333333	0	0.333333	0	0.333333	0	1	0.666667	0.666667	0	0.666667	0	0.666667	0	0.666667	0.666667	0.666667	0	0	0
197	1			1	0	0	0.666667	0	0	0.666667	0	0	1	0	0	1	0	1	1	0	1	1	0	1	1	0.666667	0	0	0.333333	0.333333	0	0.333333	0	0.333333	0	0.333333	0	0	0	0	0	0	0	0	0	0	0	0	0
198	1			1	0	0	0.666667	0	0	0.666667	0	0	1	0	0	1	0	1	1	0	1	1	0	1	1	0.666667	0	0	0.333333	0.333333	0	0.333333	0	0.333333	0	0.333333	0	0	0	0	0	0	0	0	0	0	0	0	0
199	1			1	0	2	0	0	0	0	0	0	1	0	0	1	0	1	1	0	1	3	0	3	3	2	0	0	1	1	0	1	0	1	0	0.333333	0	0	0	0	0	0	0	0	0	0	0	0	0.666667
200	1			1	0	0	0.666667	0	0	0.666667	0	0	1	0	0	1	0	1	1	0	1	1	0	1	1	0.666667	0	0	0.333333	0.333333	0	0.333333	0	0.333333	0	0.333333	0	0	0	0	0	0	0	0	0	0	0	0	0
201	1			1	1	0	1	0	0	1	0.157895	0	1.15789	0	0	1.15789	0	1.15789	1.15789	0	1.15789	0	0	0	0	0	0	0	0	0	0	0	0	0	0	0.315789	0	0	0	0	0	0	0	0	0	0	0	0	0
202	1			1	1	0	1	0	0	1	0.157895	0	1.15789	0	0	1.15789	0	1.15789	1.15789	0	1.15789	0	0	0	0	0	0	0	0	0	0	0	0	0	0	0.315789	0	0	0	0	0	0	0	0	0	0	0	0	0
203	1			1	0.907216	0	0.969072	0	0	0.969072	0	0	1	0	0	1	0	1	1	0	1	0.0927835	0	0.0927835	0.0927835	0.0618557	0	0	0.0309278	0.0309278	0	0.0309278	0	0.0309278	0	0.360825	0.0824742	0.0824742	0	0.0824742	0	0.0824742	0	0.0824742	0.0824742	0.0824742	0	0.0824742	0
204	1			1	0.907216	0	0.969072	0	0	0.969072	0	0	1	0	0	1	0	1	1	0	1	0.0927835	0	0.0927835	0.0927835	0.0618557	0	0	0.0309278	0.0309278	0	0.0309278	0	0.0309278	0	0.360825	0.0824742	0.0824742	0	0.0824742	0	0.0824742	0	0.0824742	0.0824742	0.0824742	0	0.0824742	0
205	1			1	0.977099	0	0.992366	0	0	0.992366	0	0	1	0	0	1	0	1	1	0	1	0.0229008	0	0.0229008	0.0229008	0.0152672	0	0	0.00763359	0.00763359	0	0.00763359	0	0.00763359	0	0.374046	0.122137	0.122137	0	0.122137	0	0.122137	0	0.122137	0.122137	0.122137	0	0	0
206	1			1	0.977099	0	0.992366	0	0	0.992366	0	0	1	0	0	1	0	1	1	0	1	0.0229008	0	0.0229008	0.0229008	0.0152672	0	0	0.00763359	0.00763359	0	0.00763359	0	0.00763359	0	0.374046	0.122137	0.122137	0	0.122137	0	0.122137	0	0.122137	0.122137	0.122137	0	0	0
207	1			1	1	0	1	0	0	1	0	0	1	0	0	1	0	1	1	0	1	0	0	0	0	0	0	0	0	0	0	0	0	0	0	0.416667	0.166667	0.166667	0	0.166667	0	0.166667	0	0.166667	0.166667	0.166667	0	0	0
208	1			1	0	4.25	0	0.75	0.75	0	0	0.75	0.25	0	0	0.25	0	0.25	0.25	0	0.25	5.25	0	5.25	5.25	3.5	0	0	1.75	1.75	0	1.75	0	1.75	0	0.25	0	0	0	0	0	0	0	0	0	0	0	0	0
209	1			1	1	0	1	0	0	1	0	0	1	0	0	1	0	1	1	0	1	0	0	0	0	0	0	0	0	0	0	0	0	0	0	0.416667	0.166667	0.166667	0	0.166667	0	0.166667	0	0.166667	0.166667	0.166667	0	0	0
210	1			1	0	4.25	0	0.75	0.75	0	0	0.75	0.25	0	0	0.25	0	0.25	0.25	0	0.25	5.25	0	5.25	5.25	3.5	0	0	1.75	1.75	0	1.75	0	1.75	0	0.25	0	0	0	0	0	0	0	0	0	0	0	0	0
211	1			1	1	0	1	0	0	1	0	0	1	0	0	1	0	1	1	0	1	0	0	0	0	0	0	0	0	0	0	0	0	0	0	0.378378	0.135135	0.135135	0	0.135135	0	0.135135	0	0.135135	0.135135	0.135135	0	0	0.027027
212	1			1	1	0	1	0	0	1	0	0	1	0	0	1	0	1	1	0	1	0	0	0	0	0	0	0	0	0	0	0	0	0	0	0.378378	0.135135	0.135135	0	0.135135	0	0.135135	0	0.135135	0.135135	0.135135	0	0	0.027027
213	1			1	1	0	1	0	0	1	0	0	1	0	0	1	0	1	1	0	1	0	0	0	0	0	0	0	0	0	0	0	0	0	0	0.36	0.12	0.12	0	0.12	0	0.12	0	0.12	0.12	0.12	0	0	0
214	1			1	1	0	1	0	0	1	0	0	1	0	0	1	0	1	1	0	1	0	0	0	0	0	0	0	0	0	0	0	0	0	0	0.36	0.12	0.12	0	0.12	0	0.12	0	0.12	0.12	0.12	0	0	0
215	1			1	1	0	1	0	0	1	0	0	1	0	0	1	0	1	1	0	1	0	0	0	0	0	0	0	0	0	0	0	0	0	0	0.307692	0.0769231	0.0769231	0	0.0769231	0	0.0769231	0	0.0769231	0.0769231	0.0769231	0	0.0769231	0
216	1			1	1	0	1	0	0	1	0	0	1	0	0	1	0	1	1	0	1	0	0	0	0	0	0	0	0	0	0	0	0	0	0	0.307692	0.0769231	0.0769231	0	0.0769231	0	0.0769231	0	0.0769231	0.0769231	0.0769231	0	0.0769231	0
217	1			1	0.923077	0	0.974359	0	0	0.974359	0	0	1	0	0	1	0	1	1	0	1	0.0769231	0	0.0769231	0.0769231	0.0512821	0	0	0.025641	0.025641	0	0.025641	0	0.025641	0	0.333333	0.102564	0.102564	0	0.102564	0	0.102564	0	0.102564	0.102564	0.102564	0	0	0
218	1			1	0.923077	0	0.974359	0	0	0.974359	0	0	1	0	0	1	0	1	1	0	1	0.0769231	0	0.0769231	0.0769231	0.0512821	0	0	0.025641	0.025641	0	0.025641	0	0.025641	0	0.333333	0.102564	0.102564	0	0.102564	0	0.102564	0	0.102564	0.102564	0.102564	0	0	0
219	1			1	1	0	1	0	0	1	0	0.037037	0.962963	0	0	0.962963	0	0.962963	0.962963	0	0.962963	0	0	0	0	0	0	0	0	0	0	0	0	0	0	0.37037	0.148148	0.148148	0	0.148148	0	0.148148	0	0.148148	0.148148	0.148148	0	0	0
220	1			1	1	0	1	0	0	1	0	0.037037	0.962963	0	0	0.962963	0	0.962963	0.962963	0	0.962963	0	0	0	0	0	0	0	0	0	0	0	0	0	0	0.37037	0.148148	0.148148	0	0.148148	0	0.148148	0	0.148148	0.148148	0.148148	0	0	0
221	1			1	1	0	1	0	0	1	0	0	1	0	0	1	0	1	1	0	1	0	0	0	0	0	0	0	0	0	0	0	0	0	0	0.357143	0.142857	0.142857	0	0.142857	0	0.142857	0	0.142857	0.142857	0.142857	0	0	0
222	1			1	1	0	1	0	0	1	0	0	1	0	0	1	0	1	1	0	1	0	0	0	0	0	0	0	0	0	0	0	0	0	0	0.357143	0.142857	0.142857	0	0.142857	0	0.142857	0	0.142857	0.142857	0.142857	0	0	0
223	1			1	1	0	1	0	0.0714286	1.07143	0	0	1	0	0	1	0	1	1	0	1	0	0	0	0	0	0	0	0	0	0	0	0	0	0	0.357143	0.142857	0.142857	0	0.142857	0	0.142857	0	0.142857	0.142857	0.142857	0	0	0
224	1			1	1	0	1	0	0.0714286	1.07143	0	0	1	0	0	1	0	1	1	0	1	0	0	0	0	0	0	0	0	0	0	0	0	0	0	0.357143	0.142857	0.142857	0	0.142857	0	0.142857	0	0.142857	0.142857	0.142857	0	0	0
225	1			1	1	0	1	0	0	1	0	0	1	0	0	1	0	1	1	0	1	0	0	0	0	0	0	0	0	0	0	0	0	0	0	0.357143	0.142857	0.142857	0	0.142857	0	0.142857	0	0.142857	0.142857	0.142857	0	0	0
226	1			1	1	0	1	0	0	1	0	0	1	0	0	1	0	1	1	0	1	0	0	0	0	0	0	0	0	0	0	0	0	0	0	0.357143	0.142857	0.142857	0	0.142857	0	0.142857	0	0.142857	0.142857	0.142857	0	0	0
227	1			1	0	2	0	0	0	0	0	0.4	0.6	0	0	0.6	0	0.6	0.6	0	0.6	3	0	3	3	2	0	0	1	1	0	1	0	1	0	0.2	0	0	0	0	0	0	0	0	0	0	0	0	0
228	1			1	0	2	0	0	0	0	0	0.4	0.6	0	0	0.6	0	0.6	0.6	0	0.6	3	0	3	3	2	0	0	1	1	0	1	0	1	0	0.2	0	0	0	0	0	0	0	0	0	0	0	0	0
229	1			1	1	0	1	0	0	1	0	0	1	0	0	1	0	1	1	0	1	0	0	0	0	0	0	0	0	0	0	0	0	0	0	0.290323	0.0967742	0.0967742	0	0.0967742	0	0.0967742	0	0.0967742	0.0967742	0.0967742	0	0	0
230	1			1	1	0	1	0	0	1	0	0	1	0	0	1	0	1	1	0	1	0	0	0	0	0	0	0	0	0	0	0	0	0	0	0.290323	0.0967742	0.0967742	0	0.0967742	0	0.0967742	0	0.0967742	0.0967742	0.0967742	0	0	0
231	1			1	1	0	1	0	0	1	0.0967742	0	1.09677	0	0	1.09677	0	1.09677	1.09677	0	1.09677	0	0	0	0	0	0	0	0	0	0	0	0	0	0	0.322581	0.129032	0.129032	0	0.129032	0	0.129032	0	0.129032	0.129032	0.129032	0	0	0
232	1			1	1	0	1	0	0	1	0.0967742	0	1.09677	0	0	1.09677	0	1.09677	1.09677	0	1.09677	0	0	0	0	0	0	0	0	0	0	0	0	0	0	0.322581	0.129032	0.129032	0	0.129032	0	0.129032	0	0.129032	0.129032	0.129032	0	0	0
233	1			1	0.949153	0	0.983051	0	0	0.983051	0	0	1	0	0	1	0	1	1	0	1	0.0508475	0	0.0508475	0.0508475	0.0338983	0	0	0.0169492	0.0169492	0	0.0169492	0	0.0169492	0	0.288136	0.135593	0.135593	0	0.135593	0	0.135593	0	0.135593	0.135593	0.135593	0	0.135593	0
234	1			1	0.949153	0	0.983051	0	0	0.983051	0	0	1	0	0	1	0	1	1	0	1	0.0508475	0	0.0508475	0.0508475	0.0338983	0	0	0.0169492	0.0169492	0	0.0169492	0	0.0169492	0	0.288136	0.135593	0.135593	0	0.135593	0	0.135593	0	0.135593	0.135593	0.135593	0	0.135593	0
235	1			1	1	0	1	0	0	1	0	0	1	0	0	1	0	1	1	0	1	0	0	0	0	0	0	0	0	0	0	0	0	0	0	0.26087	0.130435	0.130435	0	0.130435	0	0.130435	0	0.130435	0.130435	0.130435	0	0.130435	0
236	1			1	1	0	1	0	0	1	0	0	1	0	0	1	0	1	1	0	1	0	0	0	0	0	0	0	0	0	0	0	0	0	0	0.26087	0.130435	0.130435	0	0.130435	0	0.130435	0	0.130435	0.130435	0.130435	0	0.130435	0
237	1			1	1	0	1	0	0	1	0	0	1	0	0	1	0	1	1	0	1	0	0	0	0	0	0	0	0	0	0	0	0	0	0	0.275862	0.172414	0.172414	0	0.172414	0	0.172414	0	0.172414	0.172414	0.172414	0	0.103448	0
238	1			1	1	0	1	0	0	1	0	0	1	0	0	1	0	1	1	0	1	0	0	0	0	0	0	0	0	0	0	0	0	0	0	0.275862	0.172414	0.172414	0	0.172414	0	0.172414	0	0.172414	0.172414	0.172414	0	0.103448	0
239	1	DHA and biomass production		1	0.923011	0	0.914183	0	0	0.914183	0.914183	0	1.80209	0	0	1.80209	0	1.80209	1.80209	0	1.78576	0	0	0	0	0	0.0088281	0	0.0088281	0	0.000410609	0	0.000410609	0	0.00841749	1.6709	0.0314116	0.0314116	0	0.0314116	0	0	0	0	0	0	0	0	1.31821
240	1			1	0.923011	0	0.914183	0	0	0.914183	0.914183	0	1.80209	0	0	1.80209	0	1.80209	1.80209	0	1.78576	0	0	0	0	0	0.0088281	0	0.0088281	0	0.000410609	0	0.000410609	0	0.00841749	1.6709	0.0314116	0.0314116	0	0.0314116	0	0	0	0	0	0	0	0	1.31821
241	1			1	0.921614	0	0.91359	0	0	0.91359	0.91359	0	1.80126	0	0	1.80126	0	1.80126	1.80126	0	1.7849	0.00123443	0	0.00123443	0.00123443	0	0.00802376	0	0.00925819	0	0	0	0	0	0.00802376	1.66979	0.0314778	0.0314778	0	0.0314778	0	0	0	0	0	0	0	0	1.31543
242	1			1	0.921614	0	0.91359	0	0	0.91359	0.91359	0	1.80126	0	0	1.80126	0	1.80126	1.80126	0	1.7849	0.00123443	0	0.00123443	0.00123443	0	0.00802376	0	0.00925819	0	0	0	0	0	0.00802376	1.66979	0.0314778	0.0314778	0	0.0314778	0	0	0	0	0	0	0	0	1.31543
243	1			1	0.90768	0	0.90768	0	0	0.90768	0.90768	0	1.79299	0	0	1.79299	0	1.79299	1.79299	0	1.77629	0.0135486	0	0.0135486	0.0135486	0	0	0	0.0135486	0.0040961	0	0.0040961	0	0	0.0040961	1.65876	0.0321386	0.0321386	0	0.0321386	0	0	0	0	0	0	0	0	1.28775
244	1			1	0.90768	0	0.90768	0	0	0.90768	0.90768	0	1.79299	0	0	1.79299	0	1.79299	1.79299	0	1.77629	0.0135486	0	0.0135486	0.0135486	0	0	0	0.0135486	0.0040961	0	0.0040961	0	0	0.0040961	1.65876	0.0321386	0.0321386	0	0.0321386	0	0	0	0	0	0	0	0	1.28775
245	1			1	0.893149	0	0.901517	0	0	0.901517	0.901517	0	1.78437	0	0	1.78437	0	1.78437	1.78437	0	1.76731	0.026391	0	0.026391	0.026391	0.00836786	0	0	0.0180231	0.00836786	0	0.00836786	0	0	0	1.64726	0.0328278	0.0328278	0	0.0328278	0	0	0	0	0	0	0	0	1.25888
246	1			1	0.893149	0	0.901517	0	0	0.901517	0.901517	0	1.78437	0	0	1.78437	0	1.78437	1.78437	0	1.76731	0.026391	0	0.026391	0.026391	0.00836786	0	0	0.0180231	0.00836786	0	0.00836786	0	0	0	1.64726	0.0328278	0.0328278	0	0.0328278	0	0	0	0	0	0	0	0	1.25888
247	1			1	0.959181	0	0.962378	0	0	0.962378	0.962378	0	1.91762	0	0	1.91762	0	1.91762	1.91762	0	1.91111	0.0100818	0	0.0100818	0.0100818	0.00319666	0	0	0.0068851	0.00319666	0	0.00319666	0	0	0	1.86525	0.795476	0.795476	0	0.795476	0	0.782935	0	0.782935	0.782935	0.782935	0	0	0
248	1			1	0.959181	0	0.962378	0	0	0.962378	0.962378	0	1.91762	0	0	1.91762	0	1.91762	1.91762	0	1.91111	0.0100818	0	0.0100818	0.0100818	0.00319666	0	0	0.0068851	0.00319666	0	0.00319666	0	0	0	1.86525	0.795476	0.795476	0	0.795476	0	0.782935	0	0.782935	0.782935	0.782935	0	0	0
249	1			1	0.959181	0	0.962378	0	0	0.962378	0.962378	0	1.91762	0	0	1.91762	0	1.91762	1.91762	0	1.91111	0.0100818	0	0.0100818	0.0100818	0.00319666	0	0	0.0068851	0.00319666	0	0.00319666	0	0	0	1.08231	0.0125407	0.0125407	0	0.0125407	0	0	0	0	0	0	0	0	0
250	1			1	0.959181	0	0.962378	0	0	0.962378	0.962378	0	1.91762	0	0	1.91762	0	1.91762	1.91762	0	1.91111	0.0100818	0	0.0100818	0.0100818	0.00319666	0	0	0.0068851	0.00319666	0	0.00319666	0	0	0	1.08231	0.0125407	0.0125407	0	0.0125407	0	0	0	0	0	0	0	0	0
251	1			1	0.963686	0	0.963686	0	0	0.963686	0.963686	0	1.91857	0	0	1.91857	0	1.91857	1.91857	0	1.912	0.00532937	0	0.00532937	0.00532937	0	0	0	0.00532937	0.0016112	0	0.0016112	0	0	0.0016112	1.86577	0.801884	0.801884	0	0.801884	0	0.789242	0	0.789242	0.789242	0.789242	0	0	0
252	1			1	0.963686	0	0.963686	0	0	0.963686	0.963686	0	1.91857	0	0	1.91857	0	1.91857	1.91857	0	1.912	0.00532937	0	0.00532937	0.00532937	0	0	0	0.00532937	0.0016112	0	0.0016112	0	0	0.0016112	1.86577	0.801884	0.801884	0	0.801884	0	0.789242	0	0.789242	0.789242	0.789242	0	0	0
253	1			1	0.963686	0	0.963686	0	0	0.963686	0.963686	0	1.91857	0	0	1.91857	0	1.91857	1.91857	0	1.912	0.00532937	0	0.00532937	0.00532937	0	0	0	0.00532937	0.0016112	0	0.0016112	0	0	0.0016112	1.07653	0.0126418	0.0126418	0	0.0126418	0	0	0	0	0	0	0	0	0
254	1			1	0.963686	0	0.963686	0	0	0.963686	0.963686	0	1.91857	0	0	1.91857	0	1.91857	1.91857	0	1.912	0.00532937	0	0.00532937	0.00532937	0	0	0	0.00532937	0.0016112	0	0.0016112	0	0	0.0016112	1.07653	0.0126418	0.0126418	0	0.0126418	0	0	0	0	0	0	0	0	0
255	1			1	0.968264	0	0.965015	0	0	0.965015	0.965015	0	1.91954	0	0	1.91954	0	1.91954	1.91954	0	1.91291	0.000499781	0	0.000499781	0.000499781	0	0.00324858	0	0.00374836	0	0	0	0	0	0.00324858	1.86631	0.808396	0.808396	0	0.808396	0	0.795652	0	0.795652	0.795652	0.795652	0	0	0
256	1			1	0.968264	0	0.965015	0	0	0.965015	0.965015	0	1.91954	0	0	1.91954	0	1.91954	1.91954	0	1.91291	0.000499781	0	0.000499781	0.000499781	0	0.00324858	0	0.00374836	0	0	0	0	0	0.00324858	1.86631	0.808396	0.808396	0	0.808396	0	0.795652	0	0.795652	0.795652	0.795652	0	0	0
257	1			1	0.968264	0	0.965015	0	0	0.965015	0.965015	0	1.91954	0	0	1.91954	0	1.91954	1.91954	0	1.91291	0.000499781	0	0.000499781	0.000499781	0	0.00324858	0	0.00374836	0	0	0	0	0	0.00324858	1.07066	0.0127444	0.0127444	0	0.0127444	0	0	0	0	0	0	0	0	0
258	1			1	0.968264	0	0.965015	0	0	0.965015	0.965015	0	1.91954	0	0	1.91954	0	1.91954	1.91954	0	1.91291	0.000499781	0	0.000499781	0.000499781	0	0.00324858	0	0.00374836	0	0	0	0	0	0.00324858	1.07066	0.0127444	0.0127444	0	0.0127444	0	0	0	0	0	0	0	0	0
259	1			1	0.968738	0	0.965153	0	0	0.965153	0.965153	0	1.91963	0	0	1.91963	0	1.91963	1.91963	0	1.91301	0	0	0	0	0	0.00358475	0	0.00358475	0	0.000166733	0	0.000166733	0	0.00341802	1.86636	0.80907	0.80907	0	0.80907	0	0.796315	0	0.796315	0.796315	0.796315	0	0	0
260	1			1	0.968738	0	0.965153	0	0	0.965153	0.965153	0	1.91963	0	0	1.91963	0	1.91963	1.91963	0	1.91301	0	0	0	0	0	0.00358475	0	0.00358475	0	0.000166733	0	0.000166733	0	0.00341802	1.86636	0.80907	0.80907	0	0.80907	0	0.796315	0	0.796315	0.796315	0.796315	0	0	0
261	1			1	0.968738	0	0.965153	0	0	0.965153	0.965153	0	1.91963	0	0	1.91963	0	1.91963	1.91963	0	1.91301	0	0	0	0	0	0.00358475	0	0.00358475	0	0.000166733	0	0.000166733	0	0.00341802	1.07005	0.012755	0.012755	0	0.012755	0	0	0	0	0	0	0	0	0
262	1			1	0.968738	0	0.965153	0	0	0.965153	0.965153	0	1.91963	0	0	1.91963	0	1.91963	1.91963	0	1.91301	0	0	0	0	0	0.00358475	0	0.00358475	0	0.000166733	0	0.000166733	0	0.00341802	1.07005	0.012755	0.012755	0	0.012755	0	0	0	0	0	0	0	0	0
263	1			1	0.259512	0	0.632758	0	0	0.632758	0.632758	0	1.40837	0	0	1.40837	0	1.40837	1.40837	0	1.3757	0.586377	0	0.586377	0.586377	0.373246	0	0	0.21313	0.194637	0	0.194637	0	0.178609	0	1.14577	0.0628774	0.0628774	0	0.0628774	0	0	0	0	0	0	0	0	0
264	1			1	0.259512	0	0.632758	0	0	0.632758	0.632758	0	1.40837	0	0	1.40837	0	1.40837	1.40837	0	1.3757	0.586377	0	0.586377	0.586377	0.373246	0	0	0.21313	0.194637	0	0.194637	0	0.178609	0	1.14577	0.0628774	0.0628774	0	0.0628774	0	0	0	0	0	0	0	0	0
265	1			1	0	0	0.552196	0	0	0.552196	0.552196	0	1.33888	0	0	1.33888	0	1.33888	1.33888	0	1.30782	0.853493	0	0.853493	0.853493	0.552196	0	0	0.301297	0.283716	0	0.283716	0	0.268479	0	1.08923	0.059775	0.059775	0	0.059775	0	0	0	0	0	0	0	0	0
266	1			1	0	0	0.552196	0	0	0.552196	0.552196	0	1.33888	0	0	1.33888	0	1.33888	1.33888	0	1.30782	0.853493	0	0.853493	0.853493	0.552196	0	0	0.301297	0.283716	0	0.283716	0	0.268479	0	1.08923	0.059775	0.059775	0	0.059775	0	0	0	0	0	0	0	0	0
267	1			1	0.632242	0	0.856291	0	0	0.856291	0	0	0.960637	0	0	0.960637	0	0.960637	0.960637	0	0.954906	0.340723	0	0.340723	0.340723	0.224049	0	0	0.116674	0.11343	0	0.11343	0	0.110618	0	0.91457	0.0110302	0.0110302	0	0.0110302	0	0	0	0	0	0	0	0	0
268	1			1	0.632242	0	0.856291	0	0	0.856291	0	0	0.960637	0	0	0.960637	0	0.960637	0.960637	0	0.954906	0.340723	0	0.340723	0.340723	0.224049	0	0	0.116674	0.11343	0	0.11343	0	0.110618	0	0.91457	0.0110302	0.0110302	0	0.0110302	0	0	0	0	0	0	0	0	0
269	1			1	0	0	0.631744	0	0	0.631744	0	0	0.934922	0	0	0.934922	0	0.934922	0.934922	0	0.925446	0.955303	0	0.955303	0.955303	0.631744	0	0	0.32356	0.318196	0	0.318196	0	0.313548	0	0.858758	0.0182363	0.0182363	0	0.0182363	0	0	0	0	0	0	0	0	0
270	1			1	0	0	0.631744	0	0	0.631744	0	0	0.934922	0	0	0.934922	0	0.934922	0.934922	0	0.925446	0.955303	0	0.955303	0.955303	0.631744	0	0	0.32356	0.318196	0	0.318196	0	0.313548	0	0.858758	0.0182363	0.0182363	0	0.0182363	0	0	0	0	0	0	0	0	0
271	1			1	0.882554	0	0.891752	0	0	0.891752	0.891752	0	1.76299	0	0	1.76299	0	1.76299	1.76299	0	1.74424	0.0290077	0	0.0290077	0.0290077	0.00919757	0	0	0.0198102	0.00919757	0	0.00919757	0	0	0	1.61229	0.786982	0.786982	0	0.786982	0	0.750899	0	0.750899	0.750899	0.750899	0	0	0
272	1			1	0.882554	0	0.891752	0	0	0.891752	0.891752	0	1.76299	0	0	1.76299	0	1.76299	1.76299	0	1.74424	0.0290077	0	0.0290077	0.0290077	0.00919757	0	0	0.0198102	0.00919757	0	0.00919757	0	0	0	1.61229	0.786982	0.786982	0	0.786982	0	0.750899	0	0.750899	0.750899	0.750899	0	0	0
273	1			1	0.893911	0	0.893911	0	0	0.893911	0.893911	0	1.76211	0	0	1.76211	0	1.76211	1.76211	0	1.74292	0.0155694	0	0.0155694	0.0155694	0	0	0	0.0155694	0.00470702	0	0.00470702	0	0	0.00470702	1.60787	0.805504	0.805504	0	0.805504	0	0.768572	0	0.768572	0.768572	0.768572	0	0	0
274	1			1	0.893911	0	0.893911	0	0	0.893911	0.893911	0	1.76211	0	0	1.76211	0	1.76211	1.76211	0	1.74292	0.0155694	0	0.0155694	0.0155694	0	0	0	0.0155694	0.00470702	0	0.00470702	0	0	0.00470702	1.60787	0.805504	0.805504	0	0.805504	0	0.768572	0	0.768572	0.768572	0.768572	0	0	0
275	1			1	0.905815	0	0.896175	0	0	0.896175	0.896175	0	1.7612	0	0	1.7612	0	1.7612	1.7612	0	1.74155	0.00148322	0	0.00148322	0.00148322	0	0.00964094	0	0.0111242	0	0	0	0	0	0.00964094	1.60324	0.824918	0.824918	0	0.824918	0	0.787096	0	0.787096	0.787096	0.787096	0	0	0
276	1			1	0.905815	0	0.896175	0	0	0.896175	0.896175	0	1.7612	0	0	1.7612	0	1.7612	1.7612	0	1.74155	0.00148322	0	0.00148322	0.00148322	0	0.00964094	0	0.0111242	0	0	0	0	0	0.00964094	1.60324	0.824918	0.824918	0	0.824918	0	0.787096	0	0.787096	0.787096	0.787096	0	0	0
277	1			1	0.907069	0	0.896413	0	0	0.896413	0.896413	0	1.76111	0	0	1.76111	0	1.76111	1.76111	0	1.7414	0	0	0	0	0	0.0106561	0	0.0106561	0	0.000495632	0	0.000495632	0	0.0101605	1.60275	0.826962	0.826962	0	0.826962	0	0.789047	0	0.789047	0.789047	0.789047	0	0	0
278	1			1	0.907069	0	0.896413	0	0	0.896413	0.896413	0	1.76111	0	0	1.76111	0	1.76111	1.76111	0	1.7414	0	0	0	0	0	0.0106561	0	0.0106561	0	0.000495632	0	0.000495632	0	0.0101605	1.60275	0.826962	0.826962	0	0.826962	0	0.789047	0	0.789047	0.789047	0.789047	0	0	0
279	1			1	0	1.77876	0	0	0	0	0	0	0.862572	0	0	0.862572	0	0.862572	0.862572	0	0.842562	2.68437	0	2.68437	2.68437	1.77876	0	0	0.905613	0.894286	0	0.894286	0	0.88447	0	0.701737	0.0385099	0.0385099	0	0.0385099	0	0	0	0	0	0	0	0	0
280	1			1	0	1.77876	0	0	0	0	0	0	0.862572	0	0	0.862572	0	0.862572	0.862572	0	0.842562	2.68437	0	2.68437	2.68437	1.77876	0	0	0.905613	0.894286	0	0.894286	0	0.88447	0	0.701737	0.0385099	0.0385099	0	0.0385099	0	0	0	0	0	0	0	0	0
281	1			1	0.989135	0	0.989986	0	0	0.989986	0	0	0.988087	0	0	0.988087	0	0.988087	0.988087	0	0.986353	0.0026836	0	0.0026836	0.0026836	0.000850897	0	0	0.0018327	0.000850897	0	0.000850897	0	0	0	0.974146	0.402801	0.402801	0	0.402801	0	0.399463	0	0.399463	0.399463	0.399463	0	0	0
282	1			1	0.989135	0	0.989986	0	0	0.989986	0	0	0.988087	0	0	0.988087	0	0.988087	0.988087	0	0.986353	0.0026836	0	0.0026836	0.0026836	0.000850897	0	0	0.0018327	0.000850897	0	0.000850897	0	0	0	0.974146	0.402801	0.402801	0	0.402801	0	0.399463	0	0.399463	0.399463	0.399463	0	0	0
283	1			1	0.990207	0	0.990207	0	0	0.990207	0	0	0.987834	0	0	0.987834	0	0.987834	0.987834	0	0.986062	0.00143721	0	0.00143721	0.00143721	0	0	0	0.00143721	0.000434507	0	0.000434507	0	0	0.000434507	0.973595	0.404425	0.404425	0	0.404425	0	0.401016	0	0.401016	0.401016	0.401016	0	0	0
284	1			1	0.990207	0	0.990207	0	0	0.990207	0	0	0.987834	0	0	0.987834	0	0.987834	0.987834	0	0.986062	0.00143721	0	0.00143721	0.00143721	0	0	0	0.00143721	0.000434507	0	0.000434507	0	0	0.000434507	0.973595	0.404425	0.404425	0	0.404425	0	0.401016	0	0.401016	0.401016	0.401016	0	0	0
285	1			1	0.991326	0	0.990438	0	0	0.990438	0	0	0.987569	0	0	0.987569	0	0.987569	0.987569	0	0.985759	0.000136603	0	0.000136603	0.000136603	0	0.000887917	0	0.00102452	0	0	0	0	0	0.000887917	0.973021	0.40612	0.40612	0	0.40612	0	0.402636	0	0.402636	0.402636	0.402636	0	0	0
286	1			1	0.991326	0	0.990438	0	0	0.990438	0	0	0.987569	0	0	0.987569	0	0.987569	0.987569	0	0.985759	0.000136603	0	0.000136603	0.000136603	0	0.000887917	0	0.00102452	0	0	0	0	0	0.000887917	0.973021	0.40612	0.40612	0	0.40612	0	0.402636	0	0.402636	0.402636	0.402636	0	0	0
287	1			1	0.991443	0	0.990462	0	0	0.990462	0	0	0.987541	0	0	0.987541	0	0.987541	0.987541	0	0.985727	0	0	0	0	0	0.000981175	0	0.000981175	0	4.56361e-05	0	4.56361e-05	0	0.000935539	0.972961	0.406298	0.406298	0	0.406298	0	0.402807	0	0.402807	0.402807	0.402807	0	0	0
288	1			1	0.991443	0	0.990462	0	0	0.990462	0	0	0.987541	0	0	0.987541	0	0.987541	0.987541	0	0.985727	0	0	0	0	0	0.000981175	0	0.000981175	0	4.56361e-05	0	4.56361e-05	0	0.000935539	0.972961	0.406298	0.406298	0	0.406298	0	0.402807	0	0.402807	0.402807	0.402807	0	0	0
289	1			1	0.986114	0	0.987202	0	0	0.987202	0	0	0.984776	0	0	0.984776	0	0.984776	0.984776	0	0.982559	0.00342962	0	0.00342962	0.00342962	0.00108744	0	0	0.00234218	0.00108744	0	0.00108744	0	0	0	0.567644	0.00426612	0.00426612	0	0.00426612	0	0	0	0	0	0	0	0	0
290	1			1	0.986114	0	0.987202	0	0	0.987202	0	0	0.984776	0	0	0.984776	0	0.984776	0.984776	0	0.982559	0.00342962	0	0.00342962	0.00342962	0.00108744	0	0	0.00234218	0.00108744	0	0.00108744	0	0	0	0.567644	0.00426612	0.00426612	0	0.00426612	0	0	0	0	0	0	0	0	0
291	1			1	0.98784	0	0.98784	0	0	0.98784	0	0	0.984894	0	0	0.984894	0	0.984894	0.984894	0	0.982694	0.00178455	0	0.00178455	0.00178455	0	0	0	0.00178455	0.000539516	0	0.000539516	0	0	0.000539516	0.565952	0.00423313	0.00423313	0	0.00423313	0	0	0	0	0	0	0	0	0
292	1			1	0.98784	0	0.98784	0	0	0.98784	0	0	0.984894	0	0	0.984894	0	0.984894	0.984894	0	0.982694	0.00178455	0	0.00178455	0.00178455	0	0	0	0.00178455	0.000539516	0	0.000539516	0	0	0.000539516	0.565952	0.00423313	0.00423313	0	0.00423313	0	0	0	0	0	0	0	0	0
293	1			1	0.98954	0	0.988469	0	0	0.988469	0	0	0.985009	0	0	0.985009	0	0.985009	0.985009	0	0.982827	0.000164731	0	0.000164731	0.000164731	0	0.00107075	0	0.00123548	0	0	0	0	0	0.00107075	0.564286	0.00420064	0.00420064	0	0.00420064	0	0	0	0	0	0	0	0	0
294	1			1	0.98954	0	0.988469	0	0	0.988469	0	0	0.985009	0	0	0.985009	0	0.985009	0.985009	0	0.982827	0.000164731	0	0.000164731	0.000164731	0	0.00107075	0	0.00123548	0	0	0	0	0	0.00107075	0.564286	0.00420064	0.00420064	0	0.00420064	0	0	0	0	0	0	0	0	0
295	1			1	0.989712	0	0.988533	0	0	0.988533	0	0	0.985021	0	0	0.985021	0	0.985021	0.985021	0	0.98284	0	0	0	0	0	0.00117964	0	0.00117964	0	5.48672e-05	0	5.48672e-05	0	0.00112478	0.564117	0.00419734	0.00419734	0	0.00419734	0	0	0	0	0	0	0	0	0
296	1			1	0.989712	0	0.988533	0	0	0.988533	0	0	0.985021	0	0	0.985021	0	0.985021	0.985021	0	0.98284	0	0	0	0	0	0.00117964	0	0.00117964	0	5.48672e-05	0	5.48672e-05	0	0.00112478	0.564117	0.00419734	0.00419734	0	0.00419734	0	0	0	0	0	0	0	0	0
297	1			1	0.788598	0	0.805153	0	0	0.805153	0.805153	0	1.57337	0	0	1.57337	0	1.57337	1.57337	0	1.53963	0.0522139	0	0.0522139	0.0522139	0.0165556	0	0	0.0356582	0.0165556	0	0.0165556	0	0	0	0.590499	0.0649489	0.0649489	0	0.0649489	0	0	0	0	0	0	0	0	0
298	1			1	0.788598	0	0.805153	0	0	0.805153	0.805153	0	1.57337	0	0	1.57337	0	1.57337	1.57337	0	1.53963	0.0522139	0	0.0522139	0.0522139	0.0165556	0	0	0.0356582	0.0165556	0	0.0165556	0	0	0	0.590499	0.0649489	0.0649489	0	0.0649489	0	0	0	0	0	0	0	0	0
299	1			1	0.813155	0	0.813155	0	0	0.813155	0.813155	0	1.58103	0	0	1.58103	0	1.58103	1.58103	0	1.54724	0.027421	0	0.027421	0.027421	0	0	0	0.027421	0.00829006	0	0.00829006	0	0	0.00829006	0.564726	0.0650451	0.0650451	0	0.0650451	0	0	0	0	0	0	0	0	0
300	1			1	0.813155	0	0.813155	0	0	0.813155	0.813155	0	1.58103	0	0	1.58103	0	1.58103	1.58103	0	1.54724	0.027421	0	0.027421	0.027421	0	0	0	0.027421	0.00829006	0	0.00829006	0	0	0.00829006	0.564726	0.0650451	0.0650451	0	0.0650451	0	0	0	0	0	0	0	0	0
301	1			1	0.837785	0	0.82118	0	0	0.82118	0.82118	0	1.58871	0	0	1.58871	0	1.58871	1.58871	0	1.55487	0.00255457	0	0.00255457	0.00255457	0	0.0166047	0	0.0191593	0	0	0	0	0	0.0166047	0.538877	0.0651415	0.0651415	0	0.0651415	0	0	0	0	0	0	0	0	0
302	1			1	0.837785	0	0.82118	0	0	0.82118	0.82118	0	1.58871	0	0	1.58871	0	1.58871	1.58871	0	1.55487	0.00255457	0	0.00255457	0.00255457	0	0.0166047	0	0.0191593	0	0	0	0	0	0.0166047	0.538877	0.0651415	0.0651415	0	0.0651415	0	0	0	0	0	0	0	0	0
303	1			1	0.840315	0	0.822005	0	0	0.822005	0.822005	0	1.5895	0	0	1.5895	0	1.5895	1.5895	0	1.55565	0	0	0	0	0	0.0183105	0	0.0183105	0	0.000851653	0	0.000851653	0	0.0174589	0.536222	0.0651514	0.0651514	0	0.0651514	0	0	0	0	0	0	0	0	0
304	1			1	0.840315	0	0.822005	0	0	0.822005	0.822005	0	1.5895	0	0	1.5895	0	1.5895	1.5895	0	1.55565	0	0	0	0	0	0.0183105	0	0.0183105	0	0.000851653	0	0.000851653	0	0.0174589	0.536222	0.0651514	0.0651514	0	0.0651514	0	0	0	0	0	0	0	0	0
305	1			1	0.903789	0	0.911324	0	0	0.911324	0	0	0.894516	0	0	0.894516	0	0.894516	0.894516	0	0.879157	0.0237629	0	0.0237629	0.0237629	0.00753457	0	0	0.0162283	0.00753457	0	0.00753457	0	0	0	0.771065	0.424806	0.424806	0	0.424806	0	0.395247	0	0.395247	0.395247	0.395247	0	0	0
306	1			1	0.903789	0	0.911324	0	0	0.911324	0	0	0.894516	0	0	0.894516	0	0.894516	0.894516	0	0.879157	0.0237629	0	0.0237629	0.0237629	0.00753457	0	0	0.0162283	0.00753457	0	0.00753457	0	0	0	0.771065	0.424806	0.424806	0	0.424806	0	0.395247	0	0.395247	0.395247	0.395247	0	0	0
307	1			1	0.913239	0	0.913239	0	0	0.913239	0	0	0.892215	0	0	0.892215	0	0.892215	0.892215	0	0.876521	0.0127328	0	0.0127328	0.0127328	0	0	0	0.0127328	0.00384946	0	0.00384946	0	0	0.00384946	0.766071	0.439205	0.439205	0	0.439205	0	0.409002	0	0.409002	0.409002	0.409002	0	0	0
308	1			1	0.913239	0	0.913239	0	0	0.913239	0	0	0.892215	0	0	0.892215	0	0.892215	0.892215	0	0.876521	0.0127328	0	0.0127328	0.0127328	0	0	0	0.0127328	0.00384946	0	0.00384946	0	0	0.00384946	0.766071	0.439205	0.439205	0	0.439205	0	0.409002	0	0.409002	0.409002	0.409002	0	0	0
309	1			1	0.92311	0	0.91524	0	0	0.91524	0	0	0.889811	0	0	0.889811	0	0.889811	0.889811	0	0.873768	0.00121086	0	0.00121086	0.00121086	0	0.00787061	0	0.00908147	0	0	0	0	0	0.00787061	0.760855	0.454247	0.454247	0	0.454247	0	0.42337	0	0.42337	0.42337	0.42337	0	0	0
310	1			1	0.92311	0	0.91524	0	0	0.91524	0	0	0.889811	0	0	0.889811	0	0.889811	0.889811	0	0.873768	0.00121086	0	0.00121086	0.00121086	0	0.00787061	0	0.00908147	0	0	0	0	0	0.00787061	0.760855	0.454247	0.454247	0	0.454247	0	0.42337	0	0.42337	0.42337	0.42337	0	0	0
311	1			1	0.924148	0	0.91545	0	0	0.91545	0	0	0.889559	0	0	0.889559	0	0.889559	0.889559	0	0.873478	0	0	0	0	0	0.00869775	0	0.00869775	0	0.000404546	0	0.000404546	0	0.0082932	0.760306	0.455827	0.455827	0	0.455827	0	0.42488	0	0.42488	0.42488	0.42488	0	0	0
312	1			1	0.924148	0	0.91545	0	0	0.91545	0	0	0.889559	0	0	0.889559	0	0.889559	0.889559	0	0.873478	0	0	0	0	0	0.00869775	0	0.00869775	0	0.000404546	0	0.000404546	0	0.0082932	0.760306	0.455827	0.455827	0	0.455827	0	0.42488	0	0.42488	0.42488	0.42488	0	0	0
313	1			1	0.867736	0	0.878094	0	0	0.878094	0	0	0.854988	0	0	0.854988	0	0.854988	0.854988	0	0.833874	0.0326675	0	0.0326675	0.0326675	0.010358	0	0	0.0223095	0.010358	0	0.010358	0	0	0	0.685276	0.434102	0.434102	0	0.434102	0	0.393466	0	0.393466	0.393466	0.393466	0	0	0
314	1			1	0.867736	0	0.878094	0	0	0.878094	0	0	0.854988	0	0	0.854988	0	0.854988	0.854988	0	0.833874	0.0326675	0	0.0326675	0.0326675	0.010358	0	0	0.0223095	0.010358	0	0.010358	0	0	0	0.685276	0.434102	0.434102	0	0.434102	0	0.393466	0	0.393466	0.393466	0.393466	0	0	0
315	1			1	0.996084	0	0.996391	0	0	0.996391	0	0	0.995706	0	0	0.995706	0	0.995706	0.995706	0	0.995081	0.000967232	0	0.000967232	0.000967232	0.000306683	0	0	0.000660549	0.000306683	0	0.000306683	0	0	0	0.351105	0.145179	0.145179	0	0.145179	0	0.143976	0	0.143976	0.143976	0.143976	0	0	0
316	1			1	0.996084	0	0.996391	0	0	0.996391	0	0	0.995706	0	0	0.995706	0	0.995706	0.995706	0	0.995081	0.000967232	0	0.000967232	0.000967232	0.000306683	0	0	0.000660549	0.000306683	0	0.000306683	0	0	0	0.351105	0.145179	0.145179	0	0.145179	0	0.143976	0	0.143976	0.143976	0.143976	0	0	0
317	1			1	0.996473	0	0.996473	0	0	0.996473	0	0	0.995618	0	0	0.995618	0	0.995618	0.995618	0	0.99498	0.000517605	0	0.000517605	0.000517605	0	0	0	0.000517605	0.000156485	0	0.000156485	0	0	0.000156485	0.350635	0.145652	0.145652	0	0.145652	0	0.144424	0	0.144424	0.144424	0.144424	0	0	0
318	1			1	0.996473	0	0.996473	0	0	0.996473	0	0	0.995618	0	0	0.995618	0	0.995618	0.995618	0	0.99498	0.000517605	0	0.000517605	0.000517605	0	0	0	0.000517605	0.000156485	0	0.000156485	0	0	0.000156485	0.350635	0.145652	0.145652	0	0.145652	0	0.144424	0	0.144424	0.144424	0.144424	0	0	0
319	1			1	0.996879	0	0.996559	0	0	0.996559	0	0	0.995527	0	0	0.995527	0	0.995527	0.995527	0	0.994875	4.9157e-05	0	4.9157e-05	4.9157e-05	0	0.00031952	0	0.000368677	0	0	0	0	0	0.00031952	0.350145	0.146144	0.146144	0	0.146144	0	0.14489	0	0.14489	0.14489	0.14489	0	0	0
320	1			1	0.996879	0	0.996559	0	0	0.996559	0	0	0.995527	0	0	0.995527	0	0.995527	0.995527	0	0.994875	4.9157e-05	0	4.9157e-05	4.9157e-05	0	0.00031952	0	0.000368677	0	0	0	0	0	0.00031952	0.350145	0.146144	0.146144	0	0.146144	0	0.14489	0	0.14489	0.14489	0.14489	0	0	0
321	1			1	0.996921	0	0.996568	0	0	0.996568	0	0	0.995517	0	0	0.995517	0	0.995517	0.995517	0	0.994864	0	0	0	0	0	0.000353049	0	0.000353049	0	1.64209e-05	0	1.64209e-05	0	0.000336628	0.350094	0.146195	0.146195	0	0.146195	0	0.144939	0	0.144939	0.144939	0.144939	0	0	0
322	1			1	0.996921	0	0.996568	0	0	0.996568	0	0	0.995517	0	0	0.995517	0	0.995517	0.995517	0	0.994864	0	0	0	0	0	0.000353049	0	0.000353049	0	1.64209e-05	0	1.64209e-05	0	0.000336628	0.350094	0.146195	0.146195	0	0.146195	0	0.144939	0	0.144939	0.144939	0.144939	0	0	0
323	1			1	0.879151	0	0.879151	0	0	0.879151	0	0	0.849867	0	0	0.849867	0	0.849867	0.849867	0	0.828007	0.0177355	0	0.0177355	0.0177355	0	0	0	0.0177355	0.00536189	0	0.00536189	0	0	0.00536189	0.674162	0.454609	0.454609	0	0.454609	0	0.412539	0	0.412539	0.412539	0.412539	0	0	0
324	1			1	0.879151	0	0.879151	0	0	0.879151	0	0	0.849867	0	0	0.849867	0	0.849867	0.849867	0	0.828007	0.0177355	0	0.0177355	0.0177355	0	0	0	0.0177355	0.00536189	0	0.00536189	0	0	0.00536189	0.674162	0.454609	0.454609	0	0.454609	0	0.412539	0	0.412539	0.412539	0.412539	0	0	0
325	1			1	0.891402	0	0.880285	0	0	0.880285	0	0	0.844371	0	0	0.844371	0	0.844371	0.844371	0	0.821711	0.00171021	0	0.00171021	0.00171021	0	0.0111164	0	0.0128266	0	0	0	0	0	0.0111164	0.662234	0.476617	0.476617	0	0.476617	0	0.433007	0	0.433007	0.433007	0.433007	0	0	0
326	1			1	0.891402	0	0.880285	0	0	0.880285	0	0	0.844371	0	0	0.844371	0	0.844371	0.844371	0	0.821711	0.00171021	0	0.00171021	0.00171021	0	0.0111164	0	0.0128266	0	0	0	0	0	0.0111164	0.662234	0.476617	0.476617	0	0.476617	0	0.433007	0	0.433007	0.433007	0.433007	0	0	0
327	1			1	0.892709	0	0.880406	0	0	0.880406	0	0	0.843785	0	0	0.843785	0	0.843785	0.843785	0	0.821039	0	0	0	0	0	0.0123027	0	0.0123027	0	0.000572218	0	0.000572218	0	0.0117305	0.660961	0.478966	0.478966	0	0.478966	0	0.435191	0	0.435191	0.435191	0.435191	0	0	0
328	1			1	0.892709	0	0.880406	0	0	0.880406	0	0	0.843785	0	0	0.843785	0	0.843785	0.843785	0	0.821039	0	0	0	0	0	0.0123027	0	0.0123027	0	0.000572218	0	0.000572218	0	0.0117305	0.660961	0.478966	0.478966	0	0.478966	0	0.435191	0	0.435191	0.435191	0.435191	0	0	0
329	1			1	0.675726	0	0.701121	0	0	0.701121	0.701121	0	1.34559	0	0	1.34559	0	1.34559	1.34559	0	1.29383	0.0800917	0	0.0800917	0.0800917	0.0253949	0	0	0.0546968	0.0253949	0	0.0253949	0	0	0	0.929506	0.764056	0.764056	0	0.764056	0	0.66443	0	0.66443	0.66443	0.66443	0	0	0
330	1			1	0.675726	0	0.701121	0	0	0.701121	0.701121	0	1.34559	0	0	1.34559	0	1.34559	1.34559	0	1.29383	0.0800917	0	0.0800917	0.0800917	0.0253949	0	0	0.0546968	0.0253949	0	0.0253949	0	0	0	0.929506	0.764056	0.764056	0	0.764056	0	0.66443	0	0.66443	0.66443	0.66443	0	0	0
331	1			1	0.706112	0	0.706112	0	0	0.706112	0.706112	0	1.34101	0	0	1.34101	0	1.34101	1.34101	0	1.28785	0.0431303	0	0.0431303	0.0431303	0	0	0	0.0431303	0.0130394	0	0.0130394	0	0	0.0130394	0.913718	0.815246	0.815246	0	0.815246	0	0.712937	0	0.712937	0.712937	0.712937	0	0	0
332	1			1	0.706112	0	0.706112	0	0	0.706112	0.706112	0	1.34101	0	0	1.34101	0	1.34101	1.34101	0	1.28785	0.0431303	0	0.0431303	0.0431303	0	0	0	0.0431303	0.0130394	0	0.0130394	0	0	0.0130394	0.913718	0.815246	0.815246	0	0.815246	0	0.712937	0	0.712937	0.712937	0.712937	0	0	0
333	1	Biomass production only		1	0.294273	0	0.54835	0	0	0.54835	0.54835	0	1.14508	0	0	1.14508	0	1.14508	1.14508	0	1.08636	0.428754	0	0.428754	0.428754	0.254076	0	0	0.174677	0.141441	0	0.141441	0	0.112636	0	0.673116	0.602211	0.602211	0	0.602211	0	0.489206	0	0.489206	0.489206	0.489206	0	0.489206	0
334	1			1	0.612958	0	0.657955	0	0	0.657955	0.657955	0	1.26098	0	0	1.26098	0	1.26098	1.26098	0	1.20317	0.114392	0	0.114392	0.114392	0.0449974	0	0	0.0693945	0.0366765	0	0.0366765	0	0.00832088	0	0.796381	0.726582	0.726582	0	0.726582	0	0.615341	0	0.615341	0.615341	0.615341	0	0	0
335	1			1	0.638378	0	0.666698	0	0	0.666698	0.666698	0	1.27022	0	0	1.27022	0	1.27022	1.27022	0	1.21249	0.0893162	0	0.0893162	0.0893162	0.0283198	0	0	0.0609964	0.0283198	0	0.0283198	0	0	0	0.806213	0.736503	0.736503	0	0.736503	0	0.625403	0	0.625403	0.625403	0.625403	0	0	0.0390225
336	1			1	0.681544	0	0.681544	0	0	0.681544	0.681544	0	1.28592	0	0	1.28592	0	1.28592	1.28592	0	1.22832	0.0467358	0	0.0467358	0.0467358	0	0	0	0.0467358	0.0141294	0	0.0141294	0	0	0.0141294	0.82291	0.753349	0.753349	0	0.753349	0	0.642488	0	0.642488	0.642488	0.642488	0	0	0.105286
337	1			1	0.724525	0	0.696327	0	0	0.696327	0.696327	0	1.30155	0	0	1.30155	0	1.30155	1.30155	0	1.24407	0.00433819	0	0.00433819	0.00433819	0	0.0281982	0	0.0325364	0	0	0	0	0	0.0281982	0.839534	0.770123	0.770123	0	0.770123	0	0.659499	0	0.659499	0.659499	0.659499	0	0	0.171264
338	1			1	0.728923	0	0.697839	0	0	0.697839	0.697839	0	1.30315	0	0	1.30315	0	1.30315	1.30315	0	1.24568	0	0	0	0	0	0.0310835	0	0.0310835	0	0.00144575	0	0.00144575	0	0.0296378	0.841235	0.771839	0.771839	0	0.771839	0	0.66124	0	0.66124	0.66124	0.66124	0	0	0.178015
339	1			1	0.310339	0	0.558632	0	0	0.558632	0.558632	0	1.16454	0	0	1.16454	0	1.16454	1.16454	0	1.10716	0.418993	0	0.418993	0.418993	0.248292	0	0	0.170701	0.138221	0	0.138221	0	0.110071	0	0.703323	0.634032	0.634032	0	0.634032	0	0.5236	0	0.5236	0.5236	0.5236	0	0	0
340	1			1	0.645299	0	0.673077	0	0	0.673077	0.673077	0	1.28419	0	0	1.28419	0	1.28419	1.28419	0	1.22756	0.0876068	0	0.0876068	0.0876068	0.0277778	0	0	0.0598291	0.0277778	0	0.0277778	0	0	0	0.761341	0.692965	0.692965	0	0.692965	0	0.583991	0	0.583991	0.583991	0.583991	0	0	0
341	1			1	0.645299	0	0.673077	0	0	0.673077	0.673077	0	1.28419	0	0	1.28419	0	1.28419	1.28419	0	1.22756	0.0876068	0	0.0876068	0.0876068	0.0277778	0	0	0.0598291	0.0277778	0	0.0277778	0	0	0	0.82906	0.760684	0.760684	0	0.760684	0	0.651709	0	0.651709	0.651709	0.651709	0	0	0
342	1			1	0.645299	0	0.673077	0	0	0.673077	0.673077	0	1.28419	0	0	1.28419	0	1.28419	1.28419	0	1.22756	0.0876068	0	0.0876068	0.0876068	0.0277778	0	0	0.0598291	0.0277778	0	0.0277778	0	0	0	0.82906	0.760684	0.760684	0	0.760684	0	0.651709	0	0.651709	0.651709	0.651709	0	0	0
343	1			1	0.645299	0	0.673077	0	0.440171	1.11325	0.673077	0	1.28419	0	0	1.28419	0	1.28419	1.28419	0	1.22756	0.0876068	0	0.0876068	0.0876068	0.0277778	0	0	0.0598291	0.0277778	0	0.0277778	0	0	0	0.82906	0.760684	0.760684	0	0.760684	0	0.651709	0	0.651709	0.651709	0.651709	0	0	0
344	1			1	0.645299	0	0.673077	0	0	0.673077	0.673077	0	1.28419	0	0	1.28419	0	1.28419	1.28419	0	1.22756	0.0876068	0	0.0876068	0.0876068	0.0277778	0	0	0.0598291	0.0277778	0	0.0277778	0	0	0	0.82906	0.760684	0.760684	0	0.760684	0	0.651709	0	0.651709	0.651709	0.651709	0	0	0
345	1			1	0.328835	0	0.570469	0	0	0.570469	0.570469	0	1.18695	0	0	1.18695	0	1.18695	1.18695	0	1.1311	0.407756	0	0.407756	0.407756	0.241633	0	0	0.166123	0.134514	0	0.134514	0	0.107119	0	0.738098	0.670666	0.670666	0	0.670666	0	0.563195	0	0.563195	0.563195	0.563195	0	0.563195	0
346	1			1	0	0	0.462287	0	0	0.462287	0.462287	0	1.08143	0	0	1.08143	0	1.08143	1.08143	0	1.02598	0.738422	0	0.738422	0.738422	0.462287	0	0	0.276135	0.244746	0	0.244746	0	0.217542	0	0.635702	0.568738	0.568738	0	0.568738	0	0.462014	0	0.462014	0.462014	0.462014	0	0.462014	0
347	1			1	0.69747	0	0.69747	0	0	0.69747	0.69747	0	1.32163	0	0	1.32163	0	1.32163	1.32163	0	1.26691	0.0443986	0	0.0443986	0.0443986	0	0	0	0.0443986	0.0134228	0	0.0134228	0	0	0.0134228	0.704817	0.638736	0.638736	0	0.638736	0	0.533418	0	0.533418	0.533418	0.533418	0	0	0
348	1			1	0.69747	0	0.69747	0	0	0.69747	0.69747	0	1.32163	0	0	1.32163	0	1.32163	1.32163	0	1.26691	0.0443986	0	0.0443986	0.0443986	0	0	0	0.0443986	0.0134228	0	0.0134228	0	0	0.0134228	0.881776	0.815694	0.815694	0	0.815694	0	0.710377	0	0.710377	0.710377	0.710377	0	0	0
349	1			1	0.69747	0	0.69747	0	0	0.69747	0.69747	0	1.32163	0	0	1.32163	0	1.32163	1.32163	0	1.26691	0.0443986	0	0.0443986	0.0443986	0	0	0	0.0443986	0.0134228	0	0.0134228	0	0	0.0134228	0.881776	0.815694	0.815694	0	0.815694	0	0.710377	0	0.710377	0.710377	0.710377	0	0	0
350	1			1	0.69747	0	0.69747	0	1.15023	1.8477	0.69747	0	1.32163	0	0	1.32163	0	1.32163	1.32163	0	1.26691	0.0443986	0	0.0443986	0.0443986	0	0	0	0.0443986	0.0134228	0	0.0134228	0	0	0.0134228	0.881776	0.815694	0.815694	0	0.815694	0	0.710377	0	0.710377	0.710377	0.710377	0	0	0
351	1			1	0.69747	0	0.69747	0	0	0.69747	0.69747	0	1.32163	0	0	1.32163	0	1.32163	1.32163	0	1.26691	0.0443986	0	0.0443986	0.0443986	0	0	0	0.0443986	0.0134228	0	0.0134228	0	0	0.0134228	0.881776	0.815694	0.815694	0	0.815694	0	0.710377	0	0.710377	0.710377	0.710377	0	0	0
352	1			1	0.660714	0	0.687285	0	0	0.687285	0.687285	0	1.3153	0	0	1.3153	0	1.3153	1.3153	0	1.26113	0.0837995	0	0.0837995	0.0837995	0.0265706	0	0	0.0572289	0.0265706	0	0.0265706	0	0	0	0.879948	0.814544	0.814544	0	0.814544	0	0.710306	0	0.710306	0.710306	0.710306	0	0.0869191	0
353	1			1	0.350357	0	0.584242	0	0	0.584242	0.584242	0	1.21302	0	0	1.21302	0	1.21302	1.21302	0	1.15897	0.394681	0	0.394681	0.394681	0.233885	0	0	0.160796	0.1302	0	0.1302	0	0.103684	0	0.778563	0.713293	0.713293	0	0.713293	0	0.609269	0	0.609269	0.609269	0.609269	0	0	0
354	1			1	0	0	0.467544	0	0	0.467544	0.467544	0	1.09648	0	0	1.09648	0	1.09648	1.09648	0	1.04246	0.745151	0	0.745151	0.745151	0.467544	0	0	0.277606	0.247024	0	0.247024	0	0.22052	0	0.66222	0.596979	0.596979	0	0.596979	0	0.493	0	0.493	0.493	0.493	0	0	0
355	1			1	0.701717	0	0.701717	0	0	0.701717	0.701717	0	1.33115	0	0	1.33115	0	1.33115	1.33115	0	1.2772	0.0437753	0	0.0437753	0.0437753	0	0	0	0.0437753	0.0132344	0	0.0132344	0	0	0.0132344	0.897474	0.83232	0.83232	0	0.83232	0	0.728481	0	0.728481	0.728481	0.728481	0	0.0280762	0
356	1			1	0.66244	0	0.688876	0	0	0.688876	0.688876	0	1.31878	0	0	1.31878	0	1.31878	1.31878	0	1.26489	0.0833732	0	0.0833732	0.0833732	0.0264354	0	0	0.0569378	0.0264354	0	0.0264354	0	0	0	0.885646	0.820574	0.820574	0	0.820574	0	0.716866	0	0.716866	0.716866	0.716866	0	0	0
357	1			1	0.702209	0	0.702209	0	0	0.702209	0.702209	0	1.33226	0	0	1.33226	0	1.33226	1.33226	0	1.27839	0.0437031	0	0.0437031	0.0437031	0	0	0	0.0437031	0.0132126	0	0.0132126	0	0	0.0132126	0.899292	0.834245	0.834245	0	0.834245	0	0.730577	0	0.730577	0.730577	0.730577	0	0	0
358	1			1	0.721281	0	0.708604	0	0	0.708604	0.708604	0	1.33872	0	0	1.33872	0	1.33872	1.33872	0	1.28486	0.0246782	0	0.0246782	0.0246782	0	0.0126778	0	0.037356	0.00687119	0	0.00687119	0	0	0.019549	0.905836	0.840801	0.840801	0	0.840801	0	0.737153	0	0.737153	0.737153	0.737153	0	0	0
359	1			1	0.742407	0	0.716039	0	0	0.716039	0.716039	0	1.34689	0	0	1.34689	0	1.34689	1.34689	0	1.29314	0.00405658	0	0.00405658	0.00405658	0	0.0263678	0	0.0304243	0	0	0	0	0	0.0263678	0.914865	0.84996	0.84996	0	0.84996	0	0.746517	0	0.746517	0.746517	0.746517	0	0	0.0303176
360	1			1	0.746563	0	0.717502	0	0	0.717502	0.717502	0	1.3485	0	0	1.3485	0	1.3485	1.3485	0	1.29477	0	0	0	0	0	0.0290608	0	0.0290608	0	0.00135166	0	0.00135166	0	0.0277091	0.916641	0.851762	0.851762	0	0.851762	0	0.748359	0	0.748359	0.748359	0.748359	0	0	0.0362815
361	1			1	0.703205	0	0.703205	0	0	0.703205	0.703205	0	1.33449	0	0	1.33449	0	1.33449	1.33449	0	1.2808	0.0435569	0	0.0435569	0.0435569	0	0	0	0.0435569	0.0131684	0	0.0131684	0	0	0.0131684	0.902974	0.838145	0.838145	0	0.838145	0	0.734824	0	0.734824	0.734824	0.734824	0	0	0
362	1			1	0.6659	0	0.692064	0	0	0.692064	0.692064	0	1.32576	0	0	1.32576	0	1.32576	1.32576	0	1.27243	0.0825187	0	0.0825187	0.0825187	0.0261645	0	0	0.0563542	0.0261645	0	0.0261645	0	0	0	0.897067	0.832662	0.832662	0	0.832662	0	0.730017	0	0.730017	0.730017	0.730017	0	0	0
363	1			1	0.746254	0	0.72028	0	0	0.72028	0.72028	0	1.35664	0	0	1.35664	0	1.35664	1.35664	0	1.3037	0.003996	0	0.003996	0.003996	0	0.025974	0	0.02997	0	0	0	0	0	0.025974	0.651963	0.588027	0.588027	0	0.588027	0	0.486129	0	0.486129	0.486129	0.486129	0	0	0
364	1			1	0.746254	0	0.72028	0	0	0.72028	0.72028	0	1.35664	0	0	1.35664	0	1.35664	1.35664	0	1.3037	0.003996	0	0.003996	0.003996	0	0.025974	0	0.02997	0	0	0	0	0	0.025974	0.868021	0.804085	0.804085	0	0.804085	0	0.702187	0	0.702187	0.702187	0.702187	0	0	0
365	1			1	0.746254	0	0.72028	0	0	0.72028	0.72028	0	1.35664	0	0	1.35664	0	1.35664	1.35664	0	1.3037	0.003996	0	0.003996	0.003996	0	0.025974	0	0.02997	0	0	0	0	0	0.025974	0.931069	0.867133	0.867133	0	0.867133	0	0.765235	0	0.765235	0.765235	0.765235	0	0	0
366	1			1	0.746254	0	0.72028	0	0	0.72028	0.72028	0	1.35664	0	0	1.35664	0	1.35664	1.35664	0	1.3037	0.003996	0	0.003996	0.003996	0	0.025974	0	0.02997	0	0	0	0	0	0.025974	0.931069	0.867133	0.867133	0	0.867133	0	0.765235	0	0.765235	0.765235	0.765235	0	0	0
367	1			1	0.746254	0	0.72028	0	0.283716	1.004	0.72028	0	1.35664	0	0	1.35664	0	1.35664	1.35664	0	1.3037	0.003996	0	0.003996	0.003996	0	0.025974	0	0.02997	0	0	0	0	0	0.025974	0.931069	0.867133	0.867133	0	0.867133	0	0.765235	0	0.765235	0.765235	0.765235	0	0	0
368	1			1	0.746254	0	0.72028	0	1.81419	2.53447	0.72028	0	1.35664	0	0	1.35664	0	1.35664	1.35664	0	1.3037	0.003996	0	0.003996	0.003996	0	0.025974	0	0.02997	0	0	0	0	0	0.025974	0.931069	0.867133	0.867133	0	0.867133	0	0.765235	0	0.765235	0.765235	0.765235	0	0	0
369	1			1	0.746254	0	0.72028	0	0	0.72028	0.72028	0	1.35664	0	0	1.35664	0	1.35664	1.35664	0	1.3037	0.003996	0	0.003996	0.003996	0	0.025974	0	0.02997	0	0	0	0	0	0.025974	0.931069	0.867133	0.867133	0	0.867133	0	0.765235	0	0.765235	0.765235	0.765235	0	0	0
370	1			1	0.746254	0	0.72028	0	0	0.72028	0.72028	0	1.35664	0	0	1.35664	0	1.35664	1.35664	0	1.3037	0.003996	0	0.003996	0.003996	0	0.025974	0	0.02997	0	0	0	0	0	0.025974	0.931069	0.867133	0.867133	0	0.867133	0	0.765235	0	0.765235	0.765235	0.765235	0	0	0
371	1			1	0.707366	0	0.707366	0	0	0.707366	0.707366	0	1.34382	0	0	1.34382	0	1.34382	1.34382	0	1.29089	0.0429463	0	0.0429463	0.0429463	0	0	0	0.0429463	0.0129838	0	0.0129838	0	0	0.0129838	0.852934	0.789014	0.789014	0	0.789014	0	0.687141	0	0.687141	0.687141	0.687141	0	0	0
372	1			1	0.751079	0	0.722536	0	0	0.722536	0.722536	0	1.36011	0	0	1.36011	0	1.36011	1.36011	0	1.30733	0	0	0	0	0	0.028543	0	0.028543	0	0.00132758	0	0.00132758	0	0.0272154	0.646736	0.583012	0.583012	0	0.583012	0	0.481452	0	0.481452	0.481452	0.481452	0	0	0
373	1			1	0.751079	0	0.722536	0	0	0.722536	0.722536	0	1.36011	0	0	1.36011	0	1.36011	1.36011	0	1.30733	0	0	0	0	0	0.028543	0	0.028543	0	0.00132758	0	0.00132758	0	0.0272154	0.860715	0.796991	0.796991	0	0.796991	0	0.695431	0	0.695431	0.695431	0.695431	0	0	0
374	1			1	0.751079	0	0.722536	0	0	0.722536	0.722536	0	1.36011	0	0	1.36011	0	1.36011	1.36011	0	1.30733	0	0	0	0	0	0.028543	0	0.028543	0	0.00132758	0	0.00132758	0	0.0272154	0.935944	0.87222	0.87222	0	0.87222	0	0.77066	0	0.77066	0.77066	0.77066	0	0	0
375	1			1	0.751079	0	0.722536	0	0.338533	1.06107	0.722536	0	1.36011	0	0	1.36011	0	1.36011	1.36011	0	1.30733	0	0	0	0	0	0.028543	0	0.028543	0	0.00132758	0	0.00132758	0	0.0272154	0.935944	0.87222	0.87222	0	0.87222	0	0.77066	0	0.77066	0.77066	0.77066	0	0	0
376	1			1	0.751079	0	0.722536	0	0	0.722536	0.722536	0	1.36011	0	0	1.36011	0	1.36011	1.36011	0	1.30733	0	0	0	0	0	0.028543	0	0.028543	0	0.00132758	0	0.00132758	0	0.0272154	0.935944	0.87222	0.87222	0	0.87222	0	0.77066	0	0.77066	0.77066	0.77066	0	0	0
377	1			1	0.751079	0	0.722536	0	1.87985	2.60239	0.722536	0	1.36011	0	0	1.36011	0	1.36011	1.36011	0	1.30733	0	0	0	0	0	0.028543	0	0.028543	0	0.00132758	0	0.00132758	0	0.0272154	0.935944	0.87222	0.87222	0	0.87222	0	0.77066	0	0.77066	0.77066	0.77066	0	0	0
378	1			1	0.751079	0	0.722536	0	0	0.722536	0.722536	0	1.36011	0	0	1.36011	0	1.36011	1.36011	0	1.30733	0	0	0	0	0	0.028543	0	0.028543	0	0.00132758	0	0.00132758	0	0.0272154	0.935944	0.87222	0.87222	0	0.87222	0	0.77066	0	0.77066	0.77066	0.77066	0	0	0
379	1			1	0.751079	0	0.722536	0	0	0.722536	0.722536	0	1.36011	0	0	1.36011	0	1.36011	1.36011	0	1.30733	0	0	0	0	0	0.028543	0	0.028543	0	0.00132758	0	0.00132758	0	0.0272154	0.935944	0.87222	0.87222	0	0.87222	0	0.77066	0	0.77066	0.77066	0.77066	0	0	0
380	1			1	0	0	0.473557	0	0	0.473557	0.473557	0	1.1137	0	0	1.1137	0	1.1137	1.1137	0	1.0613	0.752846	0	0.752846	0.752846	0.473557	0	0	0.279289	0.249631	0	0.249631	0	0.223927	0	0.692551	0.62928	0.62928	0	0.62928	0	0.528441	0	0.528441	0.528441	0.528441	0	0.528441	0
381	1			1	0.673998	0	0.699529	0	0	0.699529	0.537706	0	1.18028	0	0	1.18028	0	1.18028	1.18028	0	1.12824	0.0805185	0	0.0805185	0.0805185	0.0255302	0	0	0.0549882	0.0255302	0	0.0255302	0	0	0	0.76198	0.699136	0.699136	0	0.699136	0	0.598979	0	0.598979	0.598979	0.598979	0	0	0
382	1			1	0	0	0.4769	0	0	0.4769	0.4769	0	1.12327	0	0	1.12327	0	1.12327	1.12327	0	1.07178	0.757124	0	0.757124	0.757124	0.4769	0	0	0.280225	0.251079	0	0.251079	0	0.22582	0	0.709413	0.647237	0.647237	0	0.647237	0	0.548143	0	0.548143	0.548143	0.548143	0	0	0
383	1			1	0.679846	0	0.704918	0	0	0.704918	0.704918	0	1.35391	0	0	1.35391	0	1.35391	1.35391	0	1.3028	0.0790743	0	0.0790743	0.0790743	0.0250723	0	0	0.0540019	0.0250723	0	0.0250723	0	0	0	0.748312	0.686596	0.686596	0	0.686596	0	0.588235	0	0.588235	0.588235	0.588235	0	0	0
384	1			1	0	0	0.480501	0	0	0.480501	0.480501	0	1.13359	0	0	1.13359	0	1.13359	1.13359	0	1.08307	0.761734	0	0.761734	0.761734	0.480501	0	0	0.281232	0.252641	0	0.252641	0	0.227861	0	0.727581	0.666584	0.666584	0	0.666584	0	0.569372	0	0.569372	0.569372	0.569372	0	0	0
385	1			1	0.759879	0	0.7353	0	0	0.7353	0.627907	0	1.2838	0	0	1.2838	0	1.2838	1.2838	0	1.23369	0.00378143	0	0.00378143	0.00378143	0	0.0245793	0	0.0283607	0	0	0	0	0	0.0245793	0.881074	0.820571	0.820571	0	0.820571	0	0.724144	0	0.724144	0.724144	0.724144	0	0	0
386	1			1	0.766864	0	0.740131	0	0	0.740131	0.613304	0	1.27386	0	0	1.27386	0	1.27386	1.27386	0	1.22443	0	0	0	0	0	0.026733	0	0.026733	0	0.00124339	0	0.00124339	0	0.0254896	0.876593	0.81691	0.81691	0	0.81691	0	0.72179	0	0.72179	0.72179	0.72179	0	0	0
387	1			1	0.695546	0	0.719389	0	0	0.719389	0.719389	0	1.38559	0	0	1.38559	0	1.38559	1.38559	0	1.33699	0.0751964	0	0.0751964	0.0751964	0.0238427	0	0	0.0513536	0.0238427	0	0.0238427	0	0	0	0.435549	0.376859	0.376859	0	0.376859	0	0.283322	0	0.283322	0.283322	0.283322	0	0.283322	0
388	1			1	0.733515	0	0.733515	0	0	0.733515	0.733515	0	1.40246	0	0	1.40246	0	1.40246	1.40246	0	1.35425	0.0391087	0	0.0391087	0.0391087	0	0	0	0.0391087	0.0118236	0	0.0118236	0	0	0.0118236	0.776717	0.718508	0.718508	0	0.718508	0	0.625739	0	0.625739	0.625739	0.625739	0	0	0
389	1			1	0.699599	0	0.723125	0	0	0.723125	0.723125	0	1.39377	0	0	1.39377	0	1.39377	1.39377	0	1.34581	0.0741954	0	0.0741954	0.0741954	0.0235254	0	0	0.05067	0.0235254	0	0.0235254	0	0	0	0.456375	0.398466	0.398466	0	0.398466	0	0.306174	0	0.306174	0.306174	0.306174	0	0	0
390	1			1	0.737102	0	0.737102	0	0	0.737102	0.737102	0	1.4105	0	0	1.4105	0	1.4105	1.4105	0	1.36294	0.0385823	0	0.0385823	0.0385823	0	0	0	0.0385823	0.0116644	0	0.0116644	0	0	0.0116644	0.410947	0.353522	0.353522	0	0.353522	0	0.262001	0	0.262001	0.262001	0.262001	0	0.262001	0
391	1			1	0.704363	0	0.727516	0	0	0.727516	0.727516	0	1.40338	0	0	1.40338	0	1.40338	1.40338	0	1.35619	0.0730187	0	0.0730187	0.0730187	0.0231523	0	0	0.0498664	0.0231523	0	0.0231523	0	0	0	0.480855	0.423865	0.423865	0	0.423865	0	0.333037	0	0.333037	0.333037	0.333037	0	0.333037	0
392	1			1	0	0	0.4932	0	0	0.4932	0.4932	0	1.16995	0	0	1.16995	0	1.16995	1.16995	0	1.12288	0.777986	0	0.777986	0.777986	0.4932	0	0	0.284786	0.258145	0	0.258145	0	0.235055	0	0.791637	0.734802	0.734802	0	0.734802	0	0.64422	0	0.64422	0.64422	0.64422	0	0	0
393	1			1	0.740341	0	0.740341	0	0	0.740341	0.740341	0	1.41776	0	0	1.41776	0	1.41776	1.41776	0	1.37079	0.0381069	0	0.0381069	0.0381069	0	0	0	0.0381069	0.0115207	0	0.0115207	0	0	0.0115207	0.430528	0.37381	0.37381	0	0.37381	0	0.283417	0	0.283417	0.283417	0.283417	0	0	0
394	1			1	0.776904	0	0.754067	0	0	0.754067	0.754067	0	1.43435	0	0	1.43435	0	1.43435	1.43435	0	1.3878	0.00351333	0	0.00351333	0.00351333	0	0.0228366	0	0.02635	0	0	0	0	0	0.0228366	0.387383	0.331169	0.331169	0	0.331169	0	0.241579	0	0.241579	0.241579	0.241579	0	0.241579	0
395	1			1	0.780891	0	0.755767	0	0	0.755767	0.755767	0	1.43674	0	0	1.43674	0	1.43674	1.43674	0	1.39029	0	0	0	0	0	0.0251245	0	0.0251245	0	0.00116858	0	0.00116858	0	0.0239559	0.385022	0.32893	0.32893	0	0.32893	0	0.239534	0	0.239534	0.239534	0.239534	0	0.239534	0
396	1			1	0.710044	0	0.732751	0	0	0.732751	0.732751	0	1.41485	0	0	1.41485	0	1.41485	1.41485	0	1.36856	0.0716157	0	0.0716157	0.0716157	0.0227074	0	0	0.0489083	0.0227074	0	0.0227074	0	0	0	0.510044	0.454148	0.454148	0	0.454148	0	0.365066	0	0.365066	0.365066	0.365066	0	0	0
397	1			1	0.744158	0	0.744158	0	0	0.744158	0.744158	0	1.42632	0	0	1.42632	0	1.42632	1.42632	0	1.38004	0.0375468	0	0.0375468	0.0375468	0	0	0	0.0375468	0.0113514	0	0.0113514	0	0	0.0113514	0.453595	0.397711	0.397711	0	0.397711	0	0.308647	0	0.308647	0.308647	0.308647	0	0.308647	0
398	1			1	0.779441	0	0.756864	0	0	0.756864	0.756864	0	1.44079	0	0	1.44079	0	1.44079	1.44079	0	1.39477	0.00347337	0	0.00347337	0.00347337	0	0.0225769	0	0.0260503	0	0	0	0	0	0.0225769	0.405723	0.350149	0.350149	0	0.350149	0	0.261578	0	0.261578	0.261578	0.261578	0	0	0
399	1			1	0.783362	0	0.758521	0	0	0.758521	0.758521	0	1.4431	0	0	1.4431	0	1.4431	1.4431	0	1.39717	0	0	0	0	0	0.0248411	0	0.0248411	0	0.0011554	0	0.0011554	0	0.0236857	0.403235	0.347776	0.347776	0	0.347776	0	0.259388	0	0.259388	0.259388	0.259388	0	0	0
400	1			1	0.74872	0	0.74872	0	0	0.74872	0.74872	0	1.43655	0	0	1.43655	0	1.43655	1.43655	0	1.3911	0.0368773	0	0.0368773	0.0368773	0	0	0	0.0368773	0.0111489	0	0.0111489	0	0	0.0111489	0.48117	0.426283	0.426283	0	0.426283	0	0.338807	0	0.338807	0.338807	0.338807	0	0	0
401	1			1	0.782436	0	0.760166	0	0	0.760166	0.760166	0	1.44838	0	0	1.44838	0	1.44838	1.44838	0	1.40298	0.0034262	0	0.0034262	0.0034262	0	0.0222703	0	0.0256965	0	0	0	0	0	0.0222703	0.427374	0.372554	0.372554	0	0.372554	0	0.285186	0	0.285186	0.285186	0.285186	0	0.285186	0
402	1			1	0.78628	0	0.761773	0	0	0.761773	0.761773	0	1.4506	0	0	1.4506	0	1.4506	1.4506	0	1.40529	0	0	0	0	0	0.0245066	0	0.0245066	0	0.00113984	0	0.00113984	0	0.0233667	0.424741	0.370028	0.370028	0	0.370028	0	0.28283	0	0.28283	0.28283	0.28283	0	0.28283	0
403	1			1	0.786026	0	0.764123	0	0	0.764123	0.764123	0	1.45748	0	0	1.45748	0	1.45748	1.45748	0	1.41283	0.00336967	0	0.00336967	0.00336967	0	0.0219029	0	0.0252725	0	0	0	0	0	0.0219029	0.45332	0.399405	0.399405	0	0.399405	0	0.313479	0	0.313479	0.313479	0.313479	0	0	0
404	1			1	0.789777	0	0.765672	0	0	0.765672	0.765672	0	1.45959	0	0	1.45959	0	1.45959	1.45959	0	1.41502	0	0	0	0	0	0.0241055	0	0.0241055	0	0.00112119	0	0.00112119	0	0.0229843	0.450519	0.396702	0.396702	0	0.396702	0	0.310932	0	0.310932	0.310932	0.310932	0	0	0
405	1			1	0.75405	0	0.75405	0	0	0.75405	0.380005	0	1.07446	0	0	1.07446	0	1.07446	1.07446	0	1.02997	0.036095	0	0.036095	0.036095	0	0	0	0.036095	0.0109124	0	0.0109124	0	0	0.0109124	0.716864	0.663141	0.663141	0	0.663141	0	0.57752	0	0.57752	0.57752	0.57752	0	0	0
406	1			1	0.516172	0	0.69036	0	0	0.69036	0.69036	0	1.41389	0	0	1.41389	0	1.41389	1.41389	0	1.37363	0.293943	0	0.293943	0.293943	0.174188	0	0	0.119754	0.0969682	0	0.0969682	0	0.0772201	0	0.126084	0.0774733	0.0774733	0	0.0774733	0	0	0	0	0	0	0	0	0
407	1			1	0.752239	0	0.771642	0	0	0.771642	0.771642	0	1.5	0	0	1.5	0	1.5	1.5	0	1.46045	0.061194	0	0.061194	0.061194	0.019403	0	0	0.041791	0.019403	0	0.019403	0	0	0	0.579104	0.531343	0.531343	0	0.531343	0	0.455224	0	0.455224	0.455224	0.455224	0	0	0
408	1			1	0.81381	0	0.794752	0	0	0.794752	0.262278	0	0.995455	0	0	0.995455	0	0.995455	0.995455	0	0.956605	0.00293212	0	0.00293212	0.00293212	0	0.0190588	0	0.0219909	0	0	0	0	0	0.0190588	0.683184	0.63627	0.63627	0	0.63627	0	0.561501	0	0.561501	0.561501	0.561501	0	0	0
409	1			1	0.759442	0	0.778281	0	0	0.778281	0.778281	0	1.51454	0	0	1.51454	0	1.51454	1.51454	0	1.47613	0.0594149	0	0.0594149	0.0594149	0.0188389	0	0	0.040576	0.0188389	0	0.0188389	0	0	0	0.120279	0.0739063	0.0739063	0	0.0739063	0	0	0	0	0	0	0	0	0
410	1			1	0.819094	0	0.79835	0	0	0.79835	0.251869	0	0.98847	0	0	0.98847	0	0.98847	0.98847	0	0.950118	0	0	0	0	0	0.0207439	0	0.0207439	0	0.000964832	0	0.000964832	0	0.0197791	0.680206	0.633895	0.633895	0	0.633895	0	0.560085	0	0.560085	0.560085	0.560085	0	0	0
411	1			1	0.788943	0	0.788943	0	0	0.788943	0.788943	0	1.52674	0	0	1.52674	0	1.52674	1.52674	0	1.48856	0.0309742	0	0.0309742	0.0309742	0	0	0	0.0309742	0.00936431	0	0.00936431	0	0	0.00936431	0.119575	0.0734738	0.0734738	0	0.0734738	0	0	0	0	0	0	0	0	0
412	1			1	0.8181	0	0.799481	0	0	0.799481	0.799481	0	1.53881	0	0	1.53881	0	1.53881	1.53881	0	1.50085	0.00286456	0	0.00286456	0.00286456	0	0.0186196	0	0.0214842	0	0	0	0	0	0.0186196	0.118879	0.0730463	0.0730463	0	0.0730463	0	0	0	0	0	0	0	0	0
413	1			1	0.821072	0	0.800555	0	0	0.800555	0.800555	0	1.54004	0	0	1.54004	0	1.54004	1.54004	0	1.5021	0	0	0	0	0	0.0205171	0	0.0205171	0	0.000954284	0	0.000954284	0	0.0195628	0.118808	0.0730027	0.0730027	0	0.0730027	0	0	0	0	0	0	0	0	0
414	1			1	0	1.5807	0	0	0	0	0	0	0.739547	0	0	0.739547	0	0.739547	0.739547	0	0.701624	2.40182	0	2.40182	2.40182	1.5807	0	0	0.821117	0.799652	0	0.799652	0	0.781048	0	0.434731	0.388937	0.388937	0	0.388937	0	0.315953	0	0.315953	0.315953	0.315953	0	0.315953	0
415	1			1	0	1.59295	0	0	0	0	0	0	0.747155	0	0	0.747155	0	0.747155	0.747155	0	0.71034	2.41929	0	2.41929	2.41929	1.59295	0	0	0.826343	0.805504	0	0.805504	0	0.787444	0	0.451244	0.406788	0.406788	0	0.406788	0	0.335935	0	0.335935	0.335935	0.335935	0	0	0
416	1			1	0	0	0.532186	0	0	0.532186	0.532186	0	1.28158	0	0	1.28158	0	1.28158	1.28158	0	1.24509	0.827883	0	0.827883	0.827883	0.532186	0	0	0.295697	0.275043	0	0.275043	0	0.257143	0	0.114286	0.0702238	0.0702238	0	0.0702238	0	0	0	0	0	0	0	0	0
417	1			1	0.772037	0	0.789889	0	0	0.789889	0.789889	0	1.53995	0	0	1.53995	0	1.53995	1.53995	0	1.50356	0.0563042	0	0.0563042	0.0563042	0.0178525	0	0	0.0384516	0.0178525	0	0.0178525	0	0	0	0.113982	0.0700369	0.0700369	0	0.0700369	0	0	0	0	0	0	0	0	0.418848
418	1			1	0.801255	0	0.801255	0	0	0.801255	0.801255	0	1.55435	0	0	1.55435	0	1.55435	1.55435	0	1.5184	0.0291674	0	0.0291674	0.0291674	0	0	0	0.0291674	0.00881804	0	0.00881804	0	0	0.00881804	0.1126	0.0691877	0.0691877	0	0.0691877	0	0	0	0	0	0	0	0	0.466678
419	1			1	0.568964	0	0.724146	0	0	0.724146	0.724146	0	1.47784	0	0	1.47784	0	1.47784	1.47784	0	1.44198	0.26187	0	0.26187	0.26187	0.155182	0	0	0.106688	0.0863877	0	0.0863877	0	0.0687944	0	1.18958	1.14627	1.14627	0	1.14627	0	1.07725	0	1.07725	1.07725	1.07725	0	1.07725	0
420	1			1	0	1.60685	0	0	0	0	0	0	0.755791	0	0	0.755791	0	0.755791	0.755791	0	0.720233	2.43912	0	2.43912	2.43912	1.60685	0	0	0.832274	0.812147	0	0.812147	0	0.794703	0	0.469986	0.427048	0.427048	0	0.427048	0	0.358616	0	0.358616	0.358616	0.358616	0	0.358616	0
421	1			1	0.829773	0	0.812348	0	0	0.812348	0.812348	0	1.5684	0	0	1.5684	0	1.5684	1.5684	0	1.53288	0.00268074	0	0.00268074	0.00268074	0	0.0174248	0	0.0201056	0	0	0	0	0	0.0174248	0.111251	0.0683589	0.0683589	0	0.0683589	0	0	0	0	0	0	0	0	0.513362
422	1			1	0.832659	0	0.813471	0	0	0.813471	0.813471	0	1.56982	0	0	1.56982	0	1.56982	1.56982	0	1.53435	0	0	0	0	0	0.0191884	0	0.0191884	0	0.000892484	0	0.000892484	0	0.0182959	0.111114	0.068275	0.068275	0	0.068275	0	0	0	0	0	0	0	0	0.518087
423	1			1	0.779145	0	0.796441	0	0	0.796441	0.796441	0	1.5543	0	0	1.5543	0	1.5543	1.5543	0	1.51904	0.0545485	0	0.0545485	0.0545485	0.0172959	0	0	0.0372526	0.0172959	0	0.0172959	0	0	0	1.27091	1.22834	1.22834	0	1.22834	0	1.16049	0	1.16049	1.16049	1.16049	0	0.754698	0
424	1			1	0.805509	0	0.805509	0	0	0.805509	0.805509	0	1.56389	0	0	1.56389	0	1.56389	1.56389	0	1.52871	0.028543	0	0.028543	0.028543	0	0	0	0.028543	0.00862927	0	0.00862927	0	0	0.00862927	1.28112	1.23863	1.23863	0	1.23863	0	1.17093	0	1.17093	1.17093	1.17093	0	0.714238	0
425	1			1	0.83176	0	0.814539	0	0	0.814539	0.814539	0	1.57344	0	0	1.57344	0	1.57344	1.57344	0	1.53833	0.00264945	0	0.00264945	0.00264945	0	0.0172214	0	0.0198708	0	0	0	0	0	0.0172214	1.29127	1.24888	1.24888	0	1.24888	0	1.18132	0	1.18132	1.18132	1.18132	0	0.673953	0
426	1			1	0.834446	0	0.815463	0	0	0.815463	0.815463	0	1.57442	0	0	1.57442	0	1.57442	1.57442	0	1.53932	0	0	0	0	0	0.0189835	0	0.0189835	0	0.000882953	0	0.000882953	0	0.0181005	1.29231	1.24993	1.24993	0	1.24993	0	1.18239	0	1.18239	1.18239	1.18239	0	0.669831	0
427	1			1	0	1.61453	0	0	0	0	0	0	0.760561	0	0	0.760561	0	0.760561	0.760561	0	0.725698	2.45008	0	2.45008	2.45008	1.61453	0	0	0.83555	0.815816	0	0.815816	0	0.798714	0	0.480339	0.43824	0.43824	0	0.43824	0	0.371145	0	0.371145	0.371145	0.371145	0	0	0
428	1			1	0	1.62277	0	0	0	0	0	0	0.765677	0	0	0.765677	0	0.765677	0.765677	0	0.731559	2.46183	0	2.46183	2.46183	1.62277	0	0	0.839064	0.819752	0	0.819752	0	0.803014	0	0.491442	0.450242	0.450242	0	0.450242	0	0.38458	0	0.38458	0.38458	0.38458	0	0	0
429	1			1	0	0	0.543411	0	0	0.543411	0	0	0.770315	0	0	0.770315	0	0.770315	0.770315	0	0.736872	0.842249	0	0.842249	0.842249	0.543411	0	0	0.298839	0.279908	0	0.279908	0	0.263502	0	0.501508	0.461124	0.461124	0	0.461124	0	0.396762	0	0.396762	0.396762	0.396762	0	0.396762	0
430	1			1	0.846901	0	0.829346	0	0	0.829346	0.829346	0	1.60643	0	0	1.60643	0	1.60643	1.60643	0	1.57398	0	0	0	0	0	0.0175553	0	0.0175553	0	0.000816526	0	0.000816526	0	0.0167388	0.101658	0.0624643	0.0624643	0	0.0624643	0	0	0	0	0	0	0	0	0
431	1			1	0.844515	0	0.828599	0	0	0.828599	0.828599	0	1.60578	0	0	1.60578	0	1.60578	1.60578	0	1.57333	0.00244858	0	0.00244858	0.00244858	0	0.0159158	0	0.0183643	0	0	0	0	0	0.0159158	0.101616	0.0624388	0.0624388	0	0.0624388	0	0	0	0	0	0	0	0	0
432	1			1	0.821352	0	0.821352	0	0	0.821352	0.821352	0	1.59941	0	0	1.59941	0	1.59941	1.59941	0	1.5671	0.0262179	0	0.0262179	0.0262179	0	0	0	0.0262179	0.00792635	0	0.00792635	0	0	0.00792635	0.101213	0.0621913	0.0621913	0	0.0621913	0	0	0	0	0	0	0	0	0
433	1			1	0	0	0.547995	0	0	0.547995	0.547995	0	1.32685	0	0	1.32685	0	1.32685	1.32685	0	1.29465	0.848117	0	0.848117	0.848117	0.547995	0	0	0.300122	0.281896	0	0.281896	0	0.2661	0	1.06804	1.02916	1.02916	0	1.02916	0	0.967193	0	0.967193	0.967193	0.967193	0	0.967193	0
434	1			1	0.798372	0	0.814163	0	0	0.814163	0.814163	0	1.5931	0	0	1.5931	0	1.5931	1.5931	0	1.56091	0.0497996	0	0.0497996	0.0497996	0.0157901	0	0	0.0340095	0.0157901	0	0.0157901	0	0	0	0.100814	0.0619458	0.0619458	0	0.0619458	0	0	0	0	0	0	0	0	0
435	1			1	0.799487	0	0.815189	0	0	0.815189	0.815189	0	1.59535	0	0	1.59535	0	1.59535	1.59535	0	1.56334	0.0495244	0	0.0495244	0.0495244	0.0157029	0	0	0.0338215	0.0157029	0	0.0157029	0	0	0	0.969651	0.930998	0.930998	0	0.930998	0	0.869395	0	0.869395	0.869395	0.869395	0	0.869395	0
436	1			1	0	0	0.548709	0	0	0.548709	0	0	0.780188	0	0	0.780188	0	0.780188	0.780188	0	0.748183	0.84903	0	0.84903	0.84903	0.548709	0	0	0.300321	0.282205	0	0.282205	0	0.266504	0	0.522936	0.484288	0.484288	0	0.484288	0	0.422692	0	0.422692	0.422692	0.422692	0	0	0
437	1			1	0.619141	0	0.756259	0	0	0.756259	0	0	0.782367	0	0	0.782367	0	0.782367	0.782367	0	0.750678	0.231385	0	0.231385	0.231385	0.137117	0	0	0.094268	0.0763311	0	0.0763311	0	0.0607859	0	0.527664	0.489398	0.489398	0	0.489398	0	0.428413	0	0.428413	0.428413	0.428413	0	0.428413	0
438	1			1	0.825439	0	0.825439	0	0	0.825439	0.825439	0	1.60858	0	0	1.60858	0	1.60858	1.60858	0	1.577	0.0256181	0	0.0256181	0.0256181	0	0	0	0.0256181	0.00774501	0	0.00774501	0	0	0.00774501	0.944891	0.906762	0.906762	0	0.906762	0	0.845993	0	0.845993	0.845993	0.845993	0	0.845993	0
439	1			1	0.851072	0	0.833995	0	0	0.833995	0.833995	0	1.61716	0	0	1.61716	0	1.61716	1.61716	0	1.58558	0	0	0	0	0	0.017077	0	0.017077	0	0.000794281	0	0.000794281	0	0.0162828	1.36338	1.32526	1.32526	0	1.32526	0	1.2645	0	1.2645	1.2645	1.2645	0	0	0
440	1			1	0.851072	0	0.833995	0	0	0.833995	0.833995	0	1.61716	0	0	1.61716	0	1.61716	1.61716	0	1.58558	0	0	0	0	0	0.017077	0	0.017077	0	0.000794281	0	0.000794281	0	0.0162828	1.36338	1.32526	1.32526	0	1.32526	0	1.2645	0	1.2645	1.2645	1.2645	0	0	0
441	1			1	0.84875	0	0.833267	0	0	0.833267	0.833267	0	1.61651	0	0	1.61651	0	1.61651	1.61651	0	1.58495	0.0023819	0	0.0023819	0.0023819	0	0.0154823	0	0.0178642	0	0	0	0	0	0.0154823	1.36284	1.32473	1.32473	0	1.32473	0	1.26399	0	1.26399	1.26399	1.26399	0	0	0
442	1			1	0.84875	0	0.833267	0	0	0.833267	0.833267	0	1.61651	0	0	1.61651	0	1.61651	1.61651	0	1.58495	0.0023819	0	0.0023819	0.0023819	0	0.0154823	0	0.0178642	0	0	0	0	0	0.0154823	1.36284	1.32473	1.32473	0	1.32473	0	1.26399	0	1.26399	1.26399	1.26399	0	0	0
443	1			1	0	1.65149	0	0	0	0	0	0	0.783517	0	0	0.783517	0	0.783517	0.783517	0	0.751997	2.5028	0	2.5028	2.5028	1.65149	0	0	0.851317	0.833475	0	0.833475	0	0.818012	0	0.530161	0.492099	0.492099	0	0.492099	0	0.431436	0	0.431436	0.431436	0.431436	0	0	0
444	1			1	0.826199	0	0.826199	0	0	0.826199	0.826199	0	1.61028	0	0	1.61028	0	1.61028	1.61028	0	1.57884	0.0255067	0	0.0255067	0.0255067	0	0	0	0.0255067	0.00771132	0	0.00771132	0	0	0.00771132	1.35759	1.31962	1.31962	0	1.31962	0	1.25912	0	1.25912	1.25912	1.25912	0	0	0
445	1			1	0.826199	0	0.826199	0	0	0.826199	0.826199	0	1.61028	0	0	1.61028	0	1.61028	1.61028	0	1.57884	0.0255067	0	0.0255067	0.0255067	0	0	0	0.0255067	0.00771132	0	0.00771132	0	0	0.00771132	1.35759	1.31962	1.31962	0	1.31962	0	1.25912	0	1.25912	1.25912	1.25912	0	0	0
446	1			1	0.803821	0	0.819185	0	0	0.819185	0.819185	0	1.6041	0	0	1.6041	0	1.6041	1.6041	0	1.57278	0.0484538	0	0.0484538	0.0484538	0.0153634	0	0	0.0330904	0.0153634	0	0.0153634	0	0	0	1.35237	1.31456	1.31456	0	1.31456	0	1.25428	0	1.25428	1.25428	1.25428	0	0	0
447	1			1	0.803821	0	0.819185	0	0	0.819185	0.819185	0	1.6041	0	0	1.6041	0	1.6041	1.6041	0	1.57278	0.0484538	0	0.0484538	0.0484538	0.0153634	0	0	0.0330904	0.0153634	0	0.0153634	0	0	0	1.35237	1.31456	1.31456	0	1.31456	0	1.25428	0	1.25428	1.25428	1.25428	0	0	0
448	1			1	0.850698	0	0.835415	0	0	0.835415	0.835415	0	1.62145	0	0	1.62145	0	1.62145	1.62145	0	1.5903	0.00235121	0	0.00235121	0.00235121	0	0.0152829	0	0.0176341	0	0	0	0	0	0.0152829	0.920794	0.883174	0.883174	0	0.883174	0	0.823218	0	0.823218	0.823218	0.823218	0	0.823218	0
449	1			1	0.853251	0	0.836423	0	0	0.836423	0.836423	0	1.62276	0	0	1.62276	0	1.62276	1.62276	0	1.59165	0	0	0	0	0	0.0168273	0	0.0168273	0	0.000782664	0	0.000782664	0	0.0160446	0.918358	0.88079	0.88079	0	0.88079	0	0.820917	0	0.820917	0.820917	0.820917	0	0.820917	0
450	1			1	0.634573	0	0.766134	0	0	0.766134	0.766134	0	1.55732	0	0	1.55732	0	1.55732	1.55732	0	1.52691	0.22201	0	0.22201	0.22201	0.131561	0	0	0.0904484	0.0732384	0	0.0732384	0	0.058323	0	1.31294	1.27622	1.27622	0	1.27622	0	1.21771	0	1.21771	1.21771	1.21771	0	0	0
451	1			1	0	0	0.554748	0	0	0.554748	0	0	0.791442	0	0	0.791442	0	0.791442	0.791442	0	0.761075	0.85676	0	0.85676	0.85676	0.554748	0	0	0.302011	0.284823	0	0.284823	0	0.269926	0	0.547361	0.510691	0.510691	0	0.510691	0	0.452249	0	0.452249	0.452249	0.452249	0	0.452249	0
452	1			1	0.6385	0	0.768648	0	0	0.768648	0	0	0.793429	0	0	0.793429	0	0.793429	0.793429	0	0.763351	0.219624	0	0.219624	0.219624	0.130147	0	0	0.0894764	0.0724513	0	0.0724513	0	0.0576962	0	0.551672	0.515352	0.515352	0	0.515352	0	0.457467	0	0.457467	0.457467	0.457467	0	0	0
453	1			1	0	0	0.558096	0	0	0.558096	0	0	0.797681	0	0	0.797681	0	0.797681	0.797681	0	0.768222	0.861044	0	0.861044	0.861044	0.558096	0	0	0.302948	0.286274	0	0.286274	0	0.271822	0	0.5609	0.525328	0.525328	0	0.525328	0	0.468634	0	0.468634	0.468634	0.468634	0	0	0
454	1			1	0	0	0.561696	0	0	0.561696	0	0	0.804388	0	0	0.804388	0	0.804388	0.804388	0	0.775906	0.865651	0	0.865651	0.865651	0.561696	0	0	0.303956	0.287834	0	0.287834	0	0.273862	0	0.575458	0.541065	0.541065	0	0.541065	0	0.486251	0	0.486251	0.486251	0.486251	0	0	0
455	1			1	0.822481	0	0.836383	0	0	0.836383	0	0	0.805371	0	0	0.805371	0	0.805371	0.805371	0	0.777032	0.0438451	0	0.0438451	0.0438451	0.0139021	0	0	0.029943	0.0139021	0	0.0139021	0	0	0	0.57759	0.54337	0.54337	0	0.54337	0	0.488831	0	0.488831	0.488831	0.488831	0	0.162666	0
456	1			1	0.660676	0	0.78284	0	0	0.78284	0	0	0.806101	0	0	0.806101	0	0.806101	0.806101	0	0.777868	0.206151	0	0.206151	0.206151	0.122164	0	0	0.0839876	0.0680068	0	0.0680068	0	0.0541569	0	0.579174	0.545082	0.545082	0	0.545082	0	0.490748	0	0.490748	0.490748	0.490748	0	0.490748	0
457	1			1	0.845423	0	0.845423	0	0	0.845423	0	0	0.807966	0	0	0.807966	0	0.807966	0.807966	0	0.780005	0.0226853	0	0.0226853	0.0226853	0	0	0	0.0226853	0.00685835	0	0.00685835	0	0	0.00685835	0.583223	0.549459	0.549459	0	0.549459	0	0.495648	0	0.495648	0.495648	0.495648	0	0.132683	0
458	1			1	0.824864	0	0.838579	0	0	0.838579	0.838579	0	1.64656	0	0	1.64656	0	1.64656	1.64656	0	1.6186	0.0432566	0	0.0432566	0.0432566	0.0137155	0	0	0.0295411	0.0137155	0	0.0137155	0	0	0	1.10005	1.06629	1.06629	0	1.06629	0	1.01248	0	1.01248	1.01248	1.01248	0	0	0
459	1			1	0.826019	0	0.839644	0	0	0.839644	0	0	0.809249	0	0	0.809249	0	0.809249	0.809249	0	0.781475	0.0429713	0	0.0429713	0.0429713	0.013625	0	0	0.0293463	0.013625	0	0.013625	0	0	0	0.586008	0.55247	0.55247	0	0.55247	0	0.499017	0	0.499017	0.499017	0.499017	0	0	0
460	1			1	0	0	0.564372	0	0	0.564372	0.564372	0	1.37375	0	0	1.37375	0	1.37375	1.37375	0	1.34599	0.869077	0	0.869077	0.869077	0.564372	0	0	0.304705	0.288994	0	0.288994	0	0.275378	0	0.0869328	0.0534166	0.0534166	0	0.0534166	0	0	0	0	0	0	0	0	0
461	1			1	0.847011	0	0.847011	0	0	0.847011	0.847011	0	1.65695	0	0	1.65695	0	1.65695	1.65695	0	1.62928	0.0224524	0	0.0224524	0.0224524	0	0	0	0.0224524	0.00678792	0	0.00678792	0	0	0.00678792	1.07528	1.04186	1.04186	0	1.04186	0	0.9886	0	0.9886	0.9886	0.9886	0	0	0
462	1			1	0.867762	0	0.854226	0	0	0.854226	0	0	0.810493	0	0	0.810493	0	0.810493	0.810493	0	0.7829	0.00208249	0	0.00208249	0.00208249	0	0.0135362	0	0.0156187	0	0	0	0	0	0.0135362	0.588708	0.555388	0.555388	0	0.555388	0	0.502285	0	0.502285	0.502285	0.502285	0	0.103488	0
463	1			1	0.87002	0	0.855115	0	0	0.855115	0	0	0.810749	0	0	0.810749	0	0.810749	0.810749	0	0.783193	0	0	0	0	0	0.0149044	0	0.0149044	0	0.000693228	0	0.000693228	0	0.0142112	0.589263	0.555988	0.555988	0	0.555988	0	0.502956	0	0.502956	0.502956	0.502956	0	0.100537	0
464	1			1	0.847945	0	0.847945	0	0	0.847945	0	0	0.811099	0	0	0.811099	0	0.811099	0.811099	0	0.783594	0.0223152	0	0.0223152	0.0223152	0	0	0	0.0223152	0.00674646	0	0.00674646	0	0	0.00674646	0.590023	0.55681	0.55681	0	0.55681	0	0.503876	0	0.503876	0.503876	0.503876	0	0	0
465	1			1	0.868711	0	0.855272	0	0	0.855272	0.855272	0	1.66713	0	0	1.66713	0	1.66713	1.66713	0	1.63973	0.00206754	0	0.00206754	0.00206754	0	0.013439	0	0.0155065	0	0	0	0	0	0.013439	1.051	1.01792	1.01792	0	1.01792	0	0.965196	0	0.965196	0.965196	0.965196	0	0	0
466	1			1	0.870912	0	0.85611	0	0	0.85611	0.85611	0	1.66816	0	0	1.66816	0	1.66816	1.66816	0	1.64079	0	0	0	0	0	0.0148021	0	0.0148021	0	0.000688468	0	0.000688468	0	0.0141136	1.04854	1.01549	1.01549	0	1.01549	0	0.962823	0	0.962823	0.962823	0.962823	0	0	0
467	1			1	0.869451	0	0.856087	0	0	0.856087	0	0	0.812914	0	0	0.812914	0	0.812914	0.812914	0	0.785673	0.00205589	0	0.00205589	0.00205589	0	0.0133633	0	0.0154192	0	0	0	0	0	0.0133633	0.593961	0.561066	0.561066	0	0.561066	0	0.508641	0	0.508641	0.508641	0.508641	0	0	0
468	1			1	0.871633	0	0.856914	0	0	0.856914	0	0	0.813098	0	0	0.813098	0	0.813098	0.813098	0	0.785884	0	0	0	0	0	0.0147194	0	0.0147194	0	0.000684624	0	0.000684624	0	0.0140348	0.59436	0.561498	0.561498	0	0.561498	0	0.509125	0	0.509125	0.509125	0.509125	0	0	0
469	1			1	0	0	0.56723	0	0	0.56723	0.56723	0	1.38193	0	0	1.38193	0	1.38193	1.38193	0	1.35495	0.872735	0	0.872735	0.872735	0.56723	0	0	0.305505	0.290233	0	0.290233	0	0.276997	0	1.16507	1.13249	1.13249	0	1.13249	0	1.08057	0	1.08057	1.08057	1.08057	0	0	0
470	1			1	0	0	0.56723	0	0	0.56723	0.56723	0	1.38193	0	0	1.38193	0	1.38193	1.38193	0	1.35495	0.872735	0	0.872735	0.872735	0.56723	0	0	0.305505	0.290233	0	0.290233	0	0.276997	0	1.16507	1.13249	1.13249	0	1.13249	0	1.08057	0	1.08057	1.08057	1.08057	0	0	0
471	1			1	0.832933	0	0.846017	0	0	0.846017	0	0	0.816831	0	0	0.816831	0	0.816831	0.816831	0	0.79016	0.0412635	0	0.0412635	0.0412635	0.0130835	0	0	0.0281799	0.0130835	0	0.0130835	0	0	0	0.602462	0.570256	0.570256	0	0.570256	0	0.518929	0	0.518929	0.518929	0.518929	0	0	0
472	1			1	0.852929	0	0.852929	0	0	0.852929	0	0	0.81729	0	0	0.81729	0	0.81729	0.81729	0	0.790687	0.0215838	0	0.0215838	0.0215838	0	0	0	0.0215838	0.00652535	0	0.00652535	0	0	0.00652535	0.60346	0.571335	0.571335	0	0.571335	0	0.520136	0	0.520136	0.520136	0.520136	0	0	0
473	1			1	0.872824	0	0.859806	0	0	0.859806	0	0	0.817748	0	0	0.817748	0	0.817748	0.817748	0	0.791211	0.00200277	0	0.00200277	0.00200277	0	0.013018	0	0.0150208	0	0	0	0	0	0.013018	0.604452	0.572408	0.572408	0	0.572408	0	0.521337	0	0.521337	0.521337	0.521337	0	0	0
474	1			1	0.874859	0	0.860509	0	0	0.860509	0	0	0.817794	0	0	0.817794	0	0.817794	0.817794	0	0.791265	0	0	0	0	0	0.0143495	0	0.0143495	0	0.00066742	0	0.00066742	0	0.0136821	0.604554	0.572518	0.572518	0	0.572518	0	0.52146	0	0.52146	0.52146	0.52146	0	0	0
475	1			1	0.686331	0	0.799259	0	0	0.799259	0	0	0.820761	0	0	0.820761	0	0.820761	0.820761	0	0.794663	0.190565	0	0.190565	0.190565	0.112927	0	0	0.0776375	0.062865	0	0.062865	0	0.0500622	0	0.610992	0.579477	0.579477	0	0.579477	0	0.529251	0	0.529251	0.529251	0.529251	0	0	0
476	1			1	0	0	0.574324	0	0	0.574324	0	0	0.827921	0	0	0.827921	0	0.827921	0.827921	0	0.802866	0.881814	0	0.881814	0.881814	0.574324	0	0	0.30749	0.293308	0	0.293308	0	0.281016	0	0.626533	0.596277	0.596277	0	0.596277	0	0.548057	0	0.548057	0.548057	0.548057	0	0	0
477	1			1	0.844236	0	0.856434	0	0	0.856434	0	0	0.829223	0	0	0.829223	0	0.829223	0.829223	0	0.804357	0.0384718	0	0.0384718	0.0384718	0.0121984	0	0	0.0262735	0.0121984	0	0.0121984	0	0	0	0.629357	0.59933	0.59933	0	0.59933	0	0.551475	0	0.551475	0.551475	0.551475	0	0.265282	0
478	1			1	0.864598	0	0.864598	0	0	0.864598	0	0	0.831787	0	0	0.831787	0	0.831787	0.831787	0	0.807295	0.0198713	0	0.0198713	0.0198713	0	0	0	0.0198713	0.00600759	0	0.00600759	0	0	0.00600759	0.634923	0.605347	0.605347	0	0.605347	0	0.558211	0	0.558211	0.558211	0.558211	0	0.240271	0
479	1			1	0.884358	0	0.87252	0	0	0.87252	0	0	0.834276	0	0	0.834276	0	0.834276	0.834276	0	0.810146	0.00182114	0	0.00182114	0.00182114	0	0.0118374	0	0.0136585	0	0	0	0	0	0.0118374	0.640325	0.611187	0.611187	0	0.611187	0	0.564748	0	0.564748	0.564748	0.564748	0	0.216	0
480	1			1	0.886351	0	0.87332	0	0	0.87332	0	0	0.834528	0	0	0.834528	0	0.834528	0.834528	0	0.810434	0	0	0	0	0	0.0130317	0	0.0130317	0	0.000606126	0	0.000606126	0	0.0124256	0.64087	0.611776	0.611776	0	0.611776	0	0.565408	0	0.565408	0.565408	0.565408	0	0.213551	0
481	1			1	0	1.73669	0	0	0	0	0	0	0.836441	0	0	0.836441	0	0.836441	0.836441	0	0.812626	2.62435	0	2.62435	2.62435	1.73669	0	0	0.887666	0.874186	0	0.874186	0	0.862503	0	0.07459	0.0458324	0.0458324	0	0.0458324	0	0	0	0	0	0	0	0	0
482	1			1	0.850831	0	0.862513	0	0	0.862513	0	0	0.836453	0	0	0.836453	0	0.836453	0.836453	0	0.81264	0.0368429	0	0.0368429	0.0368429	0.0116819	0	0	0.025161	0.0116819	0	0.0116819	0	0	0	0.64505	0.616295	0.616295	0	0.616295	0	0.570466	0	0.570466	0.570466	0.570466	0	0	0
483	1			1	0.869812	0	0.869812	0	0	0.869812	0	0	0.838264	0	0	0.838264	0	0.838264	0.838264	0	0.814715	0.0191062	0	0.0191062	0.0191062	0	0	0	0.0191062	0.00577628	0	0.00577628	0	0	0.00577628	0.64898	0.620543	0.620543	0	0.620543	0	0.575221	0	0.575221	0.575221	0.575221	0	0	0
484	1			1	0.719856	0	0.820714	0	0	0.820714	0.820714	0	1.66063	0	0	1.66063	0	1.66063	1.66063	0	1.63732	0.170197	0	0.170197	0.170197	0.100858	0	0	0.0693396	0.056146	0	0.056146	0	0.0447116	0	1.47328	1.44514	1.44514	0	1.44514	0	1.40028	0	1.40028	1.40028	1.40028	0	1.40028	0
485	1			1	0.888376	0	0.87695	0	0	0.87695	0	0	0.840035	0	0	0.840035	0	0.840035	0.840035	0	0.816744	0.00175786	0	0.00175786	0.00175786	0	0.0114261	0	0.0131839	0	0	0	0	0	0.0114261	0.652824	0.624698	0.624698	0	0.624698	0	0.579873	0	0.579873	0.579873	0.579873	0	0	0
486	1			1	0.890257	0	0.877673	0	0	0.877673	0	0	0.840215	0	0	0.840215	0	0.840215	0.840215	0	0.816949	0	0	0	0	0	0.0125838	0	0.0125838	0	0.000585294	0	0.000585294	0	0.0119985	0.653213	0.625119	0.625119	0	0.625119	0	0.580344	0	0.580344	0.580344	0.580344	0	0	0
487	1			1	0.856325	0	0.867577	0	0	0.867577	0	0	0.842477	0	0	0.842477	0	0.842477	0.842477	0	0.819541	0.0354859	0	0.0354859	0.0354859	0.0112516	0	0	0.0242343	0.0112516	0	0.0112516	0	0	0	0.394143	0.366447	0.366447	0	0.366447	0	0.322306	0	0.322306	0.322306	0.322306	0	0.322306	0
488	1			1	0.86024	0	0.871185	0	0	0.871185	0.871185	0	1.71795	0	0	1.71795	0	1.71795	1.71795	0	1.69564	0.034519	0	0.034519	0.034519	0.0109451	0	0	0.023574	0.0109451	0	0.0109451	0	0	0	1.28184	1.25489	1.25489	0	1.25489	0	1.21196	0	1.21196	1.21196	1.21196	0	1.21196	0
489	1			1	0.86024	0	0.871185	0	0	0.871185	0.871185	0	1.71795	0	0	1.71795	0	1.71795	1.71795	0	1.69564	0.034519	0	0.034519	0.034519	0.0109451	0	0	0.023574	0.0109451	0	0.0109451	0	0	0	1.53862	1.51168	1.51168	0	1.51168	0	1.46874	0	1.46874	1.46874	1.46874	0	1.21196	0
490	1			1	0.877329	0	0.877329	0	0	0.877329	0.877329	0	1.72493	0	0	1.72493	0	1.72493	1.72493	0	1.70274	0.0180029	0	0.0180029	0.0180029	0	0	0	0.0180029	0.00544275	0	0.00544275	0	0	0.00544275	1.25853	1.23174	1.23174	0	1.23174	0	1.18903	0	1.18903	1.18903	1.18903	0	1.18903	0
491	1			1	0.877329	0	0.877329	0	0	0.877329	0.877329	0	1.72493	0	0	1.72493	0	1.72493	1.72493	0	1.70274	0.0180029	0	0.0180029	0.0180029	0	0	0	0.0180029	0.00544275	0	0.00544275	0	0	0.00544275	1.54658	1.51978	1.51978	0	1.51978	0	1.47708	0	1.47708	1.47708	1.47708	0	1.18903	0
492	1			1	0.877528	0	0.877528	0	0	0.877528	0	0	0.847851	0	0	0.847851	0	0.847851	0.847851	0	0.825697	0.0179737	0	0.0179737	0.0179737	0	0	0	0.0179737	0.0054339	0	0.0054339	0	0	0.0054339	0.382207	0.355456	0.355456	0	0.355456	0	0.312821	0	0.312821	0.312821	0.312821	0	0.312821	0
493	1			1	0.894233	0	0.883406	0	0	0.883406	0.883406	0	1.73183	0	0	1.73183	0	1.73183	1.73183	0	1.70976	0.00166563	0	0.00166563	0.00166563	0	0.0108266	0	0.0124922	0	0	0	0	0	0.0108266	1.23548	1.20883	1.20883	0	1.20883	0	1.16635	0	1.16635	1.16635	1.16635	0	1.16635	0
494	1			1	0.894233	0	0.883406	0	0	0.883406	0.883406	0	1.73183	0	0	1.73183	0	1.73183	1.73183	0	1.70976	0.00166563	0	0.00166563	0.00166563	0	0.0108266	0	0.0124922	0	0	0	0	0	0.0108266	1.55445	1.5278	1.5278	0	1.5278	0	1.48532	0	1.48532	1.48532	1.48532	0	1.16635	0
495	1			1	0.895956	0	0.884026	0	0	0.884026	0.884026	0	1.73254	0	0	1.73254	0	1.73254	1.73254	0	1.71048	0	0	0	0	0	0.0119304	0	0.0119304	0	0.0005549	0	0.0005549	0	0.0113755	1.23313	1.20649	1.20649	0	1.20649	0	1.16404	0	1.16404	1.16404	1.16404	0	1.16404	0
496	1			1	0.895956	0	0.884026	0	0	0.884026	0.884026	0	1.73254	0	0	1.73254	0	1.73254	1.73254	0	1.71048	0	0	0	0	0	0.0119304	0	0.0119304	0	0.0005549	0	0.0005549	0	0.0113755	1.55525	1.52861	1.52861	0	1.52861	0	1.48616	0	1.48616	1.48616	1.48616	0	1.16404	0
497	1			1	0.86189	0	0.872706	0	0	0.872706	0	0	0.848578	0	0	0.848578	0	0.848578	0.848578	0	0.82653	0.0341116	0	0.0341116	0.0341116	0.0108159	0	0	0.0232957	0.0108159	0	0.0108159	0	0	0	0.417607	0.390983	0.390983	0	0.390983	0	0.348552	0	0.348552	0.348552	0.348552	0	0	0
498	1			1	0.864244	0	0.874875	0	0	0.874875	0	0	0.851159	0	0	0.851159	0	0.851159	0.851159	0	0.829487	0.0335302	0	0.0335302	0.0335302	0.0106315	0	0	0.0228987	0.0106315	0	0.0106315	0	0	0	0.676965	0.650795	0.650795	0	0.650795	0	0.609087	0	0.609087	0.609087	0.609087	0	0	0
499	1			1	0.880544	0	0.880544	0	0	0.880544	0	0	0.851597	0	0	0.851597	0	0.851597	0.851597	0	0.829989	0.0175311	0	0.0175311	0.0175311	0	0	0	0.0175311	0.00530011	0	0.00530011	0	0	0.00530011	0.677916	0.651823	0.651823	0	0.651823	0	0.610238	0	0.610238	0.610238	0.610238	0	0	0
500	1			1	0.896748	0	0.886179	0	0	0.886179	0	0	0.852033	0	0	0.852033	0	0.852033	0.852033	0	0.830488	0.00162602	0	0.00162602	0.00162602	0	0.0105691	0	0.0121951	0	0	0	0	0	0.0105691	0.678862	0.652846	0.652846	0	0.652846	0	0.611382	0	0.611382	0.611382	0.611382	0	0	0
501	1			1	0.898405	0	0.886755	0	0	0.886755	0	0	0.852077	0	0	0.852077	0	0.852077	0.852077	0	0.830539	0	0	0	0	0	0.0116496	0	0.0116496	0	0.000541842	0	0.000541842	0	0.0111078	0.678958	0.65295	0.65295	0	0.65295	0	0.611499	0	0.611499	0.611499	0.611499	0	0	0
502	1			1	0.897332	0	0.886823	0	0	0.886823	0	0	0.85287	0	0	0.85287	0	0.85287	0.85287	0	0.831447	0.00161681	0	0.00161681	0.00161681	0	0.0105093	0	0.0121261	0	0	0	0	0	0.0105093	0.371059	0.34519	0.34519	0	0.34519	0	0.303961	0	0.303961	0.303961	0.303961	0	0.303961	0
503	1			1	0.89929	0	0.887742	0	0	0.887742	0	0	0.853366	0	0	0.853366	0	0.853366	0.853366	0	0.832015	0	0	0	0	0	0.0115481	0	0.0115481	0	0.000537121	0	0.000537121	0	0.011011	0.369957	0.344175	0.344175	0	0.344175	0	0.303085	0	0.303085	0.303085	0.303085	0	0.303085	0
504	1			1	0.882137	0	0.882137	0	0	0.882137	0	0	0.853576	0	0	0.853576	0	0.853576	0.853576	0	0.832256	0.0172973	0	0.0172973	0.0172973	0	0	0	0.0172973	0.00522942	0	0.00522942	0	0	0.00522942	0.405456	0.379711	0.379711	0	0.379711	0	0.33868	0	0.33868	0.33868	0.33868	0	0	0
505	1			1	0.86844	0	0.878743	0	0	0.878743	0	0	0.85576	0	0	0.85576	0	0.85576	0.85576	0	0.834758	0.0324936	0	0.0324936	0.0324936	0.0103029	0	0	0.0221908	0.0103029	0	0.0103029	0	0	0	0.445231	0.41987	0.41987	0	0.41987	0	0.379451	0	0.379451	0.379451	0.379451	0	0.379451	0
506	1			1	0	1.77002	0	0	0	0	0	0	0.857143	0	0	0.857143	0	0.857143	0.857143	0	0.836342	2.6719	0	2.6719	2.6719	1.77002	0	0	0.901884	0.89011	0	0.89011	0	0.879906	0	0.689953	0.664835	0.664835	0	0.664835	0	0.624804	0	0.624804	0.624804	0.624804	0	0.624804	0
507	1			1	0.90109	0	0.890966	0	0	0.890966	0	0	0.858255	0	0	0.858255	0	0.858255	0.858255	0	0.837617	0.00155763	0	0.00155763	0.00155763	0	0.0101246	0	0.0116822	0	0	0	0	0	0.0101246	0.394081	0.369159	0.369159	0	0.369159	0	0.329439	0	0.329439	0.329439	0.329439	0	0	0
508	1			1	0.902944	0	0.891815	0	0	0.891815	0.891815	0	1.7505	0	0	1.7505	0	1.7505	1.7505	0	1.72993	0	0	0	0	0	0.0111291	0	0.0111291	0	0.000517632	0	0.000517632	0	0.0106115	0.0644452	0.0395988	0.0395988	0	0.0395988	0	0	0	0	0	0	0	0	0
509	1			1	0.902966	0	0.891839	0	0	0.891839	0	0	0.858719	0	0	0.858719	0	0.858719	0.858719	0	0.838147	0	0	0	0	0	0.0111266	0	0.0111266	0	0.000517515	0	0.000517515	0	0.0106091	0.392955	0.368115	0.368115	0	0.368115	0	0.328525	0	0.328525	0.328525	0.328525	0	0	0
510	1			1	0.901646	0	0.891578	0	0	0.891578	0.891578	0	1.75063	0	0	1.75063	0	1.75063	1.75063	0	1.73011	0.00154889	0	0.00154889	0.00154889	0	0.0100678	0	0.0116167	0	0	0	0	0	0.0100678	0.0642788	0.0394966	0.0394966	0	0.0394966	0	0	0	0	0	0	0	0	0
511	1			1	0	0	0.591573	0	0	0.591573	0.591573	0	1.45164	0	0	1.45164	0	1.45164	1.45164	0	1.43126	0.903891	0	0.903891	0.903891	0.591573	0	0	0.312317	0.300784	0	0.300784	0	0.290789	0	1.28787	1.26326	1.26326	0	1.26326	0	1.22405	0	1.22405	1.22405	1.22405	0	1.22405	0
512	1			1	0.887576	0	0.887576	0	0	0.887576	0	0	0.860334	0	0	0.860334	0	0.860334	0.860334	0	0.839998	0.016499	0	0.016499	0.016499	0	0	0	0.016499	0.00498808	0	0.00498808	0	0	0.00498808	0.432894	0.408337	0.408337	0	0.408337	0	0.3692	0	0.3692	0.3692	0.3692	0	0.3692	0
513	1			1	0.88933	0	0.88933	0	0	0.88933	0.88933	0	1.75184	0	0	1.75184	0	1.75184	1.75184	0	1.73182	0.0162417	0	0.0162417	0.0162417	0	0	0	0.0162417	0.00491029	0	0.00491029	0	0	0.00491029	0.0627007	0.0385269	0.0385269	0	0.0385269	0	0	0	0	0	0	0	0	0
514	1			1	0.876266	0	0.885956	0	0	0.885956	0	0	0.864339	0	0	0.864339	0	0.864339	0.864339	0	0.844587	0.0305609	0	0.0305609	0.0305609	0.00969004	0	0	0.0208709	0.00969004	0	0.00969004	0	0	0	0.478228	0.454376	0.454376	0	0.454376	0	0.416361	0	0.416361	0.416361	0.416361	0	0	0
515	1			1	0.905536	0	0.895867	0	0	0.895867	0	0	0.864627	0	0	0.864627	0	0.864627	0.864627	0	0.844916	0.00148762	0	0.00148762	0.00148762	0	0.00966954	0	0.0111572	0	0	0	0	0	0.00966954	0.421315	0.397514	0.397514	0	0.397514	0	0.359579	0	0.359579	0.359579	0.359579	0	0.359579	0
516	1			1	0.907316	0	0.896688	0	0	0.896688	0	0	0.865052	0	0	0.865052	0	0.865052	0.865052	0	0.845403	0	0	0	0	0	0.0106278	0	0.0106278	0	0.000494315	0	0.000494315	0	0.0101335	0.420168	0.396441	0.396441	0	0.396441	0	0.358626	0	0.358626	0.358626	0.358626	0	0.358626	0
517	1			1	0.877604	0	0.887189	0	0	0.887189	0.887189	0	1.753	0	0	1.753	0	1.753	1.753	0	1.73346	0.0302304	0	0.0302304	0.0302304	0.00958525	0	0	0.0206452	0.00958525	0	0.00958525	0	0	0	0.0611982	0.0376037	0.0376037	0	0.0376037	0	0	0	0	0	0	0	0	0
518	1			1	0.894093	0	0.894093	0	0	0.894093	0	0	0.86843	0	0	0.86843	0	0.86843	0.86843	0	0.849273	0.0155426	0	0.0155426	0.0155426	0	0	0	0.0155426	0.00469894	0	0.00469894	0	0	0.00469894	0.465767	0.442634	0.442634	0	0.442634	0	0.405765	0	0.405765	0.405765	0.405765	0	0	0
519	1			1	0.910877	0	0.901754	0	0	0.901754	0	0	0.872281	0	0	0.872281	0	0.872281	0.872281	0	0.853684	0.00140351	0	0.00140351	0.00140351	0	0.00912281	0	0.0105263	0	0	0	0	0	0.00912281	0.454035	0.431579	0.431579	0	0.431579	0	0.395789	0	0.395789	0.395789	0.395789	0	0	0
520	1			1	0.912543	0	0.902515	0	0	0.902515	0	0	0.872663	0	0	0.872663	0	0.872663	0.872663	0	0.854122	0	0	0	0	0	0.0100284	0	0.0100284	0	0.000466436	0	0.000466436	0	0.00956194	0.452871	0.430482	0.430482	0	0.430482	0	0.394799	0	0.394799	0.394799	0.394799	0	0	0
521	1			1	0.913501	0	0.903583	0	0	0.903583	0	0	0.874058	0	0	0.874058	0	0.874058	0.874058	0	0.85572	0	0	0	0	0	0.0099185	0	0.0099185	0	0.000461326	0	0.000461326	0	0.00945717	0.325235	0.303091	0.303091	0	0.303091	0	0.267799	0	0.267799	0.267799	0.267799	0	0	0
522	1			1	0.912855	0	0.903934	0	0	0.903934	0	0	0.875114	0	0	0.875114	0	0.875114	0.875114	0	0.85693	0.00137237	0	0.00137237	0.00137237	0	0.0089204	0	0.0102928	0	0	0	0	0	0.0089204	0.319762	0.297804	0.297804	0	0.297804	0	0.262809	0	0.262809	0.262809	0.262809	0	0	0
523	1			1	0	1.80383	0	0	0	0	0	0	0.878147	0	0	0.878147	0	0.878147	0.878147	0	0.860404	2.72014	0	2.72014	2.72014	1.80383	0	0	0.91631	0.906267	0	0.906267	0	0.897563	0	0.0555704	0.0341457	0.0341457	0	0.0341457	0	0	0	0	0	0	0	0	0
524	1			1	0	0	0.601534	0	0	0.601534	0	0	0.878626	0	0	0.878626	0	0.878626	0.878626	0	0.860954	0.916639	0	0.916639	0.916639	0.601534	0	0	0.315105	0.305102	0	0.305102	0	0.296432	0	0.736579	0.715238	0.715238	0	0.715238	0	0.681227	0	0.681227	0.681227	0.681227	0	0.681227	0
525	1			1	0.917419	0	0.90795	0	0	0.90795	0.90795	0	1.78771	0	0	1.78771	0	1.78771	1.78771	0	1.7702	0	0	0	0	0	0.00946928	0	0.00946928	0	0.000440432	0	0.000440432	0	0.00902885	0.310504	0.289364	0.289364	0	0.289364	0	0.255671	0	0.255671	0.255671	0.255671	0	0	0
526	1			1	0.917419	0	0.90795	0	0	0.90795	0.90795	0	1.78771	0	0	1.78771	0	1.78771	1.78771	0	1.7702	0	0	0	0	0	0.00946928	0	0.00946928	0	0.000440432	0	0.000440432	0	0.00902885	0.310504	0.289364	0.289364	0	0.289364	0	0.255671	0	0.255671	0.255671	0.255671	0	0	0
527	1			1	0.916337	0	0.907773	0	0	0.907773	0.907773	0	1.78788	0	0	1.78788	0	1.78788	1.78788	0	1.77042	0.00131752	0	0.00131752	0.00131752	0	0.0085639	0	0.00988142	0	0	0	0	0	0.0085639	0.306983	0.285903	0.285903	0	0.285903	0	0.252306	0	0.252306	0.252306	0.252306	0	0	0
528	1			1	0.916337	0	0.907773	0	0	0.907773	0.907773	0	1.78788	0	0	1.78788	0	1.78788	1.78788	0	1.77042	0.00131752	0	0.00131752	0.00131752	0	0.0085639	0	0.00988142	0	0	0	0	0	0.0085639	0.306983	0.285903	0.285903	0	0.285903	0	0.252306	0	0.252306	0.252306	0.252306	0	0	0
529	1			1	0	1.80966	0	0	0	0	0	0	0.881767	0	0	0.881767	0	0.881767	0.881767	0	0.864552	2.72845	0	2.72845	2.72845	1.80966	0	0	0.918796	0.909052	0	0.909052	0	0.900606	0	0.743395	0.722607	0.722607	0	0.722607	0	0.689476	0	0.689476	0.689476	0.689476	0	0	0
530	1			1	0	1.80966	0	0	0	0	0	0	0.881767	0	0	0.881767	0	0.881767	0.881767	0	0.864552	2.72845	0	2.72845	2.72845	1.80966	0	0	0.918796	0.909052	0	0.909052	0	0.900606	0	0.743395	0.722607	0.722607	0	0.722607	0	0.689476	0	0.689476	0.689476	0.689476	0	0	0
531	1			1	0.906105	0	0.906105	0	0	0.906105	0.906105	0	1.78946	0	0	1.78946	0	1.78946	1.78946	0	1.77247	0.0137798	0	0.0137798	0.0137798	0	0	0	0.0137798	0.004166	0	0.004166	0	0	0.004166	0.273674	0.253165	0.253165	0	0.253165	0	0.220477	0	0.220477	0.220477	0.220477	0	0	0
532	1			1	0.906105	0	0.906105	0	0	0.906105	0.906105	0	1.78946	0	0	1.78946	0	1.78946	1.78946	0	1.77247	0.0137798	0	0.0137798	0.0137798	0	0	0	0.0137798	0.004166	0	0.004166	0	0	0.004166	0.273674	0.253165	0.253165	0	0.253165	0	0.220477	0	0.220477	0.220477	0.220477	0	0	0
533	1			1	0.907073	0	0.907073	0	0	0.907073	0	0	0.884554	0	0	0.884554	0	0.884554	0.884554	0	0.867745	0.0136378	0	0.0136378	0.0136378	0	0	0	0.0136378	0.00412306	0	0.00412306	0	0	0.00412306	0.270853	0.250555	0.250555	0	0.250555	0	0.218205	0	0.218205	0.218205	0.218205	0	0	0
534	1			1	0.896412	0	0.904524	0	0	0.904524	0.904524	0	1.79095	0	0	1.79095	0	1.79095	1.79095	0	1.77441	0.025585	0	0.025585	0.025585	0.00811232	0	0	0.0174727	0.00811232	0	0.00811232	0	0	0	0.242122	0.222153	0.222153	0	0.222153	0	0.190328	0	0.190328	0.190328	0.190328	0	0	0
535	1			1	0.896412	0	0.904524	0	0	0.904524	0.904524	0	1.79095	0	0	1.79095	0	1.79095	1.79095	0	1.77441	0.025585	0	0.025585	0.025585	0.00811232	0	0	0.0174727	0.00811232	0	0.00811232	0	0	0	0.242122	0.222153	0.222153	0	0.222153	0	0.190328	0	0.190328	0.190328	0.190328	0	0	0
536	1			1	0.802225	0	0.873428	0	0	0.873428	0.873428	0	1.76041	0	0	1.76041	0	1.76041	1.76041	0	1.74396	0.120155	0	0.120155	0.120155	0.0712031	0	0	0.0489521	0.0396378	0	0.0396378	0	0.0315653	0	0.0515395	0.0316688	0.0316688	0	0.0316688	0	0	0	0	0	0	0	0	0
537	1			1	0.804688	0	0.875004	0	0	0.875004	0	0	0.888393	0	0	0.888393	0	0.888393	0.888393	0	0.872143	0.118659	0	0.118659	0.118659	0.0703165	0	0	0.0483426	0.0391442	0	0.0391442	0	0.0311723	0	0.757776	0.738153	0.738153	0	0.738153	0	0.706878	0	0.706878	0.706878	0.706878	0	0.706878	0
538	1			1	0.902103	0	0.90977	0	0	0.90977	0	0	0.892668	0	0	0.892668	0	0.892668	0.892668	0	0.87704	0.0241793	0	0.0241793	0.0241793	0.0076666	0	0	0.0165127	0.0076666	0	0.0076666	0	0	0	0.228819	0.209947	0.209947	0	0.209947	0	0.17987	0	0.17987	0.17987	0.17987	0	0	0
539	1			1	0.905107	0	0.912538	0	0	0.912538	0	0	0.89596	0	0	0.89596	0	0.89596	0.89596	0	0.880812	0.0234375	0	0.0234375	0.0234375	0.0074314	0	0	0.0160061	0.0074314	0	0.0074314	0	0	0	0.7742	0.755907	0.755907	0	0.755907	0	0.726753	0	0.726753	0.726753	0.726753	0	0.552401	0
540	1			1	0.916974	0	0.916974	0	0	0.916974	0	0	0.896855	0	0	0.896855	0	0.896855	0.896855	0	0.881836	0.0121848	0	0.0121848	0.0121848	0	0	0	0.0121848	0.00368376	0	0.00368376	0	0	0.00368376	0.776141	0.758005	0.758005	0	0.758005	0	0.729102	0	0.729102	0.729102	0.729102	0	0.534146	0
541	1			1	0.928638	0	0.921334	0	0	0.921334	0	0	0.897734	0	0	0.897734	0	0.897734	0.897734	0	0.882843	0.00112381	0	0.00112381	0.00112381	0	0.00730474	0	0.00842854	0	0	0	0	0	0.00730474	0.778048	0.760067	0.760067	0	0.760067	0	0.73141	0	0.73141	0.73141	0.73141	0	0.516202	0
542	1			1	0.929823	0	0.921777	0	0	0.921777	0	0	0.897823	0	0	0.897823	0	0.897823	0.897823	0	0.882946	0	0	0	0	0	0.00804691	0	0.00804691	0	0.000374275	0	0.000374275	0	0.00767263	0.778242	0.760277	0.760277	0	0.760277	0	0.731645	0	0.731645	0.731645	0.731645	0	0.514378	0
543	1			1	0	0	0.612496	0	0	0.612496	0	0	0.899053	0	0	0.899053	0	0.899053	0.899053	0	0.884355	0.930668	0	0.930668	0.930668	0.612496	0	0	0.318173	0.309853	0	0.309853	0	0.302643	0	0.0460362	0.0282873	0.0282873	0	0.0282873	0	0	0	0	0	0	0	0	0
544	1			1	0	0	0.614405	0	0	0.614405	0.614405	0	1.51702	0	0	1.51702	0	1.51702	1.51702	0	1.50284	0.933112	0	0.933112	0.933112	0.614405	0	0	0.318707	0.310681	0	0.310681	0	0.303724	0	0.0444135	0.0272902	0.0272902	0	0.0272902	0	0	0	0	0	0	0	0	0
545	1			1	0.934234	0	0.926692	0	0	0.926692	0.926692	0	1.83094	0	0	1.83094	0	1.83094	1.83094	0	1.81699	0	0	0	0	0	0.00754121	0	0.00754121	0	0.000350754	0	0.000350754	0	0.00719046	0.247282	0.230445	0.230445	0	0.230445	0	0.203613	0	0.203613	0.203613	0.203613	0	0	0
546	1			1	0.934234	0	0.926692	0	0	0.926692	0.926692	0	1.83094	0	0	1.83094	0	1.83094	1.83094	0	1.81699	0	0	0	0	0	0.00754121	0	0.00754121	0	0.000350754	0	0.000350754	0	0.00719046	0.247282	0.230445	0.230445	0	0.230445	0	0.203613	0	0.203613	0.203613	0.203613	0	0	0
547	1			1	0.934234	0	0.926692	0	0	0.926692	0.926692	0	1.83094	0	0	1.83094	0	1.83094	1.83094	0	1.81699	0	0	0	0	0	0.00754121	0	0.00754121	0	0.000350754	0	0.000350754	0	0.00719046	1.51526	1.49842	1.49842	0	1.49842	0	1.47159	0	1.47159	1.47159	1.47159	0	0	0
548	1			1	0.934234	0	0.926692	0	0	0.926692	0.926692	0	1.83094	0	0	1.83094	0	1.83094	1.83094	0	1.81699	0	0	0	0	0	0.00754121	0	0.00754121	0	0.000350754	0	0.000350754	0	0.00719046	1.71887	1.70203	1.70203	0	1.70203	0	1.6752	0	1.6752	1.6752	1.6752	0	0	0
549	1			1	0.934234	0	0.926692	0	0	0.926692	0.926692	0	1.83094	0	0	1.83094	0	1.83094	1.83094	0	1.81699	0	0	0	0	0	0.00754121	0	0.00754121	0	0.000350754	0	0.000350754	0	0.00719046	1.71887	1.70203	1.70203	0	1.70203	0	1.6752	0	1.6752	1.6752	1.6752	0	0	0
550	1			1	0.934234	0	0.926692	0	0	0.926692	0.926692	0	1.83094	0	0	1.83094	0	1.83094	1.83094	0	1.81699	0	0	0	0	0	0.00754121	0	0.00754121	0	0.000350754	0	0.000350754	0	0.00719046	0.0436689	0.0268327	0.0268327	0	0.0268327	0	0	0	0	0	0	0	0	0
551	1			1	0.934234	0	0.926692	0	0	0.926692	0.926692	0	1.83094	0	0	1.83094	0	1.83094	1.83094	0	1.81699	0	0	0	0	0	0.00754121	0	0.00754121	0	0.000350754	0	0.000350754	0	0.00719046	0.0436689	0.0268327	0.0268327	0	0.0268327	0	0	0	0	0	0	0	0	0
552	1			1	0.934234	0	0.926692	0	0	0.926692	0.926692	0	1.83094	0	0	1.83094	0	1.83094	1.83094	0	1.81699	0	0	0	0	0	0.00754121	0	0.00754121	0	0.000350754	0	0.000350754	0	0.00719046	0.0436689	0.0268327	0.0268327	0	0.0268327	0	0	0	0	0	0	0	0	0
553	1			1	0.933193	0	0.926355	0	0	0.926355	0.926355	0	1.83062	0	0	1.83062	0	1.83062	1.83062	0	1.81668	0.00105208	0	0.00105208	0.00105208	0	0.00683851	0	0.00789058	0	0	0	0	0	0.00683851	0.245134	0.228301	0.228301	0	0.228301	0	0.201473	0	0.201473	0.201473	0.201473	0	0	0
554	1			1	0.933193	0	0.926355	0	0	0.926355	0.926355	0	1.83062	0	0	1.83062	0	1.83062	1.83062	0	1.81668	0.00105208	0	0.00105208	0.00105208	0	0.00683851	0	0.00789058	0	0	0	0	0	0.00683851	0.245134	0.228301	0.228301	0	0.228301	0	0.201473	0	0.201473	0.201473	0.201473	0	0	0
555	1			1	0.933193	0	0.926355	0	0	0.926355	0.926355	0	1.83062	0	0	1.83062	0	1.83062	1.83062	0	1.81668	0.00105208	0	0.00105208	0.00105208	0	0.00683851	0	0.00789058	0	0	0	0	0	0.00683851	1.5171	1.50026	1.50026	0	1.50026	0	1.47344	0	1.47344	1.47344	1.47344	0	0	0
556	1			1	0.933193	0	0.926355	0	0	0.926355	0.926355	0	1.83062	0	0	1.83062	0	1.83062	1.83062	0	1.81668	0.00105208	0	0.00105208	0.00105208	0	0.00683851	0	0.00789058	0	0	0	0	0	0.00683851	1.71857	1.70174	1.70174	0	1.70174	0	1.67491	0	1.67491	1.67491	1.67491	0	0	0
557	1			1	0.933193	0	0.926355	0	0	0.926355	0.926355	0	1.83062	0	0	1.83062	0	1.83062	1.83062	0	1.81668	0.00105208	0	0.00105208	0.00105208	0	0.00683851	0	0.00789058	0	0	0	0	0	0.00683851	1.71857	1.70174	1.70174	0	1.70174	0	1.67491	0	1.67491	1.67491	1.67491	0	0	0
558	1			1	0.933193	0	0.926355	0	0	0.926355	0.926355	0	1.83062	0	0	1.83062	0	1.83062	1.83062	0	1.81668	0.00105208	0	0.00105208	0.00105208	0	0.00683851	0	0.00789058	0	0	0	0	0	0.00683851	0.0436612	0.026828	0.026828	0	0.026828	0	0	0	0	0	0	0	0	0
559	1			1	0.933193	0	0.926355	0	0	0.926355	0.926355	0	1.83062	0	0	1.83062	0	1.83062	1.83062	0	1.81668	0.00105208	0	0.00105208	0.00105208	0	0.00683851	0	0.00789058	0	0	0	0	0	0.00683851	0.0436612	0.026828	0.026828	0	0.026828	0	0	0	0	0	0	0	0	0
560	1			1	0.933193	0	0.926355	0	0	0.926355	0.926355	0	1.83062	0	0	1.83062	0	1.83062	1.83062	0	1.81668	0.00105208	0	0.00105208	0.00105208	0	0.00683851	0	0.00789058	0	0	0	0	0	0.00683851	0.0436612	0.026828	0.026828	0	0.026828	0	0	0	0	0	0	0	0	0
561	1			1	0.923067	0	0.923067	0	0	0.923067	0.923067	0	1.82749	0	0	1.82749	0	1.82749	1.82749	0	1.81357	0.0112905	0	0.0112905	0.0112905	0	0	0	0.0112905	0.00341342	0	0.00341342	0	0	0.00341342	0.224235	0.207431	0.207431	0	0.207431	0	0.180649	0	0.180649	0.180649	0.180649	0	0	0
562	1			1	0.923067	0	0.923067	0	0	0.923067	0.923067	0	1.82749	0	0	1.82749	0	1.82749	1.82749	0	1.81357	0.0112905	0	0.0112905	0.0112905	0	0	0	0.0112905	0.00341342	0	0.00341342	0	0	0.00341342	0.224235	0.207431	0.207431	0	0.207431	0	0.180649	0	0.180649	0.180649	0.180649	0	0	0
563	1			1	0.923067	0	0.923067	0	0	0.923067	0.923067	0	1.82749	0	0	1.82749	0	1.82749	1.82749	0	1.81357	0.0112905	0	0.0112905	0.0112905	0	0	0	0.0112905	0.00341342	0	0.00341342	0	0	0.00341342	1.53499	1.51818	1.51818	0	1.51818	0	1.4914	0	1.4914	1.4914	1.4914	0	0	0
564	1			1	0.923067	0	0.923067	0	0	0.923067	0.923067	0	1.82749	0	0	1.82749	0	1.82749	1.82749	0	1.81357	0.0112905	0	0.0112905	0.0112905	0	0	0	0.0112905	0.00341342	0	0.00341342	0	0	0.00341342	1.71564	1.69883	1.69883	0	1.69883	0	1.67205	0	1.67205	1.67205	1.67205	0	0	0
565	1			1	0.923067	0	0.923067	0	0	0.923067	0.923067	0	1.82749	0	0	1.82749	0	1.82749	1.82749	0	1.81357	0.0112905	0	0.0112905	0.0112905	0	0	0	0.0112905	0.00341342	0	0.00341342	0	0	0.00341342	1.71564	1.69883	1.69883	0	1.69883	0	1.67205	0	1.67205	1.67205	1.67205	0	0	0
566	1			1	0.923067	0	0.923067	0	0	0.923067	0.923067	0	1.82749	0	0	1.82749	0	1.82749	1.82749	0	1.81357	0.0112905	0	0.0112905	0.0112905	0	0	0	0.0112905	0.00341342	0	0.00341342	0	0	0.00341342	0.0435867	0.0267822	0.0267822	0	0.0267822	0	0	0	0	0	0	0	0	0
567	1			1	0.923067	0	0.923067	0	0	0.923067	0.923067	0	1.82749	0	0	1.82749	0	1.82749	1.82749	0	1.81357	0.0112905	0	0.0112905	0.0112905	0	0	0	0.0112905	0.00341342	0	0.00341342	0	0	0.00341342	0.0435867	0.0267822	0.0267822	0	0.0267822	0	0	0	0	0	0	0	0	0
568	1			1	0.923067	0	0.923067	0	0	0.923067	0.923067	0	1.82749	0	0	1.82749	0	1.82749	1.82749	0	1.81357	0.0112905	0	0.0112905	0.0112905	0	0	0	0.0112905	0.00341342	0	0.00341342	0	0	0.00341342	0.0435867	0.0267822	0.0267822	0	0.0267822	0	0	0	0	0	0	0	0	0
569	1			1	0.912975	0	0.91979	0	0	0.91979	0.91979	0	1.82438	0	0	1.82438	0	1.82438	1.82438	0	1.81048	0.0214941	0	0.0214941	0.0214941	0.0068152	0	0	0.0146789	0.0068152	0	0.0068152	0	0	0	0.203408	0.186632	0.186632	0	0.186632	0	0.159895	0	0.159895	0.159895	0.159895	0	0	0
570	1			1	0.912975	0	0.91979	0	0	0.91979	0.91979	0	1.82438	0	0	1.82438	0	1.82438	1.82438	0	1.81048	0.0214941	0	0.0214941	0.0214941	0.0068152	0	0	0.0146789	0.0068152	0	0.0068152	0	0	0	0.203408	0.186632	0.186632	0	0.186632	0	0.159895	0	0.159895	0.159895	0.159895	0	0	0
571	1			1	0.912975	0	0.91979	0	0	0.91979	0.91979	0	1.82438	0	0	1.82438	0	1.82438	1.82438	0	1.81048	0.0214941	0	0.0214941	0.0214941	0.0068152	0	0	0.0146789	0.0068152	0	0.0068152	0	0	0	1.55282	1.53604	1.53604	0	1.53604	0	1.50931	0	1.50931	1.50931	1.50931	0	0	0
572	1			1	0.912975	0	0.91979	0	0	0.91979	0.91979	0	1.82438	0	0	1.82438	0	1.82438	1.82438	0	1.81048	0.0214941	0	0.0214941	0.0214941	0.0068152	0	0	0.0146789	0.0068152	0	0.0068152	0	0	0	1.71271	1.69594	1.69594	0	1.69594	0	1.6692	0	1.6692	1.6692	1.6692	0	0	0
573	1			1	0.912975	0	0.91979	0	0	0.91979	0.91979	0	1.82438	0	0	1.82438	0	1.82438	1.82438	0	1.81048	0.0214941	0	0.0214941	0.0214941	0.0068152	0	0	0.0146789	0.0068152	0	0.0068152	0	0	0	1.71271	1.69594	1.69594	0	1.69594	0	1.6692	0	1.6692	1.6692	1.6692	0	0	0
574	1			1	0.912975	0	0.91979	0	0	0.91979	0.91979	0	1.82438	0	0	1.82438	0	1.82438	1.82438	0	1.81048	0.0214941	0	0.0214941	0.0214941	0.0068152	0	0	0.0146789	0.0068152	0	0.0068152	0	0	0	0.0435125	0.0267366	0.0267366	0	0.0267366	0	0	0	0	0	0	0	0	0
575	1			1	0.912975	0	0.91979	0	0	0.91979	0.91979	0	1.82438	0	0	1.82438	0	1.82438	1.82438	0	1.81048	0.0214941	0	0.0214941	0.0214941	0.0068152	0	0	0.0146789	0.0068152	0	0.0068152	0	0	0	0.0435125	0.0267366	0.0267366	0	0.0267366	0	0	0	0	0	0	0	0	0
576	1			1	0.912975	0	0.91979	0	0	0.91979	0.91979	0	1.82438	0	0	1.82438	0	1.82438	1.82438	0	1.81048	0.0214941	0	0.0214941	0.0214941	0.0068152	0	0	0.0146789	0.0068152	0	0.0068152	0	0	0	0.0435125	0.0267366	0.0267366	0	0.0267366	0	0	0	0	0	0	0	0	0
577	1			1	0.835223	0	0.894546	0	0	0.894546	0.894546	0	1.80039	0	0	1.80039	0	1.80039	1.80039	0	1.78668	0.100108	0	0.100108	0.100108	0.0593231	0	0	0.0407847	0.0330244	0	0.0330244	0	0.0262988	0	1.69019	1.67364	1.67364	0	1.67364	0	1.64725	0	1.64725	1.64725	1.64725	0	0	0
578	1			1	0.835223	0	0.894546	0	0	0.894546	0.894546	0	1.80039	0	0	1.80039	0	1.80039	1.80039	0	1.78668	0.100108	0	0.100108	0.100108	0.0593231	0	0	0.0407847	0.0330244	0	0.0330244	0	0.0262988	0	0.0429403	0.026385	0.026385	0	0.026385	0	0	0	0	0	0	0	0	0
579	1			1	0.835223	0	0.894546	0	0	0.894546	0.894546	0	1.80039	0	0	1.80039	0	1.80039	1.80039	0	1.78668	0.100108	0	0.100108	0.100108	0.0593231	0	0	0.0407847	0.0330244	0	0.0330244	0	0.0262988	0	0.0429403	0.026385	0.026385	0	0.026385	0	0	0	0	0	0	0	0	0
580	1			1	0	0	0.616252	0	0	0.616252	0	0	0.906054	0	0	0.906054	0	0.906054	0.906054	0	0.892375	0.935477	0	0.935477	0.935477	0.616252	0	0	0.319224	0.311481	0	0.311481	0	0.304771	0	0.796106	0.779589	0.779589	0	0.779589	0	0.753263	0	0.753263	0.753263	0.753263	0	0	0
581	1			1	0	0	0.616252	0	0	0.616252	0	0	0.906054	0	0	0.906054	0	0.906054	0.906054	0	0.892375	0.935477	0	0.935477	0.935477	0.616252	0	0	0.319224	0.311481	0	0.311481	0	0.304771	0	0.796106	0.779589	0.779589	0	0.779589	0	0.753263	0	0.753263	0.753263	0.753263	0	0	0
582	1			1	0.914988	0	0.921646	0	0	0.921646	0	0	0.906794	0	0	0.906794	0	0.906794	0.906794	0	0.893223	0.0209969	0	0.0209969	0.0209969	0.00665756	0	0	0.0143394	0.00665756	0	0.00665756	0	0	0	0.641516	0.625128	0.625128	0	0.625128	0	0.59901	0	0.59901	0.59901	0.59901	0	0.59901	0
583	1			1	0.936261	0	0.928952	0	0	0.928952	0	0	0.907195	0	0	0.907195	0	0.907195	0.907195	0	0.893683	0	0	0	0	0	0.00730878	0	0.00730878	0	0.000339943	0	0.000339943	0	0.00696884	0.23966	0.223343	0.223343	0	0.223343	0	0.197337	0	0.197337	0.197337	0.197337	0	0	0
584	1			1	0.915575	0	0.922187	0	0	0.922187	0.922187	0	1.82962	0	0	1.82962	0	1.82962	1.82962	0	1.81615	0.0208519	0	0.0208519	0.0208519	0.00661157	0	0	0.0142403	0.00661157	0	0.00661157	0	0	0	0.0422123	0.0259377	0.0259377	0	0.0259377	0	0	0	0	0	0	0	0	0.155118
585	1			1	0.935467	0	0.928862	0	0	0.928862	0	0	0.90752	0	0	0.90752	0	0.90752	0.90752	0	0.894055	0.00101626	0	0.00101626	0.00101626	0	0.00660569	0	0.00762195	0	0	0	0	0	0.00660569	0.236789	0.220528	0.220528	0	0.220528	0	0.194614	0	0.194614	0.194614	0.194614	0	0	0
586	1			1	0.926523	0	0.926523	0	0	0.926523	0	0	0.908719	0	0	0.908719	0	0.908719	0.908719	0	0.895428	0.0107832	0	0.0107832	0.0107832	0	0	0	0.0107832	0.00326005	0	0.00326005	0	0	0.00326005	0.629357	0.613308	0.613308	0	0.613308	0	0.587729	0	0.587729	0.587729	0.587729	0	0.587729	0
587	1			1	0.927178	0	0.927178	0	0	0.927178	0.927178	0	1.83671	0	0	1.83671	0	1.83671	1.83671	0	1.82354	0.0106872	0	0.0106872	0.0106872	0	0	0	0.0106872	0.00323102	0	0.00323102	0	0	0.00323102	0.0412576	0.0253511	0.0253511	0	0.0253511	0	0	0	0	0	0	0	0	0.170995
588	1			1	0.937592	0	0.931204	0	0	0.931204	0	0	0.910565	0	0	0.910565	0	0.910565	0.910565	0	0.897543	0.000982801	0	0.000982801	0.000982801	0	0.00638821	0	0.00737101	0	0	0	0	0	0.00638821	0.61769	0.601966	0.601966	0	0.601966	0	0.576904	0	0.576904	0.576904	0.576904	0	0.576904	0
589	1			1	0.928016	0	0.928016	0	0	0.928016	0	0	0.910572	0	0	0.910572	0	0.910572	0.910572	0	0.897551	0.0105642	0	0.0105642	0.0105642	0	0	0	0.0105642	0.00319384	0	0.00319384	0	0	0.00319384	0.209811	0.194087	0.194087	0	0.194087	0	0.169028	0	0.169028	0.169028	0.169028	0	0	0
590	1			1	0.938702	0	0.931673	0	0	0.931673	0	0	0.91075	0	0	0.91075	0	0.91075	0.91075	0	0.897755	0	0	0	0	0	0.00702882	0	0.00702882	0	0.000326922	0	0.000326922	0	0.0067019	0.61652	0.600828	0.600828	0	0.600828	0	0.575819	0	0.575819	0.575819	0.575819	0	0.575819	0
591	1			1	0.938267	0	0.931948	0	0	0.931948	0.931948	0	1.84348	0	0	1.84348	0	1.84348	1.84348	0	1.8306	0.000972172	0	0.000972172	0.000972172	0	0.00631912	0	0.00729129	0	0	0	0	0	0.00631912	0.0403451	0.0247904	0.0247904	0	0.0247904	0	0	0	0	0	0	0	0	0.186171
592	1			1	0.919417	0	0.925728	0	0	0.925728	0.925728	0	1.83738	0	0	1.83738	0	1.83738	1.83738	0	1.82451	0.0199029	0	0.0199029	0.0199029	0.00631068	0	0	0.0135922	0.00631068	0	0.00631068	0	0	0	0.0402913	0.0247573	0.0247573	0	0.0247573	0	0	0	0	0	0	0	0	0.148058
593	1			1	0.919417	0	0.925728	0	0	0.925728	0.925728	0	1.83738	0	0	1.83738	0	1.83738	1.83738	0	1.82451	0.0199029	0	0.0199029	0.0199029	0.00631068	0	0	0.0135922	0.00631068	0	0.00631068	0	0	0	0.0402913	0.0247573	0.0247573	0	0.0247573	0	0	0	0	0	0	0	0	0.148058
594	1			1	0.939377	0	0.932425	0	0	0.932425	0.932425	0	1.84416	0	0	1.84416	0	1.84416	1.84416	0	1.83131	0	0	0	0	0	0.00695146	0	0.00695146	0	0.000323324	0	0.000323324	0	0.00662814	0.0402538	0.0247343	0.0247343	0	0.0247343	0	0	0	0	0	0	0	0	0.187689
595	1			1	0	1.85845	0	0	0	0	0	0	0.912077	0	0	0.912077	0	0.912077	0.912077	0	0.899275	2.79807	0	2.79807	2.79807	1.85845	0	0	0.939614	0.932367	0	0.932367	0	0.926087	0	0.809179	0.79372	0.79372	0	0.79372	0	0.769082	0	0.769082	0.769082	0.769082	0	0.769082	0
596	1			1	0.92944	0	0.92944	0	0	0.92944	0.92944	0	1.84178	0	0	1.84178	0	1.84178	1.84178	0	1.82902	0.0103552	0	0.0103552	0.0103552	0	0	0	0.0103552	0.00313064	0	0.00313064	0	0	0.00313064	0.0399759	0.0245635	0.0245635	0	0.0245635	0	0	0	0	0	0	0	0	0.165683
597	1			1	0.92944	0	0.92944	0	0	0.92944	0.92944	0	1.84178	0	0	1.84178	0	1.84178	1.84178	0	1.82902	0.0103552	0	0.0103552	0.0103552	0	0	0	0.0103552	0.00313064	0	0.00313064	0	0	0.00313064	0.0399759	0.0245635	0.0245635	0	0.0245635	0	0	0	0	0	0	0	0	0.165683
598	1			1	0.939307	0	0.933094	0	0	0.933094	0.933094	0	1.84612	0	0	1.84612	0	1.84612	1.84612	0	1.83345	0.000955795	0	0.000955795	0.000955795	0	0.00621266	0	0.00716846	0	0	0	0	0	0.00621266	0.0396655	0.0243728	0.0243728	0	0.0243728	0	0	0	0	0	0	0	0	0.183035
599	1			1	0.939307	0	0.933094	0	0	0.933094	0.933094	0	1.84612	0	0	1.84612	0	1.84612	1.84612	0	1.83345	0.000955795	0	0.000955795	0.000955795	0	0.00621266	0	0.00716846	0	0	0	0	0	0.00621266	0.0396655	0.0243728	0.0243728	0	0.0243728	0	0	0	0	0	0	0	0	0.183035
600	1			1	0.94031	0	0.933466	0	0	0.933466	0.933466	0	1.84656	0	0	1.84656	0	1.84656	1.84656	0	1.8339	0	0	0	0	0	0.00684441	0	0.00684441	0	0.000318345	0	0.000318345	0	0.00652606	0.0396339	0.0243534	0.0243534	0	0.0243534	0	0	0	0	0	0	0	0	0.184799
601	1			1	0.94031	0	0.933466	0	0	0.933466	0.933466	0	1.84656	0	0	1.84656	0	1.84656	1.84656	0	1.8339	0	0	0	0	0	0.00684441	0	0.00684441	0	0.000318345	0	0.000318345	0	0.00652606	0.0396339	0.0243534	0.0243534	0	0.0243534	0	0	0	0	0	0	0	0	0.184799
602	1			1	0.92104	0	0.927224	0	0	0.927224	0	0	0.91343	0	0	0.91343	0	0.91343	0.91343	0	0.900824	0.0195021	0	0.0195021	0.0195021	0.00618361	0	0	0.0133185	0.00618361	0	0.00618361	0	0	0	0.184557	0.169336	0.169336	0	0.169336	0	0.145077	0	0.145077	0.145077	0.145077	0	0	0
603	1			1	0.940917	0	0.934142	0	0	0.934142	0.934142	0	1.84812	0	0	1.84812	0	1.84812	1.84812	0	1.83559	0	0	0	0	0	0.00677485	0	0.00677485	0	0.00031511	0	0.00031511	0	0.00645974	0.0392311	0.0241059	0.0241059	0	0.0241059	0	0	0	0	0	0	0	0	0.203246
604	1			1	0.939981	0	0.933837	0	0	0.933837	0.933837	0	1.84783	0	0	1.84783	0	1.84783	1.84783	0	1.8353	0.00094518	0	0.00094518	0.00094518	0	0.00614367	0	0.00708885	0	0	0	0	0	0.00614367	0.039225	0.0241021	0.0241021	0	0.0241021	0	0	0	0	0	0	0	0	0.203214
605	1			1	0.930872	0	0.930872	0	0	0.930872	0.930872	0	1.84499	0	0	1.84499	0	1.84499	1.84499	0	1.83249	0.0101451	0	0.0101451	0.0101451	0	0	0	0.0101451	0.00306712	0	0.00306712	0	0	0.00306712	0.0391648	0.0240651	0.0240651	0	0.0240651	0	0	0	0	0	0	0	0	0.202902
606	1			1	0.92179	0	0.927915	0	0	0.927915	0.927915	0	1.84217	0	0	1.84217	0	1.84217	1.84217	0	1.82968	0.0193168	0	0.0193168	0.0193168	0.00612485	0	0	0.013192	0.00612485	0	0.00612485	0	0	0	0.0391048	0.0240283	0.0240283	0	0.0240283	0	0	0	0	0	0	0	0	0.202591
607	1			1	0.941511	0	0.934805	0	0	0.934805	0.914685	0	1.82953	0	0	1.82953	0	1.82953	1.82953	0	1.81713	0	0	0	0	0	0.0067067	0	0.0067067	0	0.000311939	0	0.000311939	0	0.00639476	0.0388365	0.0238634	0.0238634	0	0.0238634	0	0	0	0	0	0	0	0	0.181081
608	1			1	0.94064	0	0.934564	0	0	0.934564	0.912596	0	1.82753	0	0	1.82753	0	1.82753	1.82753	0	1.81514	0.000934798	0	0.000934798	0.000934798	0	0.00607619	0	0.00701098	0	0	0	0	0	0.00607619	0.0387941	0.0238373	0.0238373	0	0.0238373	0	0	0	0	0	0	0	0	0.179014
609	1			1	0.932247	0	0.932247	0	0	0.932247	0.892473	0	1.8083	0	0	1.8083	0	1.8083	1.8083	0	1.79605	0.00994335	0	0.00994335	0.00994335	0	0	0	0.00994335	0.00300613	0	0.00300613	0	0	0.00300613	0.0383859	0.0235865	0.0235865	0	0.0235865	0	0	0	0	0	0	0	0	0.159094
610	1			1	0.924027	0	0.929977	0	0	0.929977	0.872769	0	1.78947	0	0	1.78947	0	1.78947	1.78947	0	1.77735	0.0187643	0	0.0187643	0.0187643	0.00594966	0	0	0.0128146	0.00594966	0	0.00594966	0	0	0	0.0379863	0.023341	0.023341	0	0.023341	0	0	0	0	0	0	0	0	0.139588
611	1			1	0.855692	0	0.907646	0	0	0.907646	0	0	0.917538	0	0	0.917538	0	0.917538	0.917538	0	0.905531	0.0876723	0	0.0876723	0.0876723	0.0519539	0	0	0.0357183	0.028922	0	0.028922	0	0.0230319	0	0.821031	0.806532	0.806532	0	0.806532	0	0.783425	0	0.783425	0.783425	0.783425	0	0	0
612	1			1	0.925644	0	0.931467	0	0	0.931467	0	0	0.918477	0	0	0.918477	0	0.918477	0.918477	0	0.906607	0.0183651	0	0.0183651	0.0183651	0.00582307	0	0	0.012542	0.00582307	0	0.00582307	0	0	0	0.823068	0.808735	0.808735	0	0.808735	0	0.78589	0	0.78589	0.78589	0.78589	0	0	0
613	1			1	0.925644	0	0.931467	0	0	0.931467	0	0	0.918477	0	0	0.918477	0	0.918477	0.918477	0	0.906607	0.0183651	0	0.0183651	0.0183651	0.00582307	0	0	0.012542	0.00582307	0	0.00582307	0	0	0	0.823068	0.808735	0.808735	0	0.808735	0	0.78589	0	0.78589	0.78589	0.78589	0	0	0
614	1			1	0.934474	0	0.934474	0	0	0.934474	0	0	0.918596	0	0	0.918596	0	0.918596	0.918596	0	0.906743	0.00961646	0	0.00961646	0.00961646	0	0	0	0.00961646	0.0029073	0	0.0029073	0	0	0.0029073	0.823326	0.809013	0.809013	0	0.809013	0	0.786201	0	0.786201	0.786201	0.786201	0	0	0
615	1			1	0.934474	0	0.934474	0	0	0.934474	0	0	0.918596	0	0	0.918596	0	0.918596	0.918596	0	0.906743	0.00961646	0	0.00961646	0.00961646	0	0	0	0.00961646	0.0029073	0	0.0029073	0	0	0.0029073	0.823326	0.809013	0.809013	0	0.809013	0	0.786201	0	0.786201	0.786201	0.786201	0	0	0
616	1			1	0.943278	0	0.937472	0	0	0.937472	0	0	0.918714	0	0	0.918714	0	0.918714	0.918714	0	0.906878	0.000893256	0	0.000893256	0.000893256	0	0.00580616	0	0.00669942	0	0	0	0	0	0.00580616	0.823582	0.80929	0.80929	0	0.80929	0	0.786512	0	0.786512	0.786512	0.786512	0	0	0
617	1			1	0.943278	0	0.937472	0	0	0.937472	0	0	0.918714	0	0	0.918714	0	0.918714	0.918714	0	0.906878	0.000893256	0	0.000893256	0.000893256	0	0.00580616	0	0.00669942	0	0	0	0	0	0.00580616	0.823582	0.80929	0.80929	0	0.80929	0	0.786512	0	0.786512	0.786512	0.786512	0	0	0
618	1			1	0.94418	0	0.937779	0	0	0.937779	0	0	0.918726	0	0	0.918726	0	0.918726	0.918726	0	0.906892	0	0	0	0	0	0.00640071	0	0.00640071	0	0.000297708	0	0.000297708	0	0.00610301	0.823608	0.809318	0.809318	0	0.809318	0	0.786544	0	0.786544	0.786544	0.786544	0	0	0
619	1			1	0.94418	0	0.937779	0	0	0.937779	0	0	0.918726	0	0	0.918726	0	0.918726	0.918726	0	0.906892	0	0	0	0	0	0.00640071	0	0.00640071	0	0.000297708	0	0.000297708	0	0.00610301	0.823608	0.809318	0.809318	0	0.809318	0	0.786544	0	0.786544	0.786544	0.786544	0	0	0
620	1			1	0	0	0.623371	0	0	0.623371	0.623371	0	1.54269	0	0	1.54269	0	1.54269	1.54269	0	1.53094	0.944587	0	0.944587	0.944587	0.623371	0	0	0.321216	0.314567	0	0.314567	0	0.308804	0	1.44827	1.43408	1.43408	0	1.43408	0	1.41147	0	1.41147	1.41147	1.41147	0	0	0
621	1			1	0	0	0.623371	0	0	0.623371	0.623371	0	1.54269	0	0	1.54269	0	1.54269	1.54269	0	1.53094	0.944587	0	0.944587	0.944587	0.623371	0	0	0.321216	0.314567	0	0.314567	0	0.308804	0	1.44827	1.43408	1.43408	0	1.43408	0	1.41147	0	1.41147	1.41147	1.41147	0	0	0
622	1			1	0	0	0.623371	0	0	0.623371	0.623371	0	1.54269	0	0	1.54269	0	1.54269	1.54269	0	1.53094	0.944587	0	0.944587	0.944587	0.623371	0	0	0.321216	0.314567	0	0.314567	0	0.308804	0	0.036794	0.0226084	0.0226084	0	0.0226084	0	0	0	0	0	0	0	0	0
623	1			1	0	0	0.623371	0	0	0.623371	0.623371	0	1.54269	0	0	1.54269	0	1.54269	1.54269	0	1.53094	0.944587	0	0.944587	0.944587	0.623371	0	0	0.321216	0.314567	0	0.314567	0	0.308804	0	0.036794	0.0226084	0.0226084	0	0.0226084	0	0	0	0	0	0	0	0	0
624	1			1	0	0	0.623371	0	0	0.623371	0.623371	0	1.54269	0	0	1.54269	0	1.54269	1.54269	0	1.53094	0.944587	0	0.944587	0.944587	0.623371	0	0	0.321216	0.314567	0	0.314567	0	0.308804	0	0.036794	0.0226084	0.0226084	0	0.0226084	0	0	0	0	0	0	0	0	0
625	1			1	0.865209	0	0.913737	0	0	0.913737	0.731758	0	1.65473	0	0	1.65473	0	1.65473	1.65473	0	1.64352	0.0818903	0	0.0818903	0.0818903	0.0485276	0	0	0.0333627	0.0270146	0	0.0270146	0	0.021513	0	0.0351261	0.0215835	0.0215835	0	0.0215835	0	0	0	0	0	0	0	0	0
626	1			1	0	0	0.627814	0	0	0.627814	0.627814	0	1.55541	0	0	1.55541	0	1.55541	1.55541	0	1.54487	0.950274	0	0.950274	0.950274	0.627814	0	0	0.32246	0.316493	0	0.316493	0	0.311322	0	0.0330177	0.020288	0.020288	0	0.020288	0	0	0	0	0	0	0	0	0.171056
627	1			1	0.934581	0	0.939704	0	0	0.939704	0	0	0.928276	0	0	0.928276	0	0.928276	0.928276	0	0.917833	0.0161576	0	0.0161576	0.0161576	0.00512315	0	0	0.0110345	0.00512315	0	0.00512315	0	0	0	0.724138	0.711527	0.711527	0	0.711527	0	0.691429	0	0.691429	0.691429	0.691429	0	0	0
628	1			1	0.943212	0	0.943212	0	0	0.943212	0	0	0.929451	0	0	0.929451	0	0.929451	0.929451	0	0.919178	0.00833414	0	0.00833414	0.00833414	0	0	0	0.00833414	0.00251962	0	0.00251962	0	0	0.00251962	0.713538	0.701134	0.701134	0	0.701134	0	0.681364	0	0.681364	0.681364	0.681364	0	0	0
629	1			1	0.951564	0	0.946606	0	0	0.946606	0	0	0.930587	0	0	0.930587	0	0.930587	0.930587	0	0.920481	0.000762777	0	0.000762777	0.000762777	0	0.00495805	0	0.00572082	0	0	0	0	0	0.00495805	0.70328	0.691076	0.691076	0	0.691076	0	0.671625	0	0.671625	0.671625	0.671625	0	0	0
630	1			1	0.952405	0	0.946948	0	0	0.946948	0	0	0.930702	0	0	0.930702	0	0.930702	0.930702	0	0.920612	0	0	0	0	0	0.00545755	0	0.00545755	0	0.000253839	0	0.000253839	0	0.00520371	0.702246	0.690062	0.690062	0	0.690062	0	0.670643	0	0.670643	0.670643	0.670643	0	0	0
631	1			1	0.878787	0	0.922426	0	0	0.922426	0	0	0.930736	0	0	0.930736	0	0.930736	0.930736	0	0.92065	0.073641	0	0.073641	0.073641	0.0436391	0	0	0.0300019	0.0242933	0	0.0242933	0	0.0193458	0	0.0315876	0.0194093	0.0194093	0	0.0194093	0	0	0	0	0	0	0	0	0
632	1			1	0.937181	0	0.9421	0	0	0.9421	0.663955	0	1.59508	0	0	1.59508	0	1.59508	1.59508	0	1.58505	0.0155156	0	0.0155156	0.0155156	0.00491958	0	0	0.010596	0.00491958	0	0.00491958	0	0	0	0.0314096	0.0192999	0.0192999	0	0.0192999	0	0	0	0	0	0	0	0	0
633	1			1	0.9453	0	0.9453	0	0	0.9453	0.656305	0	1.58835	0	0	1.58835	0	1.58835	1.58835	0	1.57846	0.00802763	0	0.00802763	0.00802763	0	0	0	0.00802763	0.00242696	0	0.00242696	0	0	0.00242696	0.0309904	0.0190423	0.0190423	0	0.0190423	0	0	0	0	0	0	0	0	0
634	1			1	0.953206	0	0.948416	0	0	0.948416	0.648858	0	1.5818	0	0	1.5818	0	1.5818	1.5818	0	1.57203	0.00073692	0	0.00073692	0.00073692	0	0.00478998	0	0.0055269	0	0	0	0	0	0.00478998	0.0305822	0.0187915	0.0187915	0	0.0187915	0	0	0	0	0	0	0	0	0
635	1			1	0.954005	0	0.948731	0	0	0.948731	0.648105	0	1.58114	0	0	1.58114	0	1.58114	1.58114	0	1.57138	0	0	0	0	0	0.00527413	0	0.00527413	0	0.000245308	0	0.000245308	0	0.00502882	0.0305409	0.0187661	0.0187661	0	0.0187661	0	0	0	0	0	0	0	0	0
636	1			1	0	0	0.631431	0	0	0.631431	0.476297	0	1.41064	0	0	1.41064	0	1.41064	1.41064	0	1.40108	0.954903	0	0.954903	0.954903	0.631431	0	0	0.323472	0.31806	0	0.31806	0	0.31337	0	0.0299444	0.0183996	0.0183996	0	0.0183996	0	0	0	0	0	0	0	0	0
637	1			1	0	1.90288	0	0	0	0	0	0	0.939675	0	0	0.939675	0	0.939675	0.939675	0	0.930892	2.86145	0	2.86145	2.86145	1.90288	0	0	0.958568	0.953596	0	0.953596	0	0.949287	0	0.0275108	0.0169042	0.0169042	0	0.0169042	0	0	0	0	0	0	0	0	0
638	1			1	0.944985	0	0.949293	0	0	0.949293	0	0	0.939682	0	0	0.939682	0	0.939682	0.939682	0	0.930899	0.0135882	0	0.0135882	0.0135882	0.00430844	0	0	0.00927972	0.00430844	0	0.00430844	0	0	0	0.0275077	0.0169023	0.0169023	0	0.0169023	0	0	0	0	0	0	0	0	0
639	1			1	0	0	0.634452	0	0	0.634452	0	0	0.939969	0	0	0.939969	0	0.939969	0.939969	0	0.931228	0.95877	0	0.95877	0.95877	0.634452	0	0	0.324318	0.31937	0	0.31937	0	0.315082	0	0.869712	0.859157	0.859157	0	0.859157	0	0.842335	0	0.842335	0.842335	0.842335	0	0.842335	0
640	1			1	0.952236	0	0.952236	0	0	0.952236	0	0	0.940662	0	0	0.940662	0	0.940662	0.940662	0	0.932022	0.00700973	0	0.00700973	0.00700973	0	0	0	0.00700973	0.00211922	0	0.00211922	0	0	0.00211922	0.0270608	0.0166277	0.0166277	0	0.0166277	0	0	0	0	0	0	0	0	0
641	1			1	0.959256	0	0.955085	0	0	0.955085	0	0	0.941611	0	0	0.941611	0	0.941611	0.941611	0	0.933109	0.000641643	0	0.000641643	0.000641643	0	0.00417068	0	0.00481232	0	0	0	0	0	0.00417068	0.0266282	0.0163619	0.0163619	0	0.0163619	0	0	0	0	0	0	0	0	0
642	1			1	0.959963	0	0.955372	0	0	0.955372	0	0	0.941706	0	0	0.941706	0	0.941706	0.941706	0	0.933218	0	0	0	0	0	0.00459091	0	0.00459091	0	0.000213531	0	0.000213531	0	0.00437738	0.0265846	0.0163351	0.0163351	0	0.0163351	0	0	0	0	0	0	0	0	0
643	1			1	0.948458	0	0.952494	0	0	0.952494	0	0	0.94349	0	0	0.94349	0	0.94349	0.94349	0	0.935262	0.0127303	0	0.0127303	0.0127303	0.00403643	0	0	0.00869385	0.00403643	0	0.00403643	0	0	0	0.0257711	0.0158352	0.0158352	0	0.0158352	0	0	0	0	0	0	0	0	0.0947009
644	1			1	0.948962	0	0.952959	0	0	0.952959	0.445657	0	1.3897	0	0	1.3897	0	1.3897	1.3897	0	1.38155	0.0126057	0	0.0126057	0.0126057	0.00399693	0	0	0.00860876	0.00399693	0	0.00399693	0	0	0	0.119293	0.109454	0.109454	0	0.109454	0	0.093774	0	0.093774	0.093774	0.093774	0	0	0
645	1			1	0.955559	0	0.955559	0	0	0.955559	0	0	0.94479	0	0	0.94479	0	0.94479	0.94479	0	0.936751	0.00652207	0	0.00652207	0.00652207	0	0	0	0.00652207	0.00197179	0	0.00197179	0	0	0.00197179	0.0251782	0.015471	0.015471	0	0.015471	0	0	0	0	0	0	0	0	0.104353
646	1			1	0.95648	0	0.95648	0	0	0.95648	0.419978	0	1.36591	0	0	1.36591	0	1.36591	1.36591	0	1.35804	0.00638693	0	0.00638693	0.00638693	0	0	0	0.00638693	0.00193093	0	0.00193093	0	0	0.00193093	0.126847	0.117341	0.117341	0	0.117341	0	0.102191	0	0.102191	0.102191	0.102191	0	0	0
647	1			1	0.962341	0	0.958486	0	0	0.958486	0	0	0.946031	0	0	0.946031	0	0.946031	0.946031	0	0.938173	0.000593061	0	0.000593061	0.000593061	0	0.0038549	0	0.00444796	0	0	0	0	0	0.0038549	0.024612	0.0151231	0.0151231	0	0.0151231	0	0	0	0	0	0	0	0	0.113571
648	1			1	0.963019	0	0.958778	0	0	0.958778	0	0	0.946156	0	0	0.946156	0	0.946156	0.946156	0	0.938316	0	0	0	0	0	0.00424049	0	0.00424049	0	0.000197232	0	0.000197232	0	0.00404326	0.0245554	0.0150883	0.0150883	0	0.0150883	0	0	0	0	0	0	0	0	0.114493
649	1			1	0.963506	0	0.95977	0	0	0.95977	0.395977	0	1.34368	0	0	1.34368	0	1.34368	1.34368	0	1.33606	0.000574713	0	0.000574713	0.000574713	0	0.00373563	0	0.00431034	0	0	0	0	0	0.00373563	0.133908	0.124713	0.124713	0	0.124713	0	0.110057	0	0.110057	0.110057	0.110057	0	0	0
650	1			1	0.9642	0	0.960095	0	0	0.960095	0.393604	0	1.34148	0	0	1.34148	0	1.34148	1.34148	0	1.33389	0	0	0	0	0	0.00410501	0	0.00410501	0	0.000190931	0	0.000190931	0	0.00391408	0.134606	0.125442	0.125442	0	0.125442	0	0.110835	0	0.110835	0.110835	0.110835	0	0	0
651	1			1	0.953338	0	0.956992	0	0	0.956992	0.493183	0	1.44202	0	0	1.44202	0	1.44202	1.44202	0	1.43457	0.0115249	0	0.0115249	0.0115249	0.00365425	0	0	0.0078707	0.00365425	0	0.00365425	0	0	0	0.109065	0.10007	0.10007	0	0.10007	0	0.0857344	0	0.0857344	0.0857344	0.0857344	0	0	0
652	1			1	0	1.91999	0	0	0	0	0	0	0.9503	0	0	0.9503	0	0.9503	0.9503	0	0.943064	2.88585	0	2.88585	2.88585	1.91999	0	0	0.965866	0.96177	0	0.96177	0	0.95822	0	0.892135	0.883397	0.883397	0	0.883397	0	0.86947	0	0.86947	0.86947	0.86947	0	0	0
653	1			1	0	1.91999	0	0	0	0	0	0	0.9503	0	0	0.9503	0	0.9503	0.9503	0	0.943064	2.88585	0	2.88585	2.88585	1.91999	0	0	0.965866	0.96177	0	0.96177	0	0.95822	0	0.892135	0.883397	0.883397	0	0.883397	0	0.86947	0	0.86947	0.86947	0.86947	0	0	0
654	1			1	0	1.91999	0	0	0	0	0	0	0.9503	0	0	0.9503	0	0.9503	0.9503	0	0.943064	2.88585	0	2.88585	2.88585	1.91999	0	0	0.965866	0.96177	0	0.96177	0	0.95822	0	0.0226652	0.0139268	0.0139268	0	0.0139268	0	0	0	0	0	0	0	0	0
655	1			1	0	1.91999	0	0	0	0	0	0	0.9503	0	0	0.9503	0	0.9503	0.9503	0	0.943064	2.88585	0	2.88585	2.88585	1.91999	0	0	0.965866	0.96177	0	0.96177	0	0.95822	0	0.0226652	0.0139268	0.0139268	0	0.0139268	0	0	0	0	0	0	0	0	0
656	1			1	0	1.91999	0	0	0	0	0	0	0.9503	0	0	0.9503	0	0.9503	0.9503	0	0.943064	2.88585	0	2.88585	2.88585	1.91999	0	0	0.965866	0.96177	0	0.96177	0	0.95822	0	0.0226652	0.0139268	0.0139268	0	0.0139268	0	0	0	0	0	0	0	0	0
657	1			1	0.960515	0	0.960515	0	0	0.960515	0.473755	0	1.4247	0	0	1.4247	0	1.4247	1.4247	0	1.41756	0.00579476	0	0.00579476	0.00579476	0	0	0	0.00579476	0.0017519	0	0.0017519	0	0	0.0017519	0.115087	0.106462	0.106462	0	0.106462	0	0.0927161	0	0.0927161	0.0927161	0.0927161	0	0	0
658	1			1	0.967124	0	0.963759	0	0	0.963759	0.455863	0	1.40875	0	0	1.40875	0	1.40875	1.40875	0	1.40189	0.000517732	0	0.000517732	0.000517732	0	0.00336526	0	0.00388299	0	0	0	0	0	0.00336526	0.120632	0.112348	0.112348	0	0.112348	0	0.0991457	0	0.0991457	0.0991457	0.0991457	0	0	0
659	1			1	0.967772	0	0.964077	0	0	0.964077	0.454108	0	1.40718	0	0	1.40718	0	1.40718	1.40718	0	1.40035	0	0	0	0	0	0.00369543	0	0.00369543	0	0.00017188	0	0.00017188	0	0.00352355	0.121176	0.112925	0.112925	0	0.112925	0	0.0997766	0	0.0997766	0.0997766	0.0997766	0	0	0
660	1			1	0.919084	0	0.948215	0	0	0.948215	0	0	0.953762	0	0	0.953762	0	0.953762	0.953762	0	0.94703	0.0491595	0	0.0491595	0.0491595	0.0291316	0	0	0.0200279	0.0162171	0	0.0162171	0	0.0129144	0	0.899649	0.891519	0.891519	0	0.891519	0	0.878562	0	0.878562	0.878562	0.878562	0	0.878562	0
661	1			1	0	1.61315	0.105083	0	0	0.105083	0	0	0.955523	0	0	0.955523	0	0.955523	0.955523	0	0.949047	2.5826	0	2.5826	2.5826	1.71823	0	0	0.86437	0.860704	0	0.860704	0	0.857527	0	0.0202835	0.0124633	0.0124633	0	0.0124633	0	0	0	0	0	0	0	0	0
662	1			1	0	1.9284	0	0	0	0	0	0	0.955523	0	0	0.955523	0	0.955523	0.955523	0	0.949047	2.89785	0	2.89785	2.89785	1.9284	0	0	0.969453	0.965787	0	0.965787	0	0.96261	0	0.0202835	0.0124633	0.0124633	0	0.0124633	0	0	0	0	0	0	0	0	0.105083
663	1			1	0	0	0.643345	0	0	0.643345	0	0	0.95654	0	0	0.95654	0	0.95654	0.95654	0	0.950213	0.970151	0	0.970151	0.970151	0.643345	0	0	0.326806	0.323225	0	0.323225	0	0.32012	0	0.0198195	0.0121782	0.0121782	0	0.0121782	0	0	0	0	0	0	0	0	0
664	1			1	0.961323	0	0.964352	0	0	0.964352	0	0	0.957596	0	0	0.957596	0	0.957596	0.957596	0	0.951421	0.00955266	0	0.00955266	0.00955266	0.00302889	0	0	0.00652377	0.00302889	0	0.00302889	0	0	0	0.836906	0.82945	0.82945	0	0.82945	0	0.817568	0	0.817568	0.817568	0.817568	0	0.817568	0
665	1			1	0.961323	0	0.964352	0	0	0.964352	0	0	0.957596	0	0	0.957596	0	0.957596	0.957596	0	0.951421	0.00955266	0	0.00955266	0.00955266	0.00302889	0	0	0.00652377	0.00302889	0	0.00302889	0	0	0	0.907968	0.900513	0.900513	0	0.900513	0	0.88863	0	0.88863	0.88863	0.88863	0	0.817568	0
666	1			1	0.966225	0	0.966225	0	0	0.966225	0	0	0.95804	0	0	0.95804	0	0.95804	0.95804	0	0.951931	0.00495677	0	0.00495677	0.00495677	0	0	0	0.00495677	0.00149856	0	0.00149856	0	0	0.00149856	0.829625	0.822248	0.822248	0	0.822248	0	0.81049	0	0.81049	0.81049	0.81049	0	0.81049	0
667	1			1	0.966225	0	0.966225	0	0	0.966225	0	0	0.95804	0	0	0.95804	0	0.95804	0.95804	0	0.951931	0.00495677	0	0.00495677	0.00495677	0	0	0	0.00495677	0.00149856	0	0.00149856	0	0	0.00149856	0.908934	0.901556	0.901556	0	0.901556	0	0.889798	0	0.889798	0.889798	0.889798	0	0.81049	0
668	1			1	0.971024	0	0.968058	0	0	0.968058	0	0	0.958476	0	0	0.958476	0	0.958476	0.958476	0	0.95243	0.000456308	0	0.000456308	0.000456308	0	0.00296601	0	0.00342231	0	0	0	0	0	0.00296601	0.822496	0.815195	0.815195	0	0.815195	0	0.803559	0	0.803559	0.803559	0.803559	0	0.803559	0
669	1			1	0.971024	0	0.968058	0	0	0.968058	0	0	0.958476	0	0	0.958476	0	0.958476	0.958476	0	0.95243	0.000456308	0	0.000456308	0.000456308	0	0.00296601	0	0.00342231	0	0	0	0	0	0.00296601	0.909879	0.902578	0.902578	0	0.902578	0	0.890942	0	0.890942	0.890942	0.890942	0	0.803559	0
670	1			1	0.971511	0	0.968244	0	0	0.968244	0	0	0.95852	0	0	0.95852	0	0.95852	0.95852	0	0.95248	0	0	0	0	0	0.00326673	0	0.00326673	0	0.000151941	0	0.000151941	0	0.00311479	0.821773	0.81448	0.81448	0	0.81448	0	0.802856	0	0.802856	0.802856	0.802856	0	0.802856	0
671	1			1	0.971511	0	0.968244	0	0	0.968244	0	0	0.95852	0	0	0.95852	0	0.95852	0.95852	0	0.95248	0	0	0	0	0	0.00326673	0	0.00326673	0	0.000151941	0	0.000151941	0	0.00311479	0.909975	0.902682	0.902682	0	0.902682	0	0.891058	0	0.891058	0.891058	0.891058	0	0.802856	0
672	1			1	0	1.93521	0	0	0	0	0	0.0950907	0.864662	0	0	0.864662	0	0.864662	0.864662	0	0.858801	2.90756	0	2.90756	2.90756	1.93521	0	0	0.972357	0.96904	0	0.96904	0	0.966165	0	0.0183547	0.0112782	0.0112782	0	0.0112782	0	0	0	0	0	0	0	0	0
673	1			1	0	0	0.648212	0	0	0.648212	0	0	0.96561	0	0	0.96561	0	0.96561	0.96561	0	0.960602	0.97638	0	0.97638	0.97638	0.648212	0	0	0.328168	0.325334	0	0.325334	0	0.322878	0	0.129075	0.123029	0.123029	0	0.123029	0	0.113392	0	0.113392	0.113392	0.113392	0	0.113392	0
674	1			1	0	0	0.649658	0	0	0.649658	0	0	0.968305	0	0	0.968305	0	0.968305	0.968305	0	0.96369	0.978232	0	0.978232	0.978232	0.649658	0	0	0.328573	0.325961	0	0.325961	0	0.323697	0	0.158148	0.152575	0.152575	0	0.152575	0	0.143694	0	0.143694	0.143694	0.143694	0	0	0
675	1			1	0	0	0.651145	0	0	0.651145	0	0	0.971076	0	0	0.971076	0	0.971076	0.971076	0	0.966864	0.980135	0	0.980135	0.980135	0.651145	0	0	0.328989	0.326606	0	0.326606	0	0.32454	0	0.129752	0.124667	0.124667	0	0.124667	0	0.116562	0	0.116562	0.116562	0.116562	0	0	0
676	1			1	0.950214	0	0.968138	0	0	0.968138	0	0	0.971551	0	0	0.971551	0	0.971551	0.971551	0	0.967409	0.0302465	0	0.0302465	0.0302465	0.0179238	0	0	0.0123226	0.00997794	0	0.00997794	0	0.00794588	0	0.193159	0.188157	0.188157	0	0.188157	0	0.180185	0	0.180185	0.180185	0.180185	0	0.180185	0
677	1			1	0.97498	0	0.976939	0	0	0.976939	0	0	0.972568	0	0	0.972568	0	0.972568	0.972568	0	0.968574	0.00617966	0	0.00617966	0.00617966	0.00195941	0	0	0.00422026	0.00195941	0	0.00195941	0	0	0	0.20413	0.199307	0.199307	0	0.199307	0	0.19162	0	0.19162	0.19162	0.19162	0	0.145649	0
678	1			1	0.97802	0	0.97802	0	0	0.97802	0	0	0.972693	0	0	0.972693	0	0.972693	0.972693	0	0.968717	0.00322581	0	0.00322581	0.00322581	0	0	0	0.00322581	0.000975244	0	0.000975244	0	0	0.000975244	0.205476	0.200675	0.200675	0	0.200675	0	0.193023	0	0.193023	0.193023	0.193023	0	0.14141	0
679	1			1	0.981032	0	0.97909	0	0	0.97909	0	0	0.972817	0	0	0.972817	0	0.972817	0.972817	0	0.968859	0.000298716	0	0.000298716	0.000298716	0	0.00194165	0	0.00224037	0	0	0	0	0	0.00194165	0.206811	0.202031	0.202031	0	0.202031	0	0.194414	0	0.194414	0.194414	0.194414	0	0.13721	0
680	1			1	0.981339	0	0.979199	0	0	0.979199	0	0	0.97283	0	0	0.97283	0	0.97283	0.97283	0	0.968873	0	0	0	0	0	0.0021398	0	0.0021398	0	9.95256e-05	0	9.95256e-05	0	0.00204027	0.206947	0.20217	0.20217	0	0.20217	0	0.194556	0	0.194556	0.194556	0.194556	0	0.136781	0
681	1			1	0.975358	0	0.977287	0	0	0.977287	0	0	0.972982	0	0	0.972982	0	0.972982	0.972982	0	0.969048	0.0060864	0	0.0060864	0.0060864	0.00192983	0	0	0.00415656	0.00192983	0	0.00192983	0	0	0	0.185957	0.181206	0.181206	0	0.181206	0	0.173636	0	0.173636	0.173636	0.173636	0	0.173636	0
682	1			1	0.978391	0	0.978391	0	0	0.978391	0	0	0.973155	0	0	0.973155	0	0.973155	0.973155	0	0.969246	0.00317125	0	0.00317125	0.00317125	0	0	0	0.00317125	0.000958749	0	0.000958749	0	0	0.000958749	0.185088	0.180368	0.180368	0	0.180368	0	0.172845	0	0.172845	0.172845	0.172845	0	0.172845	0
683	1			1	0.981386	0	0.979481	0	0	0.979481	0	0	0.973326	0	0	0.973326	0	0.973326	0.973326	0	0.969442	0.000293126	0	0.000293126	0.000293126	0	0.00190532	0	0.00219845	0	0	0	0	0	0.00190532	0.18423	0.17954	0.17954	0	0.17954	0	0.172065	0	0.172065	0.172065	0.172065	0	0.172065	0
684	1			1	0.981692	0	0.979592	0	0	0.979592	0	0	0.973343	0	0	0.973343	0	0.973343	0.973343	0	0.969461	0	0	0	0	0	0.00209937	0	0.00209937	0	9.76451e-05	0	9.76451e-05	0	0.00200173	0.184142	0.179455	0.179455	0	0.179455	0	0.171986	0	0.171986	0.171986	0.171986	0	0.171986	0
685	1			1	0.978161	0	0.979871	0	0	0.979871	0	0	0.976056	0	0	0.976056	0	0.976056	0.976056	0	0.972569	0.00539403	0	0.00539403	0.00539403	0.0017103	0	0	0.00368373	0.0017103	0	0.0017103	0	0	0	0.241745	0.237535	0.237535	0	0.237535	0	0.230825	0	0.230825	0.230825	0.230825	0	0	0
686	1			1	0.980743	0	0.980743	0	0	0.980743	0	0	0.976076	0	0	0.976076	0	0.976076	0.976076	0	0.972593	0.00282616	0	0.00282616	0.00282616	0	0	0	0.00282616	0.00085442	0	0.00085442	0	0	0.00085442	0.241965	0.237759	0.237759	0	0.237759	0	0.231055	0	0.231055	0.231055	0.231055	0	0	0
687	1			1	0.98332	0	0.981613	0	0	0.981613	0	0	0.976097	0	0	0.976097	0	0.976097	0.976097	0	0.972616	0.000262674	0	0.000262674	0.000262674	0	0.00170738	0	0.00197006	0	0	0	0	0	0.00170738	0.242185	0.237983	0.237983	0	0.237983	0	0.231284	0	0.231284	0.231284	0.231284	0	0	0
688	1			1	0.983584	0	0.981702	0	0	0.981702	0	0	0.976099	0	0	0.976099	0	0.976099	0.976099	0	0.972619	0	0	0	0	0	0.00188233	0	0.00188233	0	8.75503e-05	0	8.75503e-05	0	0.00179478	0.242208	0.238006	0.238006	0	0.238006	0	0.231308	0	0.231308	0.231308	0.231308	0	0	0
689	1			1	0	0	0.654247	0	0	0.654247	0	0	0.976857	0	0	0.976857	0	0.976857	0.976857	0	0.973487	0.984105	0	0.984105	0.984105	0.654247	0	0	0.329858	0.32795	0	0.32795	0	0.326297	0	0.130468	0.126399	0.126399	0	0.126399	0	0.119914	0	0.119914	0.119914	0.119914	0	0.119914	0
690	1			1	0.986094	0	0.9845	0	0	0.9845	0	0	0.979753	0	0	0.979753	0	0.979753	0.979753	0	0.976805	0	0	0	0	0	0.00159454	0	0.00159454	0	7.41647e-05	0	7.41647e-05	0	0.00152038	0.205177	0.201617	0.201617	0	0.201617	0	0.195943	0	0.195943	0.195943	0.195943	0	0	0
691	1			1	0.985876	0	0.984431	0	0	0.984431	0	0	0.97976	0	0	0.97976	0	0.97976	0.97976	0	0.976813	0.00022242	0	0.00022242	0.00022242	0	0.00144573	0	0.00166815	0	0	0	0	0	0.00144573	0.205071	0.201512	0.201512	0	0.201512	0	0.195841	0	0.195841	0.195841	0.195841	0	0	0
692	1			1	0.983761	0	0.983761	0	0	0.983761	0	0	0.979825	0	0	0.979825	0	0.979825	0.979825	0	0.976888	0.00238326	0	0.00238326	0.00238326	0	0	0	0.00238326	0.000720521	0	0.000720521	0	0	0.000720521	0.204046	0.200499	0.200499	0	0.200499	0	0.194846	0	0.194846	0.194846	0.194846	0	0	0
693	1			1	0.981658	0	0.983095	0	0	0.983095	0	0	0.979891	0	0	0.979891	0	0.979891	0.979891	0	0.976963	0.00453014	0	0.00453014	0.00453014	0.00143638	0	0	0.00309375	0.00143638	0	0.00143638	0	0	0	0.203027	0.199492	0.199492	0	0.199492	0	0.193857	0	0.193857	0.193857	0.193857	0	0	0
694	1			1	0.965676	0	0.978033	0	0	0.978033	0	0	0.980386	0	0	0.980386	0	0.980386	0.980386	0	0.977531	0.020853	0	0.020853	0.020853	0.0123573	0	0	0.00849566	0.00687915	0	0.00687915	0	0.00547817	0	0.195283	0.191835	0.191835	0	0.191835	0	0.186339	0	0.186339	0.186339	0.186339	0	0	0
695	1			1	0.982817	0	0.984162	0	0	0.984162	0	0	0.98116	0	0	0.98116	0	0.98116	0.98116	0	0.978417	0.00424409	0	0.00424409	0.00424409	0.00134569	0	0	0.0028984	0.00134569	0	0.00134569	0	0	0	0.190208	0.186895	0.186895	0	0.186895	0	0.181616	0	0.181616	0.181616	0.181616	0	0	0
696	1			1	0.984911	0	0.984911	0	0	0.984911	0	0	0.981255	0	0	0.981255	0	0.981255	0.981255	0	0.978526	0.00221438	0	0.00221438	0.00221438	0	0	0	0.00221438	0.000669465	0	0.000669465	0	0	0.000669465	0.189587	0.186291	0.186291	0	0.186291	0	0.181039	0	0.181039	0.181039	0.181039	0	0	0
697	1			1	0.986985	0	0.985653	0	0	0.985653	0	0	0.981349	0	0	0.981349	0	0.981349	0.981349	0	0.978633	0.00020496	0	0.00020496	0.00020496	0	0.00133224	0	0.0015372	0	0	0	0	0	0.00133224	0.188973	0.185694	0.185694	0	0.185694	0	0.180467	0	0.180467	0.180467	0.180467	0	0	0
698	1			1	0.987197	0	0.985728	0	0	0.985728	0	0	0.981358	0	0	0.981358	0	0.981358	0.981358	0	0.978644	0	0	0	0	0	0.00146813	0	0.00146813	0	6.8285e-05	0	6.8285e-05	0	0.00139984	0.188911	0.185633	0.185633	0	0.185633	0	0.180409	0	0.180409	0.180409	0.180409	0	0	0
699	1			1	0	0	0.657533	0	0	0.657533	0	0	0.98298	0	0	0.98298	0	0.98298	0.98298	0	0.980501	0.98831	0	0.98831	0.98831	0.657533	0	0	0.330777	0.329374	0	0.329374	0	0.328159	0	0.131226	0.128233	0.128233	0	0.128233	0	0.123464	0	0.123464	0.123464	0.123464	0	0	0
700	1			1	0	0	0.657533	0	0	0.657533	0	0	0.98298	0	0	0.98298	0	0.98298	0.98298	0	0.980501	0.98831	0	0.98831	0.98831	0.657533	0	0	0.330777	0.329374	0	0.329374	0	0.328159	0	0.162092	0.159099	0.159099	0	0.159099	0	0.15433	0	0.15433	0.15433	0.15433	0	0	0
701	1			1	0	0	0.657533	0	0	0.657533	0	0	0.98298	0	0	0.98298	0	0.98298	0.98298	0	0.980501	0.98831	0	0.98831	0.98831	0.657533	0	0	0.330777	0.329374	0	0.329374	0	0.328159	0	0.96306	0.960067	0.960067	0	0.960067	0	0.955298	0	0.955298	0.955298	0.955298	0	0	0
702	1			1	0	0	0.657533	0	0	0.657533	0	0	0.98298	0	0	0.98298	0	0.98298	0.98298	0	0.980501	0.98831	0	0.98831	0.98831	0.657533	0	0	0.330777	0.329374	0	0.329374	0	0.328159	0	0.96306	0.960067	0.960067	0	0.960067	0	0.955298	0	0.955298	0.955298	0.955298	0	0	0
703	1			1	0	0	0.657533	0	0	0.657533	0	0	0.98298	0	0	0.98298	0	0.98298	0.98298	0	0.980501	0.98831	0	0.98831	0.98831	0.657533	0	0	0.330777	0.329374	0	0.329374	0	0.328159	0	0.00776209	0.00476948	0.00476948	0	0.00476948	0	0	0	0	0	0	0	0	0
704	1			1	0	0	0.657533	0	0	0.657533	0	0	0.98298	0	0	0.98298	0	0.98298	0.98298	0	0.980501	0.98831	0	0.98831	0.98831	0.657533	0	0	0.330777	0.329374	0	0.329374	0	0.328159	0	0.00776209	0.00476948	0.00476948	0	0.00476948	0	0	0	0	0	0	0	0	0
705	1			1	0	0	0.657533	0	0	0.657533	0	0	0.98298	0	0	0.98298	0	0.98298	0.98298	0	0.980501	0.98831	0	0.98831	0.98831	0.657533	0	0	0.330777	0.329374	0	0.329374	0	0.328159	0	0.00776209	0.00476948	0.00476948	0	0.00476948	0	0	0	0	0	0	0	0	0
706	1			1	0	0	0.657533	0	0	0.657533	0	0	0.98298	0	0	0.98298	0	0.98298	0.98298	0	0.980501	0.98831	0	0.98831	0.98831	0.657533	0	0	0.330777	0.329374	0	0.329374	0	0.328159	0	0.00776209	0.00476948	0.00476948	0	0.00476948	0	0	0	0	0	0	0	0	0
707	1			1	0.982231	0	0.988628	0	0	0.988628	0	0	0.989846	0	0	0.989846	0	0.989846	0.989846	0	0.988368	0.0107952	0	0.0107952	0.0107952	0.00639714	0	0	0.00439804	0.0035612	0	0.0035612	0	0.00283594	0	0.197558	0.195773	0.195773	0	0.195773	0	0.192928	0	0.192928	0.192928	0.192928	0	0.192928	0
708	1			1	0.990994	0	0.9917	0	0	0.9917	0	0	0.990126	0	0	0.990126	0	0.990126	0.990126	0	0.988689	0.00222427	0	0.00222427	0.00222427	0.000705257	0	0	0.00151901	0.000705257	0	0.000705257	0	0	0	0.194868	0.193132	0.193132	0	0.193132	0	0.190365	0	0.190365	0.190365	0.190365	0	0.190365	0
709	1			1	0.99208	0	0.99208	0	0	0.99208	0	0	0.990161	0	0	0.990161	0	0.990161	0.990161	0	0.988729	0.00116229	0	0.00116229	0.00116229	0	0	0	0.00116229	0.000351389	0	0.000351389	0	0	0.000351389	0.194535	0.192805	0.192805	0	0.192805	0	0.190048	0	0.190048	0.190048	0.190048	0	0.190048	0
710	1			1	0.993158	0	0.992458	0	0	0.992458	0	0	0.990196	0	0	0.990196	0	0.990196	0.990196	0	0.988768	0.000107741	0	0.000107741	0.000107741	0	0.000700318	0	0.000808059	0	0	0	0	0	0.000700318	0.194204	0.19248	0.19248	0	0.19248	0	0.189732	0	0.189732	0.189732	0.189732	0	0.189732	0
711	1			1	0.993269	0	0.992497	0	0	0.992497	0	0	0.990199	0	0	0.990199	0	0.990199	0.990199	0	0.988772	0	0	0	0	0	0.000771868	0	0.000771868	0	3.59008e-05	0	3.59008e-05	0	0.000735967	0.19417	0.192446	0.192446	0	0.192446	0	0.1897	0	0.1897	0.1897	0.1897	0	0.1897	0
712	1			1	0.99142	0	0.992092	0	0	0.992092	0	0	0.990593	0	0	0.990593	0	0.990593	0.990593	0	0.989224	0.00211908	0	0.00211908	0.00211908	0.000671904	0	0	0.00144718	0.000671904	0	0.000671904	0	0	0	0.201416	0.199762	0.199762	0	0.199762	0	0.197126	0	0.197126	0.197126	0.197126	0	0.181362	0
713	1			1	0.992499	0	0.992499	0	0	0.992499	0	0	0.990681	0	0	0.990681	0	0.990681	0.990681	0	0.989324	0.00110087	0	0.00110087	0.00110087	0	0	0	0.00110087	0.000332821	0	0.000332821	0	0	0.000332821	0.201869	0.20023	0.20023	0	0.20023	0	0.197619	0	0.197619	0.197619	0.197619	0	0.180005	0
714	1			1	0.993557	0	0.992898	0	0	0.992898	0	0	0.990767	0	0	0.990767	0	0.990767	0.990767	0	0.989423	0.000101461	0	0.000101461	0.000101461	0	0.000659497	0	0.000760958	0	0	0	0	0	0.000659497	0.202313	0.20069	0.20069	0	0.20069	0	0.198103	0	0.198103	0.198103	0.198103	0	0.178673	0
715	1			1	0.993665	0	0.992938	0	0	0.992938	0	0	0.990776	0	0	0.990776	0	0.990776	0.990776	0	0.989433	0	0	0	0	0	0.00072645	0	0.00072645	0	3.37883e-05	0	3.37883e-05	0	0.000692661	0.202358	0.200737	0.200737	0	0.200737	0	0.198152	0	0.198152	0.198152	0.198152	0	0.178538	0
716	1	All carbon lost to CO2		1	0	4.76	0	0.92	0.92	0	0	0.92	0.08	0	0	0.08	0	0.08	0.08	0	0.08	5.76	0	5.76	5.76	3.84	0	0	1.92	1.92	0	1.92	0	1.92	0	0.08	0.08	0.08	0	0.08	0	0.08	0	0.08	0.08	0.08	0	0.08	0
717	1			1	0	4.73913	0	0.913043	0.913043	0	0	0.913043	0.0869565	0	0	0.0869565	0	0.0869565	0.0869565	0	0.0869565	5.73913	0	5.73913	5.73913	3.82609	0	0	1.91304	1.91304	0	1.91304	0	1.91304	0	0.0869565	0.0869565	0.0869565	0	0.0869565	0	0.0869565	0	0.0869565	0.0869565	0.0869565	0	0	0
718	1			1	0	4.71429	0	0.904762	0.904762	0	0	0.904762	0.0952381	0	0	0.0952381	0	0.0952381	0.0952381	0	0.0952381	5.71429	0	5.71429	5.71429	3.80952	0	0	1.90476	1.90476	0	1.90476	0	1.90476	0	0.0952381	0.0952381	0.0952381	0	0.0952381	0	0.0952381	0	0.0952381	0.0952381	0.0952381	0	0.0952381	0
719	1			1	0	4.7	0	0.9	0.9	0	0	0.9	0.1	0	0	0.1	0	0.1	0.1	0	0.1	5.7	0	5.7	5.7	3.8	0	0	1.9	1.9	0	1.9	0	1.9	0	0.1	0.1	0.1	0	0.1	0	0.1	0	0.1	0.1	0.1	0	0	0
720	1			1	0	4.68421	0	0.894737	0.894737	0	0	0.894737	0.105263	0	0	0.105263	0	0.105263	0.105263	0	0.105263	5.68421	0	5.68421	5.68421	3.78947	0	0	1.89474	1.89474	0	1.89474	0	1.89474	0	0.105263	0.105263	0.105263	0	0.105263	0	0.105263	0	0.105263	0.105263	0.105263	0	0	0
721	1			1	0	4.4	0	0.8	0.8	0	0	0.8	0.2	0	0	0.2	0	0.2	0.2	0	0.2	5.4	0	5.4	5.4	3.6	0	0	1.8	1.8	0	1.8	0	1.8	0	0.2	0.2	0.2	0	0.2	0	0.2	0	0.2	0.2	0.2	0	0.2	0
722	1			1	0	2	0	0	0	0	0	0	1	0	0	1	0	1	1	0	1	3	0	3	3	2	0	0	1	1	0	1	0	1	0	1	1	1	0	1	0	1	0	1	1	1	0	0	3.6
723	1			1	0	4.625	0	0.875	0.875	0	0	0.875	0.125	0	0	0.125	0	0.125	0.125	0	0.125	5.625	0	5.625	5.625	3.75	0	0	1.875	1.875	0	1.875	0	1.875	0	0.125	0.125	0.125	0	0.125	0	0.125	0	0.125	0.125	0.125	0	0	0
724	1			1	0	4.25	0	0.75	0.75	0	0	0.75	0.25	0	0	0.25	0	0.25	0.25	0	0.25	5.25	0	5.25	5.25	3.5	0	0	1.75	1.75	0	1.75	0	1.75	0	0.25	0.25	0.25	0	0.25	0	0.25	0	0.25	0.25	0.25	0	0	0
725	1			1	0	4.25	0	0.75	0.75	0	0	0.75	0.25	0	0	0.25	0	0.25	0.25	0	0.25	5.25	0	5.25	5.25	3.5	0	0	1.75	1.75	0	1.75	0	1.75	0	0.25	0.25	0.25	0	0.25	0	0.25	0	0.25	0.25	0.25	0	0	0
726	1			1	0	0	0.666667	0	0	0.666667	0.666667	0	1.66667	0	0	1.66667	0	1.66667	1.66667	0	1.66667	1	0	1	1	0.666667	0	0	0.333333	0.333333	0	0.333333	0	0.333333	0	1.66667	1.66667	1.66667	0	1.66667	0	1.66667	0	1.66667	1.66667	1.66667	0	0	14.1667
727	1			1	0	0	0.666667	0	14.1667	14.8333	0.666667	0	1.66667	0	0	1.66667	0	1.66667	1.66667	0	1.66667	1	0	1	1	0.666667	0	0	0.333333	0.333333	0	0.333333	0	0.333333	0	1.66667	1.66667	1.66667	0	1.66667	0	1.66667	0	1.66667	1.66667	1.66667	0	0	0
728	1			1	0	0	0.666667	0	0	0.666667	0.666667	0	1.66667	0	0	1.66667	0	1.66667	1.66667	0	1.66667	1	0	1	1	0.666667	0	0	0.333333	0.333333	0	0.333333	0	0.333333	0	1.66667	1.66667	1.66667	0	1.66667	0	1.66667	0	1.66667	1.66667	1.66667	0	0	5
729	1			1	0	0	0.666667	0	5	5.66667	0.666667	0	1.66667	0	0	1.66667	0	1.66667	1.66667	0	1.66667	1	0	1	1	0.666667	0	0	0.333333	0.333333	0	0.333333	0	0.333333	0	1.66667	1.66667	1.66667	0	1.66667	0	1.66667	0	1.66667	1.66667	1.66667	0	0	0
730	1			1	0	0	0.666667	0	5	5.66667	0.666667	0	1.66667	0	0	1.66667	0	1.66667	1.66667	0	1.66667	1	0	1	1	0.666667	0	0	0.333333	0.333333	0	0.333333	0	0.333333	0	1.66667	1.66667	1.66667	0	1.66667	0	1.66667	0	1.66667	1.66667	1.66667	0	0	0
731	1			1	0	0	0.666667	0	0	0.666667	0.666667	0	1.66667	0	0	1.66667	0	1.66667	1.66667	0	1.66667	1	0	1	1	0.666667	0	0	0.333333	0.333333	0	0.333333	0	0.333333	0	1.66667	1.66667	1.66667	0	1.66667	0	1.66667	0	1.66667	1.66667	1.66667	0	0	5
732	1			1	0	0	0.666667	0	15	15.6667	0.666667	0	1.66667	0	0	1.66667	0	1.66667	1.66667	0	1.66667	1	0	1	1	0.666667	0	0	0.333333	0.333333	0	0.333333	0	0.333333	0	1.66667	1.66667	1.66667	0	1.66667	0	1.66667	0	1.66667	1.66667	1.66667	0	0	0
733	1			1	0	0	0.666667	0	0	0.666667	0.666667	0	1.66667	0	0	1.66667	0	1.66667	1.66667	0	1.66667	1	0	1	1	0.666667	0	0	0.333333	0.333333	0	0.333333	0	0.333333	0	1.66667	1.66667	1.66667	0	1.66667	0	1.66667	0	1.66667	1.66667	1.66667	0	0	6
734	1			1	0	0	0.666667	0	15.8333	16.5	0.666667	0	1.66667	0	0	1.66667	0	1.66667	1.66667	0	1.66667	1	0	1	1	0.666667	0	0	0.333333	0.333333	0	0.333333	0	0.333333	0	1.66667	1.66667	1.66667	0	1.66667	0	1.66667	0	1.66667	1.66667	1.66667	0	1.66667	0
735	1			1	0	0	0.666667	0	0	0.666667	0.666667	0	1.66667	0	0	1.66667	0	1.66667	1.66667	0	1.66667	1	0	1	1	0.666667	0	0	0.333333	0.333333	0	0.333333	0	0.333333	0	1.66667	1.66667	1.66667	0	1.66667	0	1.66667	0	1.66667	1.66667	1.66667	0	0	17.5
736	1			1	0	0	0.666667	0	17.5	18.1667	0.666667	0	1.66667	0	0	1.66667	0	1.66667	1.66667	0	1.66667	1	0	1	1	0.666667	0	0	0.333333	0.333333	0	0.333333	0	0.333333	0	1.66667	1.66667	1.66667	0	1.66667	0	1.66667	0	1.66667	1.66667	1.66667	0	0	0
737	1			1	0	0	0.666667	0	6.66667	7.33333	0.666667	0	1.66667	0	0	1.66667	0	1.66667	1.66667	0	1.66667	1	0	1	1	0.666667	0	0	0.333333	0.333333	0	0.333333	0	0.333333	0	1.66667	1.66667	1.66667	0	1.66667	0	1.66667	0	1.66667	1.66667	1.66667	0	1.66667	0
738	1			1	0	0	0.666667	0	19.1667	19.8333	0.666667	0	1.66667	0	0	1.66667	0	1.66667	1.66667	0	1.66667	1	0	1	1	0.666667	0	0	0.333333	0.333333	0	0.333333	0	0.333333	0	1.66667	1.66667	1.66667	0	1.66667	0	1.66667	0	1.66667	1.66667	1.66667	0	1.66667	0
739	1			1	0	0	0.666667	0	0	0.666667	0.666667	0	1.66667	0	0	1.66667	0	1.66667	1.66667	0	1.66667	1	0	1	1	0.666667	0	0	0.333333	0.333333	0	0.333333	0	0.333333	0	1.66667	1.66667	1.66667	0	1.66667	0	1.66667	0	1.66667	1.66667	1.66667	0	0	0
740	1			1	0	0	0.666667	0	0	0.666667	0.666667	0	1.66667	0	0	1.66667	0	1.66667	1.66667	0	1.66667	1	0	1	1	0.666667	0	0	0.333333	0.333333	0	0.333333	0	0.333333	0	1.66667	1.66667	1.66667	0	1.66667	0	1.66667	0	1.66667	1.66667	1.66667	0	0	0
741	1			1	0	0	0.666667	0	0	0.666667	0.666667	0	1.66667	0	0	1.66667	0	1.66667	1.66667	0	1.66667	1	0	1	1	0.666667	0	0	0.333333	0.333333	0	0.333333	0	0.333333	0	1.66667	1.66667	1.66667	0	1.66667	0	1.66667	0	1.66667	1.66667	1.66667	0	1.66667	0
742	1			1	0	0	0.666667	0	0	0.666667	0.666667	0	1.66667	0	0	1.66667	0	1.66667	1.66667	0	1.66667	1	0	1	1	0.666667	0	0	0.333333	0.333333	0	0.333333	0	0.333333	0	1.66667	1.66667	1.66667	0	1.66667	0	1.66667	0	1.66667	1.66667	1.66667	0	0	0
743	1			1	0	0	0.666667	0	0	0.666667	0.666667	0	1.66667	0	0	1.66667	0	1.66667	1.66667	0	1.66667	1	0	1	1	0.666667	0	0	0.333333	0.333333	0	0.333333	0	0.333333	0	1.66667	1.66667	1.66667	0	1.66667	0	1.66667	0	1.66667	1.66667	1.66667	0	1.66667	0
744	1			1	0	0	0.666667	0	0	0.666667	0.666667	0	1.66667	0	0	1.66667	0	1.66667	1.66667	0	1.66667	1	0	1	1	0.666667	0	0	0.333333	0.333333	0	0.333333	0	0.333333	0	1.66667	1.66667	1.66667	0	1.66667	0	1.66667	0	1.66667	1.66667	1.66667	0	0	0
745	1			1	0	0	0.666667	0	0	0.666667	0.666667	0	1.66667	0	0	1.66667	0	1.66667	1.66667	0	1.66667	1	0	1	1	0.666667	0	0	0.333333	0.333333	0	0.333333	0	0.333333	0	1.66667	1.66667	1.66667	0	1.66667	0	1.66667	0	1.66667	1.66667	1.66667	0	1.66667	0
746	1			1	0	0	0.666667	0	0	0.666667	0.666667	0	1.66667	0	0	1.66667	0	1.66667	1.66667	0	1.66667	1	0	1	1	0.666667	0	0	0.333333	0.333333	0	0.333333	0	0.333333	0	1.66667	1.66667	1.66667	0	1.66667	0	1.66667	0	1.66667	1.66667	1.66667	0	0	0
747	1			1	0	2	0	0	0	0	0	0	1	0	0	1	0	1	1	0	1	3	0	3	3	2	0	0	1	1	0	1	0	1	0	1	1	1	0	1	0	1	0	1	1	1	0	0	2.8
748	1			1	1	0	1	0	0	1	1	0	2	0	0	2	0	2	2	0	2	0	0	0	0	0	0	0	0	0	0	0	0	0	0	2	2	2	0	2	0	2	0	2	2	2	0	0	5.6
749	1			1	1	0	1	0	0	1	1	0	2	0	0	2	0	2	2	0	2	0	0	0	0	0	0	0	0	0	0	0	0	0	0	2	2	2	0	2	0	2	0	2	2	2	0	0	7.2
750	1			1	0	0	0.666667	0	11.6667	12.3333	0.666667	0	1.66667	0	0	1.66667	0	1.66667	1.66667	0	1.66667	1	0	1	1	0.666667	0	0	0.333333	0.333333	0	0.333333	0	0.333333	0	1.66667	1.66667	1.66667	0	1.66667	0	1.66667	0	1.66667	1.66667	1.66667	0	0	0
751	1			1	0	0	0.666667	0	0	0.666667	0.666667	0	1.66667	0	0	1.66667	0	1.66667	1.66667	0	1.66667	1	0	1	1	0.666667	0	0	0.333333	0.333333	0	0.333333	0	0.333333	0	1.66667	1.66667	1.66667	0	1.66667	0	1.66667	0	1.66667	1.66667	1.66667	0	0	4.66667
752	1			1	0	0	0.666667	0	0	0.666667	0.666667	0	1.66667	0	0	1.66667	0	1.66667	1.66667	0	1.66667	1	0	1	1	0.666667	0	0	0.333333	0.333333	0	0.333333	0	0.333333	0	1.66667	1.66667	1.66667	0	1.66667	0	1.66667	0	1.66667	1.66667	1.66667	0	0	1.66667
753	1			1	0	0	0.666667	0	1.66667	2.33333	0.666667	0	1.66667	0	0	1.66667	0	1.66667	1.66667	0	1.66667	1	0	1	1	0.666667	0	0	0.333333	0.333333	0	0.333333	0	0.333333	0	1.66667	1.66667	1.66667	0	1.66667	0	1.66667	0	1.66667	1.66667	1.66667	0	0	0
754	1			1	0	0	0.666667	0	1.66667	2.33333	0.666667	0	1.66667	0	0	1.66667	0	1.66667	1.66667	0	1.66667	1	0	1	1	0.666667	0	0	0.333333	0.333333	0	0.333333	0	0.333333	0	1.66667	1.66667	1.66667	0	1.66667	0	1.66667	0	1.66667	1.66667	1.66667	0	0	0
755	1			1	0	0	0.666667	0	0	0.666667	0.666667	0	1.66667	0	0	1.66667	0	1.66667	1.66667	0	1.66667	1	0	1	1	0.666667	0	0	0.333333	0.333333	0	0.333333	0	0.333333	0	1.66667	1.66667	1.66667	0	1.66667	0	1.66667	0	1.66667	1.66667	1.66667	0	0	1.66667
756	1			1	0	0	0.666667	0	3.33333	4	0.666667	0	1.66667	0	0	1.66667	0	1.66667	1.66667	0	1.66667	1	0	1	1	0.666667	0	0	0.333333	0.333333	0	0.333333	0	0.333333	0	1.66667	1.66667	1.66667	0	1.66667	0	1.66667	0	1.66667	1.66667	1.66667	0	1.66667	0
757	1			1	0	4	0	0.666667	0.666667	0	0	0.666667	0.333333	0	0	0.333333	0	0.333333	0.333333	0	0.333333	5	0	5	5	3.33333	0	0	1.66667	1.66667	0	1.66667	0	1.66667	0	0.333333	0.333333	0.333333	0	0.333333	0	0.333333	0	0.333333	0.333333	0.333333	0	0.333333	0
758	1			1	0	0	0.666667	0	0	0.666667	0.666667	0	1.66667	0	0	1.66667	0	1.66667	1.66667	0	1.66667	1	0	1	1	0.666667	0	0	0.333333	0.333333	0	0.333333	0	0.333333	0	1.66667	1.66667	1.66667	0	1.66667	0	1.66667	0	1.66667	1.66667	1.66667	0	0	0
759	1			1	0	0	0.666667	0	0	0.666667	0.666667	0	1.66667	0	0	1.66667	0	1.66667	1.66667	0	1.66667	1	0	1	1	0.666667	0	0	0.333333	0.333333	0	0.333333	0	0.333333	0	1.66667	1.66667	1.66667	0	1.66667	0	1.66667	0	1.66667	1.66667	1.66667	0	0	0
760	1			1	0	0	0.666667	0	0	0.666667	0.666667	0	1.66667	0	0	1.66667	0	1.66667	1.66667	0	1.66667	1	0	1	1	0.666667	0	0	0.333333	0.333333	0	0.333333	0	0.333333	0	1.66667	1.66667	1.66667	0	1.66667	0	1.66667	0	1.66667	1.66667	1.66667	0	1.66667	0
761	1			1	0	0	0.666667	0	0	0.666667	0.666667	0	1.66667	0	0	1.66667	0	1.66667	1.66667	0	1.66667	1	0	1	1	0.666667	0	0	0.333333	0.333333	0	0.333333	0	0.333333	0	1.66667	1.66667	1.66667	0	1.66667	0	1.66667	0	1.66667	1.66667	1.66667	0	0	0
762	1			1	0	3.5	0	0.5	0.5	0	0	0.5	0.5	0	0	0.5	0	0.5	0.5	0	0.5	4.5	0	4.5	4.5	3	0	0	1.5	1.5	0	1.5	0	1.5	0	0.5	0.5	0.5	0	0.5	0	0.5	0	0.5	0.5	0.5	0	0	0
763	1			1	0	3.5	0	0.5	0.5	0	0	0.5	0.5	0	0	0.5	0	0.5	0.5	0	0.5	4.5	0	4.5	4.5	3	0	0	1.5	1.5	0	1.5	0	1.5	0	0.5	0.5	0.5	0	0.5	0	0.5	0	0.5	0.5	0.5	0	0	0
764	1			1	0	2	0	0	8.5	8.5	0	0	1	0	0	1	0	1	1	0	1	3	0	3	3	2	0	0	1	1	0	1	0	1	0	1	1	1	0	1	0	1	0	1	1	1	0	0	0
765	1			1	0	2	0	0	3	3	0	0	1	0	0	1	0	1	1	0	1	3	0	3	3	2	0	0	1	1	0	1	0	1	0	1	1	1	0	1	0	1	0	1	1	1	0	0	0
766	1			1	0	2	0	0	3	3	0	0	1	0	0	1	0	1	1	0	1	3	0	3	3	2	0	0	1	1	0	1	0	1	0	1	1	1	0	1	0	1	0	1	1	1	0	0	0
767	1			1	0	2	0	0	0	0	0	0	1	0	0	1	0	1	1	0	1	3	0	3	3	2	0	0	1	1	0	1	0	1	0	1	1	1	0	1	0	1	0	1	1	1	0	0	8.5
768	1			1	0	2	0	0	9	9	0	0	1	0	0	1	0	1	1	0	1	3	0	3	3	2	0	0	1	1	0	1	0	1	0	1	1	1	0	1	0	1	0	1	1	1	0	0	0
769	1			1	0	2	0	0	9.5	9.5	0	0	1	0	0	1	0	1	1	0	1	3	0	3	3	2	0	0	1	1	0	1	0	1	0	1	1	1	0	1	0	1	0	1	1	1	0	1	0
770	1			1	0	2	0	0	10.5	10.5	0	0	1	0	0	1	0	1	1	0	1	3	0	3	3	2	0	0	1	1	0	1	0	1	0	1	1	1	0	1	0	1	0	1	1	1	0	0	0
771	1			1	0	2	0	0	0	0	0	0	1	0	0	1	0	1	1	0	1	3	0	3	3	2	0	0	1	1	0	1	0	1	0	1	1	1	0	1	0	1	0	1	1	1	0	0	3
772	1			1	0	2	0	0	4	4	0	0	1	0	0	1	0	1	1	0	1	3	0	3	3	2	0	0	1	1	0	1	0	1	0	1	1	1	0	1	0	1	0	1	1	1	0	1	0
773	1			1	0	2	0	0	0	0	0	0	1	0	0	1	0	1	1	0	1	3	0	3	3	2	0	0	1	1	0	1	0	1	0	1	1	1	0	1	0	1	0	1	1	1	0	0	3
774	1			1	0	2	0	0	0	0	0	0	1	0	0	1	0	1	1	0	1	3	0	3	3	2	0	0	1	1	0	1	0	1	0	1	1	1	0	1	0	1	0	1	1	1	0	0	10.5
775	1			1	0	2	0	0	11.5	11.5	0	0	1	0	0	1	0	1	1	0	1	3	0	3	3	2	0	0	1	1	0	1	0	1	0	1	1	1	0	1	0	1	0	1	1	1	0	1	0
776	1			1	0	2	0	0	0	0	0	0	1	0	0	1	0	1	1	0	1	3	0	3	3	2	0	0	1	1	0	1	0	1	0	1	1	1	0	1	0	1	0	1	1	1	0	0	0
777	1			1	0	2	0	0	0	0	0	0	1	0	0	1	0	1	1	0	1	3	0	3	3	2	0	0	1	1	0	1	0	1	0	1	1	1	0	1	0	1	0	1	1	1	0	0	0
778	1			1	0	2	0	0	0	0	0	0	1	0	0	1	0	1	1	0	1	3	0	3	3	2	0	0	1	1	0	1	0	1	0	1	1	1	0	1	0	1	0	1	1	1	0	1	0
779	1			1	0	2	0	0	0	0	0	0	1	0	0	1	0	1	1	0	1	3	0	3	3	2	0	0	1	1	0	1	0	1	0	1	1	1	0	1	0	1	0	1	1	1	0	0	0
780	1			1	0	2	0	0	0	0	0	0	1	0	0	1	0	1	1	0	1	3	0	3	3	2	0	0	1	1	0	1	0	1	0	1	1	1	0	1	0	1	0	1	1	1	0	1	0
781	1			1	0	2	0	0	0	0	0	0	1	0	0	1	0	1	1	0	1	3	0	3	3	2	0	0	1	1	0	1	0	1	0	1	1	1	0	1	0	1	0	1	1	1	0	0	0
782	1			1	0	2	0	0	0	0	0	0	1	0	0	1	0	1	1	0	1	3	0	3	3	2	0	0	1	1	0	1	0	1	0	1	1	1	0	1	0	1	0	1	1	1	0	1	0
783	1			1	0	2	0	0	0	0	0	0	1	0	0	1	0	1	1	0	1	3	0	3	3	2	0	0	1	1	0	1	0	1	0	1	1	1	0	1	0	1	0	1	1	1	0	0	0
784	1			1	0	2	0	0	7	7	0	0	1	0	0	1	0	1	1	0	1	3	0	3	3	2	0	0	1	1	0	1	0	1	0	1	1	1	0	1	0	1	0	1	1	1	0	0	0
785	1			1	0	2	0	0	1	1	0	0	1	0	0	1	0	1	1	0	1	3	0	3	3	2	0	0	1	1	0	1	0	1	0	1	1	1	0	1	0	1	0	1	1	1	0	0	0
786	1			1	0	2	0	0	1	1	0	0	1	0	0	1	0	1	1	0	1	3	0	3	3	2	0	0	1	1	0	1	0	1	0	1	1	1	0	1	0	1	0	1	1	1	0	0	0
787	1			1	0	2	0	0	0	0	0	0	1	0	0	1	0	1	1	0	1	3	0	3	3	2	0	0	1	1	0	1	0	1	0	1	1	1	0	1	0	1	0	1	1	1	0	0	1
788	1			1	0	2	0	0	2	2	0	0	1	0	0	1	0	1	1	0	1	3	0	3	3	2	0	0	1	1	0	1	0	1	0	1	1	1	0	1	0	1	0	1	1	1	0	1	0
789	1			1	0	2	0	0	0	0	0	0	1	0	0	1	0	1	1	0	1	3	0	3	3	2	0	0	1	1	0	1	0	1	0	1	1	1	0	1	0	1	0	1	1	1	0	0	1
790	1			1	1	0	1	0	0	1	1	0	2	0	0	2	0	2	2	0	2	0	0	0	0	0	0	0	0	0	0	0	0	0	0	2	2	2	0	2	0	2	0	2	2	2	0	0	2
791	1			1	1	0	1	0	2	3	1	0	2	0	0	2	0	2	2	0	2	0	0	0	0	0	0	0	0	0	0	0	0	0	0	2	2	2	0	2	0	2	0	2	2	2	0	0	0
792	1			1	1	0	1	0	0	1	1	0	2	0	0	2	0	2	2	0	2	0	0	0	0	0	0	0	0	0	0	0	0	0	0	2	2	2	0	2	0	2	0	2	2	2	0	0	6
793	1			1	1	0	1	0	6	7	1	0	2	0	0	2	0	2	2	0	2	0	0	0	0	0	0	0	0	0	0	0	0	0	0	2	2	2	0	2	0	2	0	2	2	2	0	0	0
794	1			1	1	0	1	0	14	15	1	0	2	0	0	2	0	2	2	0	2	0	0	0	0	0	0	0	0	0	0	0	0	0	0	2	2	2	0	2	0	2	0	2	2	2	0	0	0
795	1			1	1	0	1	0	18	19	1	0	2	0	0	2	0	2	2	0	2	0	0	0	0	0	0	0	0	0	0	0	0	0	0	2	2	2	0	2	0	2	0	2	2	2	0	0	0
796	1			1	1	0	1	0	0	1	1	0	2	0	0	2	0	2	2	0	2	0	0	0	0	0	0	0	0	0	0	0	0	0	0	2	2	2	0	2	0	2	0	2	2	2	0	0	2
797	1			1	1	0	1	0	2	3	1	0	2	0	0	2	0	2	2	0	2	0	0	0	0	0	0	0	0	0	0	0	0	0	0	2	2	2	0	2	0	2	0	2	2	2	0	0	0
798	1			1	1	0	1	0	0	1	1	0	2	0	0	2	0	2	2	0	2	0	0	0	0	0	0	0	0	0	0	0	0	0	0	2	2	2	0	2	0	2	0	2	2	2	0	0	6
799	1			1	1	0	1	0	6	7	1	0	2	0	0	2	0	2	2	0	2	0	0	0	0	0	0	0	0	0	0	0	0	0	0	2	2	2	0	2	0	2	0	2	2	2	0	0	0
800	1			1	1	0	1	0	0	1	1	0	2	0	0	2	0	2	2	0	2	0	0	0	0	0	0	0	0	0	0	0	0	0	0	2	2	2	0	2	0	2	0	2	2	2	0	0	17
801	1			1	1	0	1	0	17	18	1	0	2	0	0	2	0	2	2	0	2	0	0	0	0	0	0	0	0	0	0	0	0	0	0	2	2	2	0	2	0	2	0	2	2	2	0	0	0
802	1			1	1	0	1	0	8	9	1	0	2	0	0	2	0	2	2	0	2	0	0	0	0	0	0	0	0	0	0	0	0	0	0	2	2	2	0	2	0	2	0	2	2	2	0	2	0
803	1			1	1	0	1	0	4	5	1	0	2	0	0	2	0	2	2	0	2	0	0	0	0	0	0	0	0	0	0	0	0	0	0	2	2	2	0	2	0	2	0	2	2	2	0	2	0
804	1			1	1	0	1	0	0	1	1	0	2	0	0	2	0	2	2	0	2	0	0	0	0	0	0	0	0	0	0	0	0	0	0	2	2	2	0	2	0	2	0	2	2	2	0	0	21
805	1			1	1	0	1	0	21	22	1	0	2	0	0	2	0	2	2	0	2	0	0	0	0	0	0	0	0	0	0	0	0	0	0	2	2	2	0	2	0	2	0	2	2	2	0	0	0
806	1			1	1	0	1	0	19	20	1	0	2	0	0	2	0	2	2	0	2	0	0	0	0	0	0	0	0	0	0	0	0	0	0	2	2	2	0	2	0	2	0	2	2	2	0	2	0
807	1			1	1	0	1	0	23	24	1	0	2	0	0	2	0	2	2	0	2	0	0	0	0	0	0	0	0	0	0	0	0	0	0	2	2	2	0	2	0	2	0	2	2	2	0	2	0
808	1			1	1	0	1	0	0	1	1	0	2	0	0	2	0	2	2	0	2	0	0	0	0	0	0	0	0	0	0	0	0	0	0	2	2	2	0	2	0	2	0	2	2	2	0	0	0
809	1			1	1	0	1	0	0	1	1	0	2	0	0	2	0	2	2	0	2	0	0	0	0	0	0	0	0	0	0	0	0	0	0	2	2	2	0	2	0	2	0	2	2	2	0	0	0
810	1			1	1	0	1	0	0	1	1	0	2	0	0	2	0	2	2	0	2	0	0	0	0	0	0	0	0	0	0	0	0	0	0	2	2	2	0	2	0	2	0	2	2	2	0	0	0
811	1			1	1	0	1	0	0	1	1	0	2	0	0	2	0	2	2	0	2	0	0	0	0	0	0	0	0	0	0	0	0	0	0	2	2	2	0	2	0	2	0	2	2	2	0	0	0
812	1			1	1	0	1	0	0	1	1	0	2	0	0	2	0	2	2	0	2	0	0	0	0	0	0	0	0	0	0	0	0	0	0	2	2	2	0	2	0	2	0	2	2	2	0	0	0
813	1			1	1	0	1	0	0	1	1	0	2	0	0	2	0	2	2	0	2	0	0	0	0	0	0	0	0	0	0	0	0	0	0	2	2	2	0	2	0	2	0	2	2	2	0	0	0
814	1			1	1	0	1	0	0	1	1	0	2	0	0	2	0	2	2	0	2	0	0	0	0	0	0	0	0	0	0	0	0	0	0	2	2	2	0	2	0	2	0	2	2	2	0	0	0
815	1			1	1	0	1	0	0	1	1	0	2	0	0	2	0	2	2	0	2	0	0	0	0	0	0	0	0	0	0	0	0	0	0	2	2	2	0	2	0	2	0	2	2	2	0	2	0
816	1			1	1	0	1	0	0	1	1	0	2	0	0	2	0	2	2	0	2	0	0	0	0	0	0	0	0	0	0	0	0	0	0	2	2	2	0	2	0	2	0	2	2	2	0	2	0
817	1			1	1	0	1	0	0	1	1	0	2	0	0	2	0	2	2	0	2	0	0	0	0	0	0	0	0	0	0	0	0	0	0	2	2	2	0	2	0	2	0	2	2	2	0	0	0
818	1			1	1	0	1	0	0	1	1	0	2	0	0	2	0	2	2	0	2	0	0	0	0	0	0	0	0	0	0	0	0	0	0	2	2	2	0	2	0	2	0	2	2	2	0	2	0
819	1			1	1	0	1	0	0	1	1	0	2	0	0	2	0	2	2	0	2	0	0	0	0	0	0	0	0	0	0	0	0	0	0	2	2	2	0	2	0	2	0	2	2	2	0	2	0
820	1			1	0	2	0	0	0	0	0	0	1	0	0	1	0	1	1	0	1	3	0	3	3	2	0	0	1	1	0	1	0	1	0	1	1	1	0	1	0	1	0	1	1	1	0	0	0
821	1			1	0	2	0	0	0	0	0	0	1	0	0	1	0	1	1	0	1	3	0	3	3	2	0	0	1	1	0	1	0	1	0	1	1	1	0	1	0	1	0	1	1	1	0	0	0
822	1			1	0	2	0	0	0	0	0	0	1	0	0	1	0	1	1	0	1	3	0	3	3	2	0	0	1	1	0	1	0	1	0	1	1	1	0	1	0	1	0	1	1	1	0	1	0
823	1			1	0	2	0	0	0	0	0	0	1	0	0	1	0	1	1	0	1	3	0	3	3	2	0	0	1	1	0	1	0	1	0	1	1	1	0	1	0	1	0	1	1	1	0	0	0
824	1	Glycolysis to metabolites		1	1	0	1	0	0	1	0	0.642857	0.357143	0	0	0.357143	0	0.357143	0.357143	0	0.357143	0	0	0	0	0	0	0	0	0	0	0	0	0	0	0.357143	0.357143	0.357143	0	0.357143	0	0.357143	0	0.357143	0.357143	0.357143	0	0.357143	0
825	1			1	1	0	1	0	0	1	0	0.615385	0.384615	0	0	0.384615	0	0.384615	0.384615	0	0.384615	0	0	0	0	0	0	0	0	0	0	0	0	0	0	0.384615	0.384615	0.384615	0	0.384615	0	0.384615	0	0.384615	0.384615	0.384615	0	0	0
826	1			1	1	0	1	0	0	1	0	0.6	0.4	0	0	0.4	0	0.4	0.4	0	0.4	0	0	0	0	0	0	0	0	0	0	0	0	0	0	0.4	0.4	0.4	0	0.4	0	0.4	0	0.4	0.4	0.4	0	0.4	0
827	1			1	1	0	1	0	0	1	0	0.583333	0.416667	0	0	0.416667	0	0.416667	0.416667	0	0.416667	0	0	0	0	0	0	0	0	0	0	0	0	0	0	0.416667	0.416667	0.416667	0	0.416667	0	0.416667	0	0.416667	0.416667	0.416667	0	0.416667	0
828	1			1	1	0	1	0	0	1	0	0.565217	0.434783	0	0	0.434783	0	0.434783	0.434783	0	0.434783	0	0	0	0	0	0	0	0	0	0	0	0	0	0	0.434783	0.434783	0.434783	0	0.434783	0	0.434783	0	0.434783	0.434783	0.434783	0	0	0
829	1			1	1	0	1	0	0	1	0	0.545455	0.454545	0	0	0.454545	0	0.454545	0.454545	0	0.454545	0	0	0	0	0	0	0	0	0	0	0	0	0	0	0.454545	0.454545	0.454545	0	0.454545	0	0.454545	0	0.454545	0.454545	0.454545	0	0	0
830	1			1	1	0	1	0	0	1	0	0.5	0.5	0	0	0.5	0	0.5	0.5	0	0.5	0	0	0	0	0	0	0	0	0	0	0	0	0	0	0.5	0.5	0.5	0	0.5	0	0.5	0	0.5	0.5	0.5	0	0	0
831	1			1	1	0	1	0	0	1	0	0.5	0.5	0	0	0.5	0	0.5	0.5	0	0.5	0	0	0	0	0	0	0	0	0	0	0	0	0	0	0.5	0.5	0.5	0	0.5	0	0.5	0	0.5	0.5	0.5	0	0	0
832	1			1	1	0	1	0	0	1	0	0.473684	0.526316	0	0	0.526316	0	0.526316	0.526316	0	0.526316	0	0	0	0	0	0	0	0	0	0	0	0	0	0	0.526316	0.526316	0.526316	0	0.526316	0	0.526316	0	0.526316	0.526316	0.526316	0	0	0
833	1			1	1	0	1	0	0	1	0	0.428571	0.571429	0	0	0.571429	0	0.571429	0.571429	0	0.571429	0	0	0	0	0	0	0	0	0	0	0	0	0	0	0.285714	0.285714	0.285714	0	0.285714	0	0.285714	0	0.285714	0.285714	0.285714	0	0.285714	0
834	1			1	1	0	1	0	0	1	0	0.333333	0.666667	0	0	0.666667	0	0.666667	0.666667	0	0.666667	0	0	0	0	0	0	0	0	0	0	0	0	0	0	0.333333	0.333333	0.333333	0	0.333333	0	0.333333	0	0.333333	0.333333	0.333333	0	0	0
835	1			1	1	0	1	0	0	1	0	0.333333	0.666667	0	0	0.666667	0	0.666667	0.666667	0	0.666667	0	0	0	0	0	0	0	0	0	0	0	0	0	0	0.666667	0.666667	0.666667	0	0.666667	0	0.666667	0	0.666667	0.666667	0.666667	0	0.666667	0
836	1			1	1	0	1	0	0	1	0	0.25	0.75	0	0	0.75	0	0.75	0.75	0	0.75	0	0	0	0	0	0	0	0	0	0	0	0	0	0	0.25	0.25	0.25	0	0.25	0	0.25	0	0.25	0.25	0.25	0	0	0
837	1			1	1	0	1	0	0	1	0	0.230769	0.769231	0	0	0.769231	0	0.769231	0.769231	0	0.769231	0	0	0	0	0	0	0	0	0	0	0	0	0	0	0	0	0	0	0	0	0	0	0	0	0	0	0	0
838	1			1	1	0	1	0	0	1	0	0.111111	0.888889	0	0	0.888889	0	0.888889	0.888889	0	0.888889	0	0	0	0	0	0	0	0	0	0	0	0	0	0	0.222222	0.222222	0.222222	0	0.222222	0	0.222222	0	0.222222	0.222222	0.222222	0	0.222222	0
839	1			1	1	0	1	0	0	1	0	0	1	0	0	1	0	1	1	0	1	0	0	0	0	0	0	0	0	0	0	0	0	0	0	0	0	0	0	0	0	0	0	0	0	0	0	0	0.6
840	1			1	1	0	1	0	0	1	0	0	1	0	0	1	0	1	1	0	1	0	0	0	0	0	0	0	0	0	0	0	0	0	0	0	0	0	0	0	0	0	0	0	0	0	0	0	1.5
841	1			1	1	0	1	0	1.5	2.5	0	0	1	0	0	1	0	1	1	0	1	0	0	0	0	0	0	0	0	0	0	0	0	0	0	0	0	0	0	0	0	0	0	0	0	0	0	0	0
842	1			1	1	0	1	0	0	1	0	0	1	0	0	1	0	1	1	0	1	0	0	0	0	0	0	0	0	0	0	0	0	0	0	0	0	0	0	0	0	0	0	0	0	0	0	0	0
843	1			1	1	0	1	0	0	1	0	0	1	0	0	1	0	1	1	0	1	0	0	0	0	0	0	0	0	0	0	0	0	0	0	0	0	0	0	0	0	0	0	0	0	0	0	0	0
844	1			1	1	0	1	0	0	1	0	0	1	0	0	1	0	1	1	0	1	0	0	0	0	0	0	0	0	0	0	0	0	0	0	0	0	0	0	0	0	0	0	0	0	0	0	0	0
845	1			1	1	0	1	0	0	1	0	0	1	0	0	1	0	1	1	0	1	0	0	0	0	0	0	0	0	0	0	0	0	0	0	0	0	0	0	0	0	0	0	0	0	0	0	0	0
846	1			1	1	0	1	0	0	1	0	0	1	0	0	1	0	1	1	0	1	0	0	0	0	0	0	0	0	0	0	0	0	0	0	0.2	0.2	0.2	0	0.2	0	0.2	0	0.2	0.2	0.2	0	0	0.4
847	1			1	1	0	1	0	0.4	1.4	0	0	1	0	0	1	0	1	1	0	1	0	0	0	0	0	0	0	0	0	0	0	0	0	0	0.2	0.2	0.2	0	0.2	0	0.2	0	0.2	0.2	0.2	0	0	0
848	1			1	1	0	1	0	0.6	1.6	0	0	1	0	0	1	0	1	1	0	1	0	0	0	0	0	0	0	0	0	0	0	0	0	0	0.2	0.2	0.2	0	0.2	0	0.2	0	0.2	0.2	0.2	0	0.2	0
849	1			1	1	0	1	0	0	1	0	0	1	0	0	1	0	1	1	0	1	0	0	0	0	0	0	0	0	0	0	0	0	0	0	0.2	0.2	0.2	0	0.2	0	0.2	0	0.2	0.2	0.2	0	0	0
850	1			1	1	0	1	0	0	1	0	0	1	0	0	1	0	1	1	0	1	0	0	0	0	0	0	0	0	0	0	0	0	0	0	0.2	0.2	0.2	0	0.2	0	0.2	0	0.2	0.2	0.2	0	0.2	0
851	1			1	1	0	1	0	0	1	0	0	1	0	0	1	0	1	1	0	1	0	0	0	0	0	0	0	0	0	0	0	0	0	0	0.2	0.2	0.2	0	0.2	0	0.2	0	0.2	0.2	0.2	0	0	0
852	1			1	1	0	1	0	0.2	1.2	0	0	1	0	0	1	0	1	1	0	1	0	0	0	0	0	0	0	0	0	0	0	0	0	0	0.2	0.2	0.2	0	0.2	0	0.2	0	0.2	0.2	0.2	0	0.2	0
853	1			1	1	0	1	0	0	1	0	0	1	0	0	1	0	1	1	0	1	0	0	0	0	0	0	0	0	0	0	0	0	0	0	0.2	0.2	0.2	0	0.2	0	0.2	0	0.2	0.2	0.2	0	0.2	0
854	1			1	1	0	1	0	0.5	1.5	0	0	1	0	0	1	0	1	1	0	1	0	0	0	0	0	0	0	0	0	0	0	0	0	0	0.25	0.25	0.25	0	0.25	0	0.25	0	0.25	0.25	0.25	0	0	0
855	1			1	1	0	1	0	0	1	0	0	1	0	0	1	0	1	1	0	1	0	0	0	0	0	0	0	0	0	0	0	0	0	0	0.25	0.25	0.25	0	0.25	0	0.25	0	0.25	0.25	0.25	0	0	0
856	1			1	1	0	1	0	0	1	0	0	1	0	0	1	0	1	1	0	1	0	0	0	0	0	0	0	0	0	0	0	0	0	0	0.25	0.25	0.25	0	0.25	0	0.25	0	0.25	0.25	0.25	0	0	0
857	1			1	1	0	1	0	0	1	0	0	1	0	0	1	0	1	1	0	1	0	0	0	0	0	0	0	0	0	0	0	0	0	0	0.5	0.5	0.5	0	0.5	0	0.5	0	0.5	0.5	0.5	0	0	1
858	1			1	1	0	1	0	0	1	0	0	1	0	0	1	0	1	1	0	1	0	0	0	0	0	0	0	0	0	0	0	0	0	0	1	1	1	0	1	0	1	0	1	1	1	0	0	2.6
859	1			1	1	0	1	0	0	1	0	0	1	0	0	1	0	1	1	0	1	0	0	0	0	0	0	0	0	0	0	0	0	0	0	1	1	1	0	1	0	1	0	1	1	1	0	0	1.8
860	1			1	1	0	1	0	0	1	0	0	1	0	0	1	0	1	1	0	1	0	0	0	0	0	0	0	0	0	0	0	0	0	0	1	1	1	0	1	0	1	0	1	1	1	0	0	2
861	1			1	1	0	1	0	2	3	0	0	1	0	0	1	0	1	1	0	1	0	0	0	0	0	0	0	0	0	0	0	0	0	0	1	1	1	0	1	0	1	0	1	1	1	0	0	0
862	1			1	1	0	1	0	4.5	5.5	0	0	1	0	0	1	0	1	1	0	1	0	0	0	0	0	0	0	0	0	0	0	0	0	0	1	1	1	0	1	0	1	0	1	1	1	0	0	0
863	1			1	1	0	1	0	6.5	7.5	0	0	1	0	0	1	0	1	1	0	1	0	0	0	0	0	0	0	0	0	0	0	0	0	0	1	1	1	0	1	0	1	0	1	1	1	0	0	0
864	1			1	1	0	1	0	0	1	0	0	1	0	0	1	0	1	1	0	1	0	0	0	0	0	0	0	0	0	0	0	0	0	0	1	1	1	0	1	0	1	0	1	1	1	0	0	2
865	1			1	1	0	1	0	2	3	0	0	1	0	0	1	0	1	1	0	1	0	0	0	0	0	0	0	0	0	0	0	0	0	0	1	1	1	0	1	0	1	0	1	1	1	0	0	0
866	1			1	1	0	1	0	3	4	0	0	1	0	0	1	0	1	1	0	1	0	0	0	0	0	0	0	0	0	0	0	0	0	0	1	1	1	0	1	0	1	0	1	1	1	0	1	0
867	1			1	1	0	1	0	0	1	0	0	1	0	0	1	0	1	1	0	1	0	0	0	0	0	0	0	0	0	0	0	0	0	0	1	1	1	0	1	0	1	0	1	1	1	0	0	8
868	1			1	1	0	1	0	8	9	0	0	1	0	0	1	0	1	1	0	1	0	0	0	0	0	0	0	0	0	0	0	0	0	0	1	1	1	0	1	0	1	0	1	1	1	0	0	0
869	1			1	1	0	1	0	9	10	0	0	1	0	0	1	0	1	1	0	1	0	0	0	0	0	0	0	0	0	0	0	0	0	0	1	1	1	0	1	0	1	0	1	1	1	0	1	0
870	1			1	1	0	1	0	0	1	0	0	1	0	0	1	0	1	1	0	1	0	0	0	0	0	0	0	0	0	0	0	0	0	0	1	1	1	0	1	0	1	0	1	1	1	0	0	0
871	1			1	1	0	1	0	0	1	0	0	1	0	0	1	0	1	1	0	1	0	0	0	0	0	0	0	0	0	0	0	0	0	0	1	1	1	0	1	0	1	0	1	1	1	0	0	0
872	1			1	1	0	1	0	0	1	0	0	1	0	0	1	0	1	1	0	1	0	0	0	0	0	0	0	0	0	0	0	0	0	0	1	1	1	0	1	0	1	0	1	1	1	0	0	0
873	1			1	1	0	1	0	0	1	0	0	1	0	0	1	0	1	1	0	1	0	0	0	0	0	0	0	0	0	0	0	0	0	0	1	1	1	0	1	0	1	0	1	1	1	0	0	0
874	1			1	1	0	1	0	0	1	0	0	1	0	0	1	0	1	1	0	1	0	0	0	0	0	0	0	0	0	0	0	0	0	0	1	1	1	0	1	0	1	0	1	1	1	0	1	0
875	1			1	1	0	1	0	0	1	0	0	1	0	0	1	0	1	1	0	1	0	0	0	0	0	0	0	0	0	0	0	0	0	0	1	1	1	0	1	0	1	0	1	1	1	0	0	0
876	1			1	1	0	1	0	0	1	0	0	1	0	0	1	0	1	1	0	1	0	0	0	0	0	0	0	0	0	0	0	0	0	0	1	1	1	0	1	0	1	0	1	1	1	0	1	0
877	1			1	1	0	1	0	0	1	0	0	1	0	0	1	0	1	1	0	1	0	0	0	0	0	0	0	0	0	0	0	0	0	0	1	1	1	0	1	0	1	0	1	1	1	0	0	0
878	1			1	1	0	1	0	0	1	0	0	1	0	0	1	0	1	1	0	1	0	0	0	0	0	0	0	0	0	0	0	0	0	0	1	1	1	0	1	0	1	0	1	1	1	0	0	6
879	1			1	1	0	1	0	6	7	0	0	1	0	0	1	0	1	1	0	1	0	0	0	0	0	0	0	0	0	0	0	0	0	0	1	1	1	0	1	0	1	0	1	1	1	0	0	0
880	1			1	1	0	1	0	0	1	0	0	1	0	0	1	0	1	1	0	1	0	0	0	0	0	0	0	0	0	0	0	0	0	0	1	1	1	0	1	0	1	0	1	1	1	0	0	0
881	1			1	1	0	1	0	1	2	0	0	1	0	0	1	0	1	1	0	1	0	0	0	0	0	0	0	0	0	0	0	0	0	0	1	1	1	0	1	0	1	0	1	1	1	0	1	0
882	1			1	1	0	1	0	7	8	0	0	1	0	0	1	0	1	1	0	1	0	0	0	0	0	0	0	0	0	0	0	0	0	0	1	1	1	0	1	0	1	0	1	1	1	0	1	0
883	1			1	1	0	1	0	0	1	0	0	1	0	0	1	0	1	1	0	1	0	0	0	0	0	0	0	0	0	0	0	0	0	0	1	1	1	0	1	0	1	0	1	1	1	0	0	0
884	1			1	1	0	1	0	0	1	0	0	1	0	0	1	0	1	1	0	1	0	0	0	0	0	0	0	0	0	0	0	0	0	0	1	1	1	0	1	0	1	0	1	1	1	0	1	0
885	1			1	1	0	1	0	0	1	0	0	1	0	0	1	0	1	1	0	1	0	0	0	0	0	0	0	0	0	0	0	0	0	0	1	1	1	0	1	0	1	0	1	1	1	0	1	0
886	1			1	1	0	1	0	0	1	1	0	2	0	0	2	0	2	2	0	2	0	0	0	0	0	0	0	0	0	0	0	0	0	0	0	0	0	0	0	0	0	0	0	0	0	0	0	3.2
887	1			1	1	0	1	0	0	1	1	0	2	0	0	2	0	2	2	0	2	0	0	0	0	0	0	0	0	0	0	0	0	0	0	0	0	0	0	0	0	0	0	0	0	0	0	0	2
888	1			1	1	0	1	0	0	1	1	0	2	0	0	2	0	2	2	0	2	0	0	0	0	0	0	0	0	0	0	0	0	0	0	0	0	0	0	0	0	0	0	0	0	0	0	0	5
889	1			1	1	0	1	0	0	1	1	0	2	0	0	2	0	2	2	0	2	0	0	0	0	0	0	0	0	0	0	0	0	0	0	0	0	0	0	0	0	0	0	0	0	0	0	0	2
890	1			1	1	0	1	0	0	1	1	0	2	0	0	2	0	2	2	0	2	0	0	0	0	0	0	0	0	0	0	0	0	0	0	0	0	0	0	0	0	0	0	0	0	0	0	0	2
891	1			1	1	0	1	0	0	1	1	0	2	0	0	2	0	2	2	0	2	0	0	0	0	0	0	0	0	0	0	0	0	0	0	0	0	0	0	0	0	0	0	0	0	0	0	0	2
892	1			1	1	0	1	0	2	3	1	0	2	0	0	2	0	2	2	0	2	0	0	0	0	0	0	0	0	0	0	0	0	0	0	0	0	0	0	0	0	0	0	0	0	0	0	0	0
893	1			1	1	0	1	0	5	6	1	0	2	0	0	2	0	2	2	0	2	0	0	0	0	0	0	0	0	0	0	0	0	0	0	0	0	0	0	0	0	0	0	0	0	0	0	0	0
894	1			1	1	0	1	0	0	1	1	0	2	0	0	2	0	2	2	0	2	0	0	0	0	0	0	0	0	0	0	0	0	0	0	0	0	0	0	0	0	0	0	0	0	0	0	0	2
895	1			1	1	0	1	0	0	1	1	0	2	0	0	2	0	2	2	0	2	0	0	0	0	0	0	0	0	0	0	0	0	0	0	0	0	0	0	0	0	0	0	0	0	0	0	0	8
896	1			1	1	0	1	0	2	3	1	0	2	0	0	2	0	2	2	0	2	0	0	0	0	0	0	0	0	0	0	0	0	0	0	0	0	0	0	0	0	0	0	0	0	0	0	0	0
897	1			1	1	0	1	0	8	9	1	0	2	0	0	2	0	2	2	0	2	0	0	0	0	0	0	0	0	0	0	0	0	0	0	0	0	0	0	0	0	0	0	0	0	0	0	0	0
898	1			1	1	0	1	0	0	1	1	0	2	0	0	2	0	2	2	0	2	0	0	0	0	0	0	0	0	0	0	0	0	0	0	0	0	0	0	0	0	0	0	0	0	0	0	0	2
899	1			1	1	0	1	0	2	3	1	0	2	0	0	2	0	2	2	0	2	0	0	0	0	0	0	0	0	0	0	0	0	0	0	0	0	0	0	0	0	0	0	0	0	0	0	0	0
900	1			1	1	0	1	0	0	1	1	0	2	0	0	2	0	2	2	0	2	0	0	0	0	0	0	0	0	0	0	0	0	0	0	0	0	0	0	0	0	0	0	0	0	0	0	0	0
901	1			1	1	0	1	0	0	1	1	0	2	0	0	2	0	2	2	0	2	0	0	0	0	0	0	0	0	0	0	0	0	0	0	0	0	0	0	0	0	0	0	0	0	0	0	0	0
902	1			1	1	0	1	0	0	1	1	0	2	0	0	2	0	2	2	0	2	0	0	0	0	0	0	0	0	0	0	0	0	0	0	0	0	0	0	0	0	0	0	0	0	0	0	0	0
903	1			1	1	0	1	0	0	1	1	0	2	0	0	2	0	2	2	0	2	0	0	0	0	0	0	0	0	0	0	0	0	0	0	0	0	0	0	0	0	0	0	0	0	0	0	0	0
904	1			1	1	0	1	0	0	1	1	0	2	0	0	2	0	2	2	0	2	0	0	0	0	0	0	0	0	0	0	0	0	0	0	0	0	0	0	0	0	0	0	0	0	0	0	0	0
905	1			1	1	0	1	0	0	1	1	0	2	0	0	2	0	2	2	0	2	0	0	0	0	0	0	0	0	0	0	0	0	0	0	0.5	0.5	0.5	0	0.5	0	0.5	0	0.5	0.5	0.5	0	0	2
906	1			1	1	0	1	0	0	1	1	0	2	0	0	2	0	2	2	0	2	0	0	0	0	0	0	0	0	0	0	0	0	0	0	1	1	1	0	1	0	1	0	1	1	1	0	0	4
907	1	PPP to metabolites		1	0	0	0.666667	0	0	0.666667	0	0.702381	0.297619	0	0	0.297619	0	0.297619	0.297619	0	0.297619	1	0	1	1	0.666667	0	0	0.333333	0.333333	0	0.333333	0	0.333333	0	0.297619	0.297619	0.297619	0	0.297619	0	0.297619	0	0.297619	0.297619	0.297619	0	0.297619	0
908	1			1	0	0	0.666667	0	0	0.666667	0	0.679487	0.320513	0	0	0.320513	0	0.320513	0.320513	0	0.320513	1	0	1	1	0.666667	0	0	0.333333	0.333333	0	0.333333	0	0.333333	0	0.320513	0.320513	0.320513	0	0.320513	0	0.320513	0	0.320513	0.320513	0.320513	0	0	0
909	1			1	0	0	0.666667	0	0	0.666667	0	0.666667	0.333333	0	0	0.333333	0	0.333333	0.333333	0	0.333333	1	0	1	1	0.666667	0	0	0.333333	0.333333	0	0.333333	0	0.333333	0	0.333333	0.333333	0.333333	0	0.333333	0	0.333333	0	0.333333	0.333333	0.333333	0	0.333333	0
910	1			1	0	0	0.666667	0	0	0.666667	0	0.652778	0.347222	0	0	0.347222	0	0.347222	0.347222	0	0.347222	1	0	1	1	0.666667	0	0	0.333333	0.333333	0	0.333333	0	0.333333	0	0.347222	0.347222	0.347222	0	0.347222	0	0.347222	0	0.347222	0.347222	0.347222	0	0.347222	0
911	1			1	0	0	0.666667	0	0	0.666667	0	0.637681	0.362319	0	0	0.362319	0	0.362319	0.362319	0	0.362319	1	0	1	1	0.666667	0	0	0.333333	0.333333	0	0.333333	0	0.333333	0	0.362319	0.362319	0.362319	0	0.362319	0	0.362319	0	0.362319	0.362319	0.362319	0	0	0
912	1			1	0	0	0.666667	0	0	0.666667	0	0.621212	0.378788	0	0	0.378788	0	0.378788	0.378788	0	0.378788	1	0	1	1	0.666667	0	0	0.333333	0.333333	0	0.333333	0	0.333333	0	0.378788	0.378788	0.378788	0	0.378788	0	0.378788	0	0.378788	0.378788	0.378788	0	0	0
913	1			1	0	0	0.666667	0	0	0.666667	0	0.583333	0.416667	0	0	0.416667	0	0.416667	0.416667	0	0.416667	1	0	1	1	0.666667	0	0	0.333333	0.333333	0	0.333333	0	0.333333	0	0.416667	0.416667	0.416667	0	0.416667	0	0.416667	0	0.416667	0.416667	0.416667	0	0	0
914	1			1	0	0	0.666667	0	0	0.666667	0	0.583333	0.416667	0	0	0.416667	0	0.416667	0.416667	0	0.416667	1	0	1	1	0.666667	0	0	0.333333	0.333333	0	0.333333	0	0.333333	0	0.416667	0.416667	0.416667	0	0.416667	0	0.416667	0	0.416667	0.416667	0.416667	0	0	0
915	1			1	0	0	0.666667	0	0	0.666667	0	0.561404	0.438596	0	0	0.438596	0	0.438596	0.438596	0	0.438596	1	0	1	1	0.666667	0	0	0.333333	0.333333	0	0.333333	0	0.333333	0	0.438596	0.438596	0.438596	0	0.438596	0	0.438596	0	0.438596	0.438596	0.438596	0	0	0
916	1			1	0	0	0.666667	0	0	0.666667	0	0.52381	0.47619	0	0	0.47619	0	0.47619	0.47619	0	0.47619	1	0	1	1	0.666667	0	0	0.333333	0.333333	0	0.333333	0	0.333333	0	0.238095	0.238095	0.238095	0	0.238095	0	0.238095	0	0.238095	0.238095	0.238095	0	0.238095	0
917	1			1	0	0	0.666667	0	0	0.666667	0	0.444444	0.555556	0	0	0.555556	0	0.555556	0.555556	0	0.555556	1	0	1	1	0.666667	0	0	0.333333	0.333333	0	0.333333	0	0.333333	0	0.277778	0.277778	0.277778	0	0.277778	0	0.277778	0	0.277778	0.277778	0.277778	0	0	0
918	1			1	0	0	0.666667	0	0	0.666667	0	0.444444	0.555556	0	0	0.555556	0	0.555556	0.555556	0	0.555556	1	0	1	1	0.666667	0	0	0.333333	0.333333	0	0.333333	0	0.333333	0	0.555556	0.555556	0.555556	0	0.555556	0	0.555556	0	0.555556	0.555556	0.555556	0	0.555556	0
919	1			1	0	0	0.666667	0	0	0.666667	0	0.375	0.625	0	0	0.625	0	0.625	0.625	0	0.625	1	0	1	1	0.666667	0	0	0.333333	0.333333	0	0.333333	0	0.333333	0	0.208333	0.208333	0.208333	0	0.208333	0	0.208333	0	0.208333	0.208333	0.208333	0	0	0
920	1			1	0	0	0.666667	0	0	0.666667	0	0.358974	0.641026	0	0	0.641026	0	0.641026	0.641026	0	0.641026	1	0	1	1	0.666667	0	0	0.333333	0.333333	0	0.333333	0	0.333333	0	0	0	0	0	0	0	0	0	0	0	0	0	0	0
921	1			1	0	0	0.666667	0	0	0.666667	0	0.259259	0.740741	0	0	0.740741	0	0.740741	0.740741	0	0.740741	1	0	1	1	0.666667	0	0	0.333333	0.333333	0	0.333333	0	0.333333	0	0.185185	0.185185	0.185185	0	0.185185	0	0.185185	0	0.185185	0.185185	0.185185	0	0.185185	0
922	1			1	0	0	0.666667	0	0	0.666667	0	0.166667	0.833333	0	0	0.833333	0	0.833333	0.833333	0	0.833333	1	0	1	1	0.666667	0	0	0.333333	0.333333	0	0.333333	0	0.333333	0	0	0	0	0	0	0	0	0	0	0	0	0	0	0
923	1			1	0	0	0.666667	0	0	0.666667	0	0.166667	0.833333	0	0	0.833333	0	0.833333	0.833333	0	0.833333	1	0	1	1	0.666667	0	0	0.333333	0.333333	0	0.333333	0	0.333333	0	0	0	0	0	0	0	0	0	0	0	0	0	0	0
924	1			1	0	0	0.666667	0	0	0.666667	0	0.166667	0.833333	0	0	0.833333	0	0.833333	0.833333	0	0.833333	1	0	1	1	0.666667	0	0	0.333333	0.333333	0	0.333333	0	0.333333	0	0	0	0	0	0	0	0	0	0	0	0	0	0	0
925	1			1	0	0	0.666667	0	0	0.666667	0	0.166667	0.833333	0	0	0.833333	0	0.833333	0.833333	0	0.833333	1	0	1	1	0.666667	0	0	0.333333	0.333333	0	0.333333	0	0.333333	0	0.166667	0.166667	0.166667	0	0.166667	0	0.166667	0	0.166667	0.166667	0.166667	0	0	0
926	1			1	0	0	0.666667	0	0	0.666667	0	0.166667	0.833333	0	0	0.833333	0	0.833333	0.833333	0	0.833333	1	0	1	1	0.666667	0	0	0.333333	0.333333	0	0.333333	0	0.333333	0	0.208333	0.208333	0.208333	0	0.208333	0	0.208333	0	0.208333	0.208333	0.208333	0	0	0
927	1			1	0	0	0.666667	0	0	0.666667	0	0.166667	0.833333	0	0	0.833333	0	0.833333	0.833333	0	0.833333	1	0	1	1	0.666667	0	0	0.333333	0.333333	0	0.333333	0	0.333333	0	0.833333	0.833333	0.833333	0	0.833333	0	0.833333	0	0.833333	0.833333	0.833333	0	0	0
928	1			1	0	0	0.666667	0	0	0.666667	0	0.166667	0.833333	0	0	0.833333	0	0.833333	0.833333	0	0.833333	1	0	1	1	0.666667	0	0	0.333333	0.333333	0	0.333333	0	0.333333	0	0.833333	0.833333	0.833333	0	0.833333	0	0.833333	0	0.833333	0.833333	0.833333	0	0	0
929	1			1	0	2	0	0	0	0	0	0.821429	0.178571	0	0	0.178571	0	0.178571	0.178571	0	0.178571	3	0	3	3	2	0	0	1	1	0	1	0	1	0	0.178571	0.178571	0.178571	0	0.178571	0	0.178571	0	0.178571	0.178571	0.178571	0	0.178571	0
930	1			1	0	2	0	0	0	0	0	0.807692	0.192308	0	0	0.192308	0	0.192308	0.192308	0	0.192308	3	0	3	3	2	0	0	1	1	0	1	0	1	0	0.192308	0.192308	0.192308	0	0.192308	0	0.192308	0	0.192308	0.192308	0.192308	0	0	0
931	1			1	0	2	0	0	0	0	0	0.8	0.2	0	0	0.2	0	0.2	0.2	0	0.2	3	0	3	3	2	0	0	1	1	0	1	0	1	0	0.2	0.2	0.2	0	0.2	0	0.2	0	0.2	0.2	0.2	0	0.2	0
932	1			1	0	2	0	0	0	0	0	0.791667	0.208333	0	0	0.208333	0	0.208333	0.208333	0	0.208333	3	0	3	3	2	0	0	1	1	0	1	0	1	0	0.208333	0.208333	0.208333	0	0.208333	0	0.208333	0	0.208333	0.208333	0.208333	0	0.208333	0
933	1			1	0	2	0	0	0	0	0	0.782609	0.217391	0	0	0.217391	0	0.217391	0.217391	0	0.217391	3	0	3	3	2	0	0	1	1	0	1	0	1	0	0.217391	0.217391	0.217391	0	0.217391	0	0.217391	0	0.217391	0.217391	0.217391	0	0	0
934	1			1	0	2	0	0	0	0	0	0.772727	0.227273	0	0	0.227273	0	0.227273	0.227273	0	0.227273	3	0	3	3	2	0	0	1	1	0	1	0	1	0	0.227273	0.227273	0.227273	0	0.227273	0	0.227273	0	0.227273	0.227273	0.227273	0	0	0
935	1			1	0	2	0	0	0	0	0	0.75	0.25	0	0	0.25	0	0.25	0.25	0	0.25	3	0	3	3	2	0	0	1	1	0	1	0	1	0	0.25	0.25	0.25	0	0.25	0	0.25	0	0.25	0.25	0.25	0	0	0
936	1			1	0	2	0	0	0	0	0	0.75	0.25	0	0	0.25	0	0.25	0.25	0	0.25	3	0	3	3	2	0	0	1	1	0	1	0	1	0	0.25	0.25	0.25	0	0.25	0	0.25	0	0.25	0.25	0.25	0	0	0
937	1			1	0	2	0	0	0	0	0	0.736842	0.263158	0	0	0.263158	0	0.263158	0.263158	0	0.263158	3	0	3	3	2	0	0	1	1	0	1	0	1	0	0.263158	0.263158	0.263158	0	0.263158	0	0.263158	0	0.263158	0.263158	0.263158	0	0	0
938	1			1	0	2	0	0	0	0	0	0.714286	0.285714	0	0	0.285714	0	0.285714	0.285714	0	0.285714	3	0	3	3	2	0	0	1	1	0	1	0	1	0	0.142857	0.142857	0.142857	0	0.142857	0	0.142857	0	0.142857	0.142857	0.142857	0	0.142857	0
939	1			1	0	0	0.666667	0	0	0.666667	0	0	1	0	0	1	0	1	1	0	1	1	0	1	1	0.666667	0	0	0.333333	0.333333	0	0.333333	0	0.333333	0	0	0	0	0	0	0	0	0	0	0	0	0	0	0.933333
940	1			1	0	0	0.666667	0	0	0.666667	0	0	1	0	0	1	0	1	1	0	1	1	0	1	1	0.666667	0	0	0.333333	0.333333	0	0.333333	0	0.333333	0	0	0	0	0	0	0	0	0	0	0	0	0	0	0.833333
941	1			1	0	0	0.666667	0	0	0.666667	0	0	1	0	0	1	0	1	1	0	1	1	0	1	1	0.666667	0	0	0.333333	0.333333	0	0.333333	0	0.333333	0	0	0	0	0	0	0	0	0	0	0	0	0	0	0.333333
942	1			1	0	0	0.666667	0	0.833333	1.5	0	0	1	0	0	1	0	1	1	0	1	1	0	1	1	0.666667	0	0	0.333333	0.333333	0	0.333333	0	0.333333	0	0	0	0	0	0	0	0	0	0	0	0	0	0	0
943	1			1	0	0	0.666667	0	0	0.666667	0	0	1	0	0	1	0	1	1	0	1	1	0	1	1	0.666667	0	0	0.333333	0.333333	0	0.333333	0	0.333333	0	0	0	0	0	0	0	0	0	0	0	0	0	0	0
944	1			1	0	0	0.666667	0	0	0.666667	0	0	1	0	0	1	0	1	1	0	1	1	0	1	1	0.666667	0	0	0.333333	0.333333	0	0.333333	0	0.333333	0	0	0	0	0	0	0	0	0	0	0	0	0	0	0.333333
945	1			1	0	0	0.666667	0	0	0.666667	0	0	1	0	0	1	0	1	1	0	1	1	0	1	1	0.666667	0	0	0.333333	0.333333	0	0.333333	0	0.333333	0	0	0	0	0	0	0	0	0	0	0	0	0	0	0.333333
946	1			1	0	0	0.666667	0	0	0.666667	0	0	1	0	0	1	0	1	1	0	1	1	0	1	1	0.666667	0	0	0.333333	0.333333	0	0.333333	0	0.333333	0	0	0	0	0	0	0	0	0	0	0	0	0	0	2.33333
947	1			1	0	0	0.666667	0	0	0.666667	0	0	1	0	0	1	0	1	1	0	1	1	0	1	1	0.666667	0	0	0.333333	0.333333	0	0.333333	0	0.333333	0	0	0	0	0	0	0	0	0	0	0	0	0	0	0.333333
948	1			1	0	0	0.666667	0	0	0.666667	0	0	1	0	0	1	0	1	1	0	1	1	0	1	1	0.666667	0	0	0.333333	0.333333	0	0.333333	0	0.333333	0	0	0	0	0	0	0	0	0	0	0	0	0	0	0.333333
949	1			1	0	0	0.666667	0	0	0.666667	0	0	1	0	0	1	0	1	1	0	1	1	0	1	1	0.666667	0	0	0.333333	0.333333	0	0.333333	0	0.333333	0	0	0	0	0	0	0	0	0	0	0	0	0	0	0.333333
950	1			1	0	0	0.666667	0	0	0.666667	0	0	1	0	0	1	0	1	1	0	1	1	0	1	1	0.666667	0	0	0.333333	0.333333	0	0.333333	0	0.333333	0	0	0	0	0	0	0	0	0	0	0	0	0	0	0.333333
951	1			1	0	0	0.666667	0	0.333333	1	0	0	1	0	0	1	0	1	1	0	1	1	0	1	1	0.666667	0	0	0.333333	0.333333	0	0.333333	0	0.333333	0	0	0	0	0	0	0	0	0	0	0	0	0	0	0
952	1			1	0	0	0.666667	0	0.333333	1	0	0	1	0	0	1	0	1	1	0	1	1	0	1	1	0.666667	0	0	0.333333	0.333333	0	0.333333	0	0.333333	0	0	0	0	0	0	0	0	0	0	0	0	0	0	0
953	1			1	0	0	0.666667	0	2.33333	3	0	0	1	0	0	1	0	1	1	0	1	1	0	1	1	0.666667	0	0	0.333333	0.333333	0	0.333333	0	0.333333	0	0	0	0	0	0	0	0	0	0	0	0	0	0	0
954	1			1	0	0	0.666667	0	0.333333	1	0	0	1	0	0	1	0	1	1	0	1	1	0	1	1	0.666667	0	0	0.333333	0.333333	0	0.333333	0	0.333333	0	0	0	0	0	0	0	0	0	0	0	0	0	0	0
955	1			1	0	0	0.666667	0	0.333333	1	0	0	1	0	0	1	0	1	1	0	1	1	0	1	1	0.666667	0	0	0.333333	0.333333	0	0.333333	0	0.333333	0	0	0	0	0	0	0	0	0	0	0	0	0	0	0
956	1			1	0	0	0.666667	0	0	0.666667	0	0	1	0	0	1	0	1	1	0	1	1	0	1	1	0.666667	0	0	0.333333	0.333333	0	0.333333	0	0.333333	0	0	0	0	0	0	0	0	0	0	0	0	0	0	0
957	1			1	0	0	0.666667	0	0	0.666667	0	0	1	0	0	1	0	1	1	0	1	1	0	1	1	0.666667	0	0	0.333333	0.333333	0	0.333333	0	0.333333	0	0	0	0	0	0	0	0	0	0	0	0	0	0	0
958	1			1	0	0	0.666667	0	0	0.666667	0	0	1	0	0	1	0	1	1	0	1	1	0	1	1	0.666667	0	0	0.333333	0.333333	0	0.333333	0	0.333333	0	0	0	0	0	0	0	0	0	0	0	0	0	0	0
959	1			1	0	0	0.666667	0	0	0.666667	0	0	1	0	0	1	0	1	1	0	1	1	0	1	1	0.666667	0	0	0.333333	0.333333	0	0.333333	0	0.333333	0	0	0	0	0	0	0	0	0	0	0	0	0	0	0
960	1			1	0	0	0.666667	0	0	0.666667	0	0	1	0	0	1	0	1	1	0	1	1	0	1	1	0.666667	0	0	0.333333	0.333333	0	0.333333	0	0.333333	0	0	0	0	0	0	0	0	0	0	0	0	0	0	0
961	1			1	0	0	0.666667	0	0	0.666667	0	0	1	0	0	1	0	1	1	0	1	1	0	1	1	0.666667	0	0	0.333333	0.333333	0	0.333333	0	0.333333	0	0.133333	0.133333	0.133333	0	0.133333	0	0.133333	0	0.133333	0.133333	0.133333	0	0	0.333333
962	1			1	0	0	0.666667	0	0.333333	1	0	0	1	0	0	1	0	1	1	0	1	1	0	1	1	0.666667	0	0	0.333333	0.333333	0	0.333333	0	0.333333	0	0.133333	0.133333	0.133333	0	0.133333	0	0.133333	0	0.133333	0.133333	0.133333	0	0	0
963	1			1	0	0	0.666667	0	0	0.666667	0	0	1	0	0	1	0	1	1	0	1	1	0	1	1	0.666667	0	0	0.333333	0.333333	0	0.333333	0	0.333333	0	0.133333	0.133333	0.133333	0	0.133333	0	0.133333	0	0.133333	0.133333	0.133333	0	0	0.6
964	1			1	0	0	0.666667	0	0.6	1.26667	0	0	1	0	0	1	0	1	1	0	1	1	0	1	1	0.666667	0	0	0.333333	0.333333	0	0.333333	0	0.333333	0	0.133333	0.133333	0.133333	0	0.133333	0	0.133333	0	0.133333	0.133333	0.133333	0	0	0
965	1			1	0	0	0.666667	0	0.733333	1.4	0	0	1	0	0	1	0	1	1	0	1	1	0	1	1	0.666667	0	0	0.333333	0.333333	0	0.333333	0	0.333333	0	0.133333	0.133333	0.133333	0	0.133333	0	0.133333	0	0.133333	0.133333	0.133333	0	0.133333	0
966	1			1	0	0	0.666667	0	0.466667	1.13333	0	0	1	0	0	1	0	1	1	0	1	1	0	1	1	0.666667	0	0	0.333333	0.333333	0	0.333333	0	0.333333	0	0.133333	0.133333	0.133333	0	0.133333	0	0.133333	0	0.133333	0.133333	0.133333	0	0.133333	0
967	1			1	0	0	0.666667	0	0	0.666667	0	0	1	0	0	1	0	1	1	0	1	1	0	1	1	0.666667	0	0	0.333333	0.333333	0	0.333333	0	0.333333	0	0.133333	0.133333	0.133333	0	0.133333	0	0.133333	0	0.133333	0.133333	0.133333	0	0	0
968	1			1	0	0	0.666667	0	0	0.666667	0	0	1	0	0	1	0	1	1	0	1	1	0	1	1	0.666667	0	0	0.333333	0.333333	0	0.333333	0	0.333333	0	0.133333	0.133333	0.133333	0	0.133333	0	0.133333	0	0.133333	0.133333	0.133333	0	0	0
969	1			1	0	0	0.666667	0	0	0.666667	0	0	1	0	0	1	0	1	1	0	1	1	0	1	1	0.666667	0	0	0.333333	0.333333	0	0.333333	0	0.333333	0	0.133333	0.133333	0.133333	0	0.133333	0	0.133333	0	0.133333	0.133333	0.133333	0	0.133333	0
970	1			1	0	0	0.666667	0	0	0.666667	0	0	1	0	0	1	0	1	1	0	1	1	0	1	1	0.666667	0	0	0.333333	0.333333	0	0.333333	0	0.333333	0	0.133333	0.133333	0.133333	0	0.133333	0	0.133333	0	0.133333	0.133333	0.133333	0	0.133333	0
971	1			1	0	0	0.666667	0	0.666667	1.33333	0	0	1	0	0	1	0	1	1	0	1	1	0	1	1	0.666667	0	0	0.333333	0.333333	0	0.333333	0	0.333333	0	0.166667	0.166667	0.166667	0	0.166667	0	0.166667	0	0.166667	0.166667	0.166667	0	0	0
972	1			1	0	0	0.666667	0	0	0.666667	0	0	1	0	0	1	0	1	1	0	1	1	0	1	1	0.666667	0	0	0.333333	0.333333	0	0.333333	0	0.333333	0	0.166667	0.166667	0.166667	0	0.166667	0	0.166667	0	0.166667	0.166667	0.166667	0	0	0
973	1			1	0	0	0.666667	0	0.333333	1	0	0	1	0	0	1	0	1	1	0	1	1	0	1	1	0.666667	0	0	0.333333	0.333333	0	0.333333	0	0.333333	0	0.166667	0.166667	0.166667	0	0.166667	0	0.166667	0	0.166667	0.166667	0.166667	0	0	0
974	1			1	0	0	0.666667	0	0	0.666667	0	0	1	0	0	1	0	1	1	0	1	1	0	1	1	0.666667	0	0	0.333333	0.333333	0	0.333333	0	0.333333	0	0.166667	0.166667	0.166667	0	0.166667	0	0.166667	0	0.166667	0.166667	0.166667	0	0	0
975	1			1	0	0	0.666667	0	0	0.666667	0	0	1	0	0	1	0	1	1	0	1	1	0	1	1	0.666667	0	0	0.333333	0.333333	0	0.333333	0	0.333333	0	0.25	0.25	0.25	0	0.25	0	0.25	0	0.25	0.25	0.25	0	0	0.333333
976	1			1	0	0	0.666667	0	0	0.666667	0	0	1	0	0	1	0	1	1	0	1	1	0	1	1	0.666667	0	0	0.333333	0.333333	0	0.333333	0	0.333333	0	0.5	0.5	0.5	0	0.5	0	0.5	0	0.5	0.5	0.5	0	0	1.33333
977	1			1	0	2	0	0	0	0	0	0.666667	0.333333	0	0	0.333333	0	0.333333	0.333333	0	0.333333	3	0	3	3	2	0	0	1	1	0	1	0	1	0	0.166667	0.166667	0.166667	0	0.166667	0	0.166667	0	0.166667	0.166667	0.166667	0	0	0
978	1			1	0	0	0.666667	0	0	0.666667	0	0	1	0	0	1	0	1	1	0	1	1	0	1	1	0.666667	0	0	0.333333	0.333333	0	0.333333	0	0.333333	0	1	1	1	0	1	0	1	0	1	1	1	0	0	2.93333
979	1			1	0	0	0.666667	0	0	0.666667	0	0	1	0	0	1	0	1	1	0	1	1	0	1	1	0.666667	0	0	0.333333	0.333333	0	0.333333	0	0.333333	0	1	1	1	0	1	0	1	0	1	1	1	0	0	2.13333
980	1			1	0	0	0.666667	0	0	0.666667	0	0	1	0	0	1	0	1	1	0	1	1	0	1	1	0.666667	0	0	0.333333	0.333333	0	0.333333	0	0.333333	0	1	1	1	0	1	0	1	0	1	1	1	0	0	6.83333
981	1			1	0	0	0.666667	0	6.83333	7.5	0	0	1	0	0	1	0	1	1	0	1	1	0	1	1	0.666667	0	0	0.333333	0.333333	0	0.333333	0	0.333333	0	1	1	1	0	1	0	1	0	1	1	1	0	0	0
982	1			1	0	0	0.666667	0	0	0.666667	0	0	1	0	0	1	0	1	1	0	1	1	0	1	1	0.666667	0	0	0.333333	0.333333	0	0.333333	0	0.333333	0	1	1	1	0	1	0	1	0	1	1	1	0	0	2.33333
983	1			1	0	0	0.666667	0	2.33333	3	0	0	1	0	0	1	0	1	1	0	1	1	0	1	1	0.666667	0	0	0.333333	0.333333	0	0.333333	0	0.333333	0	1	1	1	0	1	0	1	0	1	1	1	0	0	0
984	1			1	0	0	0.666667	0	2.33333	3	0	0	1	0	0	1	0	1	1	0	1	1	0	1	1	0.666667	0	0	0.333333	0.333333	0	0.333333	0	0.333333	0	1	1	1	0	1	0	1	0	1	1	1	0	0	0
985	1			1	0	0	0.666667	0	0	0.666667	0	0	1	0	0	1	0	1	1	0	1	1	0	1	1	0.666667	0	0	0.333333	0.333333	0	0.333333	0	0.333333	0	1	1	1	0	1	0	1	0	1	1	1	0	0	2.33333
986	1			1	0	0	0.666667	0	7.33333	8	0	0	1	0	0	1	0	1	1	0	1	1	0	1	1	0.666667	0	0	0.333333	0.333333	0	0.333333	0	0.333333	0	1	1	1	0	1	0	1	0	1	1	1	0	0	0
987	1			1	0	0	0.666667	0	7.83333	8.5	0	0	1	0	0	1	0	1	1	0	1	1	0	1	1	0.666667	0	0	0.333333	0.333333	0	0.333333	0	0.333333	0	1	1	1	0	1	0	1	0	1	1	1	0	1	0
988	1			1	0	0	0.666667	0	0	0.666667	0	0	1	0	0	1	0	1	1	0	1	1	0	1	1	0.666667	0	0	0.333333	0.333333	0	0.333333	0	0.333333	0	1	1	1	0	1	0	1	0	1	1	1	0	0	8.83333
989	1			1	0	0	0.666667	0	8.83333	9.5	0	0	1	0	0	1	0	1	1	0	1	1	0	1	1	0.666667	0	0	0.333333	0.333333	0	0.333333	0	0.333333	0	1	1	1	0	1	0	1	0	1	1	1	0	0	0
990	1			1	0	0	0.666667	0	3.33333	4	0	0	1	0	0	1	0	1	1	0	1	1	0	1	1	0.666667	0	0	0.333333	0.333333	0	0.333333	0	0.333333	0	1	1	1	0	1	0	1	0	1	1	1	0	1	0
991	1			1	0	0	0.666667	0	9.83333	10.5	0	0	1	0	0	1	0	1	1	0	1	1	0	1	1	0.666667	0	0	0.333333	0.333333	0	0.333333	0	0.333333	0	1	1	1	0	1	0	1	0	1	1	1	0	1	0
992	1			1	0	0	0.666667	0	0	0.666667	0	0	1	0	0	1	0	1	1	0	1	1	0	1	1	0.666667	0	0	0.333333	0.333333	0	0.333333	0	0.333333	0	1	1	1	0	1	0	1	0	1	1	1	0	0	0
993	1			1	0	0	0.666667	0	0	0.666667	0	0	1	0	0	1	0	1	1	0	1	1	0	1	1	0.666667	0	0	0.333333	0.333333	0	0.333333	0	0.333333	0	1	1	1	0	1	0	1	0	1	1	1	0	0	0
994	1			1	0	0	0.666667	0	0	0.666667	0	0	1	0	0	1	0	1	1	0	1	1	0	1	1	0.666667	0	0	0.333333	0.333333	0	0.333333	0	0.333333	0	1	1	1	0	1	0	1	0	1	1	1	0	1	0
995	1			1	0	0	0.666667	0	0	0.666667	0	0	1	0	0	1	0	1	1	0	1	1	0	1	1	0.666667	0	0	0.333333	0.333333	0	0.333333	0	0.333333	0	1	1	1	0	1	0	1	0	1	1	1	0	0	0
996	1			1	0	0	0.666667	0	0	0.666667	0	0	1	0	0	1	0	1	1	0	1	1	0	1	1	0.666667	0	0	0.333333	0.333333	0	0.333333	0	0.333333	0	1	1	1	0	1	0	1	0	1	1	1	0	1	0
997	1			1	0	0	0.666667	0	0	0.666667	0	0	1	0	0	1	0	1	1	0	1	1	0	1	1	0.666667	0	0	0.333333	0.333333	0	0.333333	0	0.333333	0	1	1	1	0	1	0	1	0	1	1	1	0	0	0
998	1			1	0	0	0.666667	0	0	0.666667	0	0	1	0	0	1	0	1	1	0	1	1	0	1	1	0.666667	0	0	0.333333	0.333333	0	0.333333	0	0.333333	0	1	1	1	0	1	0	1	0	1	1	1	0	1	0
999	1			1	0	0	0.666667	0	0	0.666667	0	0	1	0	0	1	0	1	1	0	1	1	0	1	1	0.666667	0	0	0.333333	0.333333	0	0.333333	0	0.333333	0	1	1	1	0	1	0	1	0	1	1	1	0	0	0
1000	1			1	0	0	0.666667	0	5.33333	6	0	0	1	0	0	1	0	1	1	0	1	1	0	1	1	0.666667	0	0	0.333333	0.333333	0	0.333333	0	0.333333	0	1	1	1	0	1	0	1	0	1	1	1	0	0	0
1001	1			1	0	0	0.666667	0	0	0.666667	0	0	1	0	0	1	0	1	1	0	1	1	0	1	1	0.666667	0	0	0.333333	0.333333	0	0.333333	0	0.333333	0	1	1	1	0	1	0	1	0	1	1	1	0	0	0.333333
1002	1			1	0	0	0.666667	0	0.333333	1	0	0	1	0	0	1	0	1	1	0	1	1	0	1	1	0.666667	0	0	0.333333	0.333333	0	0.333333	0	0.333333	0	1	1	1	0	1	0	1	0	1	1	1	0	0	0
1003	1			1	0	0	0.666667	0	0.333333	1	0	0	1	0	0	1	0	1	1	0	1	1	0	1	1	0.666667	0	0	0.333333	0.333333	0	0.333333	0	0.333333	0	1	1	1	0	1	0	1	0	1	1	1	0	0	0
1004	1			1	0	0	0.666667	0	0	0.666667	0	0	1	0	0	1	0	1	1	0	1	1	0	1	1	0.666667	0	0	0.333333	0.333333	0	0.333333	0	0.333333	0	1	1	1	0	1	0	1	0	1	1	1	0	0	0.333333
1005	1			1	0	0	0.666667	0	1.33333	2	0	0	1	0	0	1	0	1	1	0	1	1	0	1	1	0.666667	0	0	0.333333	0.333333	0	0.333333	0	0.333333	0	1	1	1	0	1	0	1	0	1	1	1	0	1	0
1006	1			1	0	0	0.666667	0	0	0.666667	0	0	1	0	0	1	0	1	1	0	1	1	0	1	1	0.666667	0	0	0.333333	0.333333	0	0.333333	0	0.333333	0	1	1	1	0	1	0	1	0	1	1	1	0	0	0
1007	1			1	0	0	0.666667	0	0	0.666667	0	0	1	0	0	1	0	1	1	0	1	1	0	1	1	0.666667	0	0	0.333333	0.333333	0	0.333333	0	0.333333	0	1	1	1	0	1	0	1	0	1	1	1	0	0	0
1008	1			1	0	0	0.666667	0	0	0.666667	0	0	1	0	0	1	0	1	1	0	1	1	0	1	1	0.666667	0	0	0.333333	0.333333	0	0.333333	0	0.333333	0	1	1	1	0	1	0	1	0	1	1	1	0	1	0
1009	1			1	0	0	0.666667	0	0	0.666667	0	0	1	0	0	1	0	1	1	0	1	1	0	1	1	0.666667	0	0	0.333333	0.333333	0	0.333333	0	0.333333	0	1	1	1	0	1	0	1	0	1	1	1	0	0	0
1010	1			1	0	2	0	0	0	0	0	0.666667	0.333333	0	0	0.333333	0	0.333333	0.333333	0	0.333333	3	0	3	3	2	0	0	1	1	0	1	0	1	0	0.333333	0.333333	0.333333	0	0.333333	0	0.333333	0	0.333333	0.333333	0.333333	0	0.333333	0
1011	1			1	0	2	0	0	0	0	0	0.625	0.375	0	0	0.375	0	0.375	0.375	0	0.375	3	0	3	3	2	0	0	1	1	0	1	0	1	0	0.125	0.125	0.125	0	0.125	0	0.125	0	0.125	0.125	0.125	0	0	0
1012	1			1	0	2	0	0	0	0	0	0.615385	0.384615	0	0	0.384615	0	0.384615	0.384615	0	0.384615	3	0	3	3	2	0	0	1	1	0	1	0	1	0	0	0	0	0	0	0	0	0	0	0	0	0	0	0
1013	1			1	0	2	0	0	0	0	0	0.555556	0.444444	0	0	0.444444	0	0.444444	0.444444	0	0.444444	3	0	3	3	2	0	0	1	1	0	1	0	1	0	0.111111	0.111111	0.111111	0	0.111111	0	0.111111	0	0.111111	0.111111	0.111111	0	0.111111	0
1014	1			1	0	2	0	0	0	0	0	0.5	0.5	0	0	0.5	0	0.5	0.5	0	0.5	3	0	3	3	2	0	0	1	1	0	1	0	1	0	0	0	0	0	0	0	0	0	0	0	0	0	0	0
1015	1			1	0	2	0	0	0	0	0	0.5	0.5	0	0	0.5	0	0.5	0.5	0	0.5	3	0	3	3	2	0	0	1	1	0	1	0	1	0	0	0	0	0	0	0	0	0	0	0	0	0	0	0
1016	1			1	0	2	0	0	0	0	0	0.5	0.5	0	0	0.5	0	0.5	0.5	0	0.5	3	0	3	3	2	0	0	1	1	0	1	0	1	0	0	0	0	0	0	0	0	0	0	0	0	0	0	0
1017	1			1	0	2	0	0	0	0	0	0.5	0.5	0	0	0.5	0	0.5	0.5	0	0.5	3	0	3	3	2	0	0	1	1	0	1	0	1	0	0.1	0.1	0.1	0	0.1	0	0.1	0	0.1	0.1	0.1	0	0	0
1018	1			1	0	2	0	0	0	0	0	0.5	0.5	0	0	0.5	0	0.5	0.5	0	0.5	3	0	3	3	2	0	0	1	1	0	1	0	1	0	0.125	0.125	0.125	0	0.125	0	0.125	0	0.125	0.125	0.125	0	0	0
1019	1			1	0	2	0	0	0	0	0	0.5	0.5	0	0	0.5	0	0.5	0.5	0	0.5	3	0	3	3	2	0	0	1	1	0	1	0	1	0	0.5	0.5	0.5	0	0.5	0	0.5	0	0.5	0.5	0.5	0	0	0
1020	1			1	0	2	0	0	0	0	0	0.5	0.5	0	0	0.5	0	0.5	0.5	0	0.5	3	0	3	3	2	0	0	1	1	0	1	0	1	0	0.5	0.5	0.5	0	0.5	0	0.5	0	0.5	0.5	0.5	0	0	0
1021	1			1	0	0	0.666667	0	0	0.666667	0.666667	0	1.66667	0	0	1.66667	0	1.66667	1.66667	0	1.66667	1	0	1	1	0.666667	0	0	0.333333	0.333333	0	0.333333	0	0.333333	0	0	0	0	0	0	0	0	0	0	0	0	0	0	4.16667
1022	1			1	0	0	0.666667	0	0	0.666667	0.666667	0	1.66667	0	0	1.66667	0	1.66667	1.66667	0	1.66667	1	0	1	1	0.666667	0	0	0.333333	0.333333	0	0.333333	0	0.333333	0	0	0	0	0	0	0	0	0	0	0	0	0	0	1.66667
1023	1			1	0	0	0.666667	0	4.16667	4.83333	0.666667	0	1.66667	0	0	1.66667	0	1.66667	1.66667	0	1.66667	1	0	1	1	0.666667	0	0	0.333333	0.333333	0	0.333333	0	0.333333	0	0	0	0	0	0	0	0	0	0	0	0	0	0	0
1024	1			1	0	0	0.666667	0	0	0.666667	0.666667	0	1.66667	0	0	1.66667	0	1.66667	1.66667	0	1.66667	1	0	1	1	0.666667	0	0	0.333333	0.333333	0	0.333333	0	0.333333	0	0	0	0	0	0	0	0	0	0	0	0	0	0	0
1025	1			1	0	0	0.666667	0	0	0.666667	0.666667	0	1.66667	0	0	1.66667	0	1.66667	1.66667	0	1.66667	1	0	1	1	0.666667	0	0	0.333333	0.333333	0	0.333333	0	0.333333	0	0	0	0	0	0	0	0	0	0	0	0	0	0	6.66667
1026	1			1	0	0	0.666667	0	0	0.666667	0.666667	0	1.66667	0	0	1.66667	0	1.66667	1.66667	0	1.66667	1	0	1	1	0.666667	0	0	0.333333	0.333333	0	0.333333	0	0.333333	0	0	0	0	0	0	0	0	0	0	0	0	0	0	2.66667
1027	1			1	0	0	0.666667	0	0	0.666667	0.666667	0	1.66667	0	0	1.66667	0	1.66667	1.66667	0	1.66667	1	0	1	1	0.666667	0	0	0.333333	0.333333	0	0.333333	0	0.333333	0	0	0	0	0	0	0	0	0	0	0	0	0	0	1.66667
1028	1			1	0	0	0.666667	0	0	0.666667	0.666667	0	1.66667	0	0	1.66667	0	1.66667	1.66667	0	1.66667	1	0	1	1	0.666667	0	0	0.333333	0.333333	0	0.333333	0	0.333333	0	0	0	0	0	0	0	0	0	0	0	0	0	0	1.66667
1029	1			1	0	0	0.666667	0	0	0.666667	0.666667	0	1.66667	0	0	1.66667	0	1.66667	1.66667	0	1.66667	1	0	1	1	0.666667	0	0	0.333333	0.333333	0	0.333333	0	0.333333	0	0	0	0	0	0	0	0	0	0	0	0	0	0	1.66667
1030	1			1	0	0	0.666667	0	0	0.666667	0.666667	0	1.66667	0	0	1.66667	0	1.66667	1.66667	0	1.66667	1	0	1	1	0.666667	0	0	0.333333	0.333333	0	0.333333	0	0.333333	0	0	0	0	0	0	0	0	0	0	0	0	0	0	1.66667
1031	1			1	0	0	0.666667	0	6.66667	7.33333	0.666667	0	1.66667	0	0	1.66667	0	1.66667	1.66667	0	1.66667	1	0	1	1	0.666667	0	0	0.333333	0.333333	0	0.333333	0	0.333333	0	0	0	0	0	0	0	0	0	0	0	0	0	0	0
1032	1			1	0	0	0.666667	0	0	0.666667	0.666667	0	1.66667	0	0	1.66667	0	1.66667	1.66667	0	1.66667	1	0	1	1	0.666667	0	0	0.333333	0.333333	0	0.333333	0	0.333333	0	0	0	0	0	0	0	0	0	0	0	0	0	0	1.66667
1033	1			1	0	0	0.666667	0	1.66667	2.33333	0.666667	0	1.66667	0	0	1.66667	0	1.66667	1.66667	0	1.66667	1	0	1	1	0.666667	0	0	0.333333	0.333333	0	0.333333	0	0.333333	0	0	0	0	0	0	0	0	0	0	0	0	0	0	0
1034	1			1	0	0	0.666667	0	1.66667	2.33333	0.666667	0	1.66667	0	0	1.66667	0	1.66667	1.66667	0	1.66667	1	0	1	1	0.666667	0	0	0.333333	0.333333	0	0.333333	0	0.333333	0	0	0	0	0	0	0	0	0	0	0	0	0	0	0
1035	1			1	0	0	0.666667	0	1.66667	2.33333	0.666667	0	1.66667	0	0	1.66667	0	1.66667	1.66667	0	1.66667	1	0	1	1	0.666667	0	0	0.333333	0.333333	0	0.333333	0	0.333333	0	0	0	0	0	0	0	0	0	0	0	0	0	0	0
1036	1			1	0	0	0.666667	0	0	0.666667	0.666667	0	1.66667	0	0	1.66667	0	1.66667	1.66667	0	1.66667	1	0	1	1	0.666667	0	0	0.333333	0.333333	0	0.333333	0	0.333333	0	0	0	0	0	0	0	0	0	0	0	0	0	0	0
1037	1			1	0	0	0.666667	0	0	0.666667	0.666667	0	1.66667	0	0	1.66667	0	1.66667	1.66667	0	1.66667	1	0	1	1	0.666667	0	0	0.333333	0.333333	0	0.333333	0	0.333333	0	0	0	0	0	0	0	0	0	0	0	0	0	0	0
1038	1			1	0	0	0.666667	0	0	0.666667	0.666667	0	1.66667	0	0	1.66667	0	1.66667	1.66667	0	1.66667	1	0	1	1	0.666667	0	0	0.333333	0.333333	0	0.333333	0	0.333333	0	0	0	0	0	0	0	0	0	0	0	0	0	0	0
1039	1			1	0	0	0.666667	0	0	0.666667	0.666667	0	1.66667	0	0	1.66667	0	1.66667	1.66667	0	1.66667	1	0	1	1	0.666667	0	0	0.333333	0.333333	0	0.333333	0	0.333333	0	0	0	0	0	0	0	0	0	0	0	0	0	0	0
1040	1			1	0	0	0.666667	0	0	0.666667	0.666667	0	1.66667	0	0	1.66667	0	1.66667	1.66667	0	1.66667	1	0	1	1	0.666667	0	0	0.333333	0.333333	0	0.333333	0	0.333333	0	0.416667	0.416667	0.416667	0	0.416667	0	0.416667	0	0.416667	0.416667	0.416667	0	0	1.66667
1041	1			1	0	2	0	0	0	0	0	0	1	0	0	1	0	1	1	0	1	3	0	3	3	2	0	0	1	1	0	1	0	1	0	0	0	0	0	0	0	0	0	0	0	0	0	0	1.6
1042	1			1	0	2	0	0	0	0	0	0	1	0	0	1	0	1	1	0	1	3	0	3	3	2	0	0	1	1	0	1	0	1	0	0	0	0	0	0	0	0	0	0	0	0	0	0	2.5
1043	1			1	0	2	0	0	0	0	0	0	1	0	0	1	0	1	1	0	1	3	0	3	3	2	0	0	1	1	0	1	0	1	0	0	0	0	0	0	0	0	0	0	0	0	0	0	1
1044	1			1	0	2	0	0	2.5	2.5	0	0	1	0	0	1	0	1	1	0	1	3	0	3	3	2	0	0	1	1	0	1	0	1	0	0	0	0	0	0	0	0	0	0	0	0	0	0	0
1045	1			1	0	2	0	0	0	0	0	0	1	0	0	1	0	1	1	0	1	3	0	3	3	2	0	0	1	1	0	1	0	1	0	0	0	0	0	0	0	0	0	0	0	0	0	0	0
1046	1			1	0	2	0	0	0	0	0	0	1	0	0	1	0	1	1	0	1	3	0	3	3	2	0	0	1	1	0	1	0	1	0	0	0	0	0	0	0	0	0	0	0	0	0	0	4
1047	1			1	0	2	0	0	0	0	0	0	1	0	0	1	0	1	1	0	1	3	0	3	3	2	0	0	1	1	0	1	0	1	0	0	0	0	0	0	0	0	0	0	0	0	0	0	1
1048	1			1	0	2	0	0	0	0	0	0	1	0	0	1	0	1	1	0	1	3	0	3	3	2	0	0	1	1	0	1	0	1	0	0	0	0	0	0	0	0	0	0	0	0	0	0	1
1049	1			1	0	2	0	0	0	0	0	0	1	0	0	1	0	1	1	0	1	3	0	3	3	2	0	0	1	1	0	1	0	1	0	0	0	0	0	0	0	0	0	0	0	0	0	0	1
1050	1			1	0	2	0	0	4	4	0	0	1	0	0	1	0	1	1	0	1	3	0	3	3	2	0	0	1	1	0	1	0	1	0	0	0	0	0	0	0	0	0	0	0	0	0	0	0
1051	1			1	0	2	0	0	1	1	0	0	1	0	0	1	0	1	1	0	1	3	0	3	3	2	0	0	1	1	0	1	0	1	0	0	0	0	0	0	0	0	0	0	0	0	0	0	0
1052	1			1	0	2	0	0	1	1	0	0	1	0	0	1	0	1	1	0	1	3	0	3	3	2	0	0	1	1	0	1	0	1	0	0	0	0	0	0	0	0	0	0	0	0	0	0	0
1053	1			1	0	2	0	0	0	0	0	0	1	0	0	1	0	1	1	0	1	3	0	3	3	2	0	0	1	1	0	1	0	1	0	0	0	0	0	0	0	0	0	0	0	0	0	0	1
1054	1			1	0	2	0	0	0	0	0	0	1	0	0	1	0	1	1	0	1	3	0	3	3	2	0	0	1	1	0	1	0	1	0	0	0	0	0	0	0	0	0	0	0	0	0	0	1
1055	1			1	0	2	0	0	1	1	0	0	1	0	0	1	0	1	1	0	1	3	0	3	3	2	0	0	1	1	0	1	0	1	0	0	0	0	0	0	0	0	0	0	0	0	0	0	0
1056	1			1	0	2	0	0	0	0	0	0	1	0	0	1	0	1	1	0	1	3	0	3	3	2	0	0	1	1	0	1	0	1	0	0	0	0	0	0	0	0	0	0	0	0	0	0	0
1057	1			1	0	2	0	0	0	0	0	0	1	0	0	1	0	1	1	0	1	3	0	3	3	2	0	0	1	1	0	1	0	1	0	0	0	0	0	0	0	0	0	0	0	0	0	0	0
1058	1			1	0	2	0	0	0	0	0	0	1	0	0	1	0	1	1	0	1	3	0	3	3	2	0	0	1	1	0	1	0	1	0	0	0	0	0	0	0	0	0	0	0	0	0	0	0
1059	1			1	0	2	0	0	0	0	0	0	1	0	0	1	0	1	1	0	1	3	0	3	3	2	0	0	1	1	0	1	0	1	0	0	0	0	0	0	0	0	0	0	0	0	0	0	0
1060	1			1	0	0	0.666667	0	0	0.666667	0.666667	0	1.66667	0	0	1.66667	0	1.66667	1.66667	0	1.66667	1	0	1	1	0.666667	0	0	0.333333	0.333333	0	0.333333	0	0.333333	0	0.833333	0.833333	0.833333	0	0.833333	0	0.833333	0	0.833333	0.833333	0.833333	0	0	3.33333
1061	1			1	0	2	0	0	0	0	0	0	1	0	0	1	0	1	1	0	1	3	0	3	3	2	0	0	1	1	0	1	0	1	0	0.25	0.25	0.25	0	0.25	0	0.25	0	0.25	0.25	0.25	0	0	1
1062	1			1	0	2	0	0	0	0	0	0	1	0	0	1	0	1	1	0	1	3	0	3	3	2	0	0	1	1	0	1	0	1	0	0.5	0.5	0.5	0	0.5	0	0.5	0	0.5	0.5	0.5	0	0	2
1063	1			1	0	3.5	0	0.5	0.5	0	0	0.5	0.5	0	0	0.5	0	0.5	0.5	0	0.5	4.5	0	4.5	4.5	3	0	0	1.5	1.5	0	1.5	0	1.5	0	0	0	0	0	0	0	0	0	0	0	0	0	0	0
1064	1			1	0	3.5	0	0.5	0.5	0	0	0.5	0.5	0	0	0.5	0	0.5	0.5	0	0.5	4.5	0	4.5	4.5	3	0	0	1.5	1.5	0	1.5	0	1.5	0	0	0	0	0	0	0	0	0	0	0	0	0	0	0
1065	1			1	0	3.5	0	0.5	0.5	0	0	0.5	0.5	0	0	0.5	0	0.5	0.5	0	0.5	4.5	0	4.5	4.5	3	0	0	1.5	1.5	0	1.5	0	1.5	0	0	0	0	0	0	0	0	0	0	0	0	0	0	0
1066	1			1	0	4.14286	0	0.714286	0.714286	0	0	0.714286	0.285714	0	0	0.285714	0	0.285714	0.285714	0	0.285714	5.14286	0	5.14286	5.14286	3.42857	0	0	1.71429	1.71429	0	1.71429	0	1.71429	0	0	0	0	0	0	0	0	0	0	0	0	0	0	0
1067	1			1	0	4.4	0	0.8	0.8	0	0	0.8	0.2	0	0	0.2	0	0.2	0.2	0	0.2	5.4	0	5.4	5.4	3.6	0	0	1.8	1.8	0	1.8	0	1.8	0	0	0	0	0	0	0	0	0	0	0	0	0	0	0
1068	3			0	0	0	0	0	0	0	0	0	0	0	0	0	0	0	0	0	0	0	0	0	0	1	1	0	0	0	0	0	0	0	0	0	0	0	0	0	0	0	0	0	0	0	0	0	0
1069	3			0	1	1	0	0	0	0	0	0	0	0	0	0	0	0	0	0	0	0	0	0	0	0	0	0	0	0	0	0	0	0	0	0	0	0	0	0	0	0	0	0	0	0	0	0	0
1070	3			0	0	0	0	0	0	0	0	0	0	0	0	0	0	0	0	0	0	0	0	0	0	0	0	1	1	0	0	0	0	0	0	0	0	0	0	0	0	0	0	0	0	0	0	0	0
1071	3			0	0	0	0	0	0	0	0	0	0	0	0	0	0	0	0	0	0	0	0	0	0	0	0	0	0	0	0	1	1	0	0	0	0	0	0	0	0	0	0	0	0	0	0	0	0
1072	3			0	0	0	0	0	0	0	0	0	0	0	0	0	0	0	0	0	0	0	0	0	0	0	0	0	0	1	1	0	0	0	0	0	0	0	0	0	0	0	0	0	0	0	0	0	0
1073	3			0	0	0	0	0	0	0	0	0	1	1	0	0	0	0	0	0	0	0	0	0	0	0	0	0	0	0	0	0	0	0	0	0	0	0	0	0	0	0	0	0	0	0	0	0	0
1074	3			0	0	0	0	0	0	0	0	0	0	0	0	0	1	1	0	0	0	0	0	0	0	0	0	0	0	0	0	0	0	0	0	0	0	0	0	0	0	0	0	0	0	0	0	0	0
1075	3			0	0	0	0	0	0	0	0	0	0	0	0	0	0	0	0	0	0	0	0	0	0	0	0	0	0	0	0	0	0	0	0	0	0	0	0	1	1	0	0	0	0	0	0	0	0
1076	3			0	0	0	0	0	0	0	0	0	0	0	0	0	0	0	0	0	0	1	1	0	0	0	0	0	0	0	0	0	0	0	0	0	0	0	0	0	0	0	0	0	0	0	0	0	0
1077	3			0	0	0	0	0	0	0	0	0	0	0	0	0	0	0	0	0	0	0	0	0	0	0	0	0	0	0	0	0	0	0	0	0	0	1	1	0	0	0	0	0	0	0	0	0	0
1078	3			0	0	0	0	0	0	0	0	0	0	0	0	0	0	0	0	0	0	0	0	0	0	0	0	0	0	0	0	0	0	0	0	0	0	0	0	0	0	0	1	1	0	0	0	0	0
1079	3			0	0	0	0	0	0	0	0	0	0	0	0	0	0	0	0	0	0	0	0	0	0	0	0	0	0	0	0	0	0	0	0	0	0	0	0	0	0	0	0	0	0	1	1	0	0
1080	3			0	0	0	0	0	0	0	0	0	0	0	0	0	0	0	1	1	0	0	0	0	0	0	0	0	0	0	0	0	0	0	0	0	0	0	0	0	0	0	0	0	0	0	0	0	0
1081	3			0	0	0	0	0	0	0	0	0	0	0	1	1	0	0	0	0	0	0	0	0	0	0	0	0	0	0	0	0	0	0	0	0	0	0	0	0	0	0	0	0	0	0	0	0	0
1082	3			0	0	0	1	1	0	0	0	0	0	0	0	0	0	0	0	0	0	0	0	0	0	0	0	0	0	0	0	0	0	0	0	0	0	0	0	0	0	0	0	0	0	0	0	0	0
1083	3			0	0	0	0	0	0	0	1	1	0	0	0	0	0	0	0	0	0	0	0	0	0	0	0	0	0	0	0	0	0	0	0	0	0	0	0	0	0	0	0	0	0	0	0	0	0
1084	3			0	0	0	0	0	0	0	0	0	0	0	0	0	0	0	0	0	0	0	0	0	0	0	0	0	0	0	0	0	0	0	0	0	0	0	0	0	0	0	0	0	0	0	0	1	1
1085	3			0	0	0	0	0	0	0	0	0	0	0	0	0	0	0	0	0	0	0	0	0	0	0	0	0	0	0	0	0	0	1	1	0	0	0	0	0	0	0	0	0	0	0	0	0	0
1086	3			0	1	1	0	0	0	0	0	0	0	0	0	0	0	0	0	0	0	0	0	0	0	0	0	0	0	0	0	0	0	0	0	0	0	0	0	0	0	0	0	0	0	0	0	0	0
[truncated: 38 more columns]

## Sheet: Biomass equation calculation
	moles per gDW biomass	Precursors	g3p	e4p	pep	pyr	oaa	2OGm	r5p	acccoa	g6p	atp			Precursors	g3p	e4p	pep	pyr	oaa	2OGm	r5p	acccoa	g6p	atp	nadph	nadh
Protein/AA	(from iMM904 model)	per mol of biomass components													per gDW biomass
ala	0.4588		0	0	0	-1	0	0	0	0	0	0				0	0	0	-0.4588	0	0	0	0	0	0
arg	0.1607		0	0	0	0	0	-1	0	0	0	0				0	0	0	0	0	-0.1607	0	0	0	0
asn	0.1017		0	0	0	0	-1	0	0	0	0	0				0	0	0	0	-0.1017	0	0	0	0	0
asp	0.2975		0	0	0	0	-1	0	0	0	0	0				0	0	0	0	-0.2975	0	0	0	0	0
cys	0.0066		-1	0	0	0	0	0	0	0	0	0				-0.0066	0	0	0	0	0	0	0	0	0
gln	0.1054		0	0	0	0	0	-1	0	0	0	0				0	0	0	0	0	-0.1054	0	0	0	0
glu	0.3018		0	0	0	0	0	-1	0	0	0	0				0	0	0	0	0	-0.3018	0	0	0	0
gly	0.2904		-1	0	0	0	0	0	0	0	0	0				-0.2904	0	0	0	0	0	0	0	0	0
his	0.0663		0	0	0	0	0	0	-1	0	0	0				0	0	0	0	0	0	-0.0663	0	0	0
ile	0.1927		0	0	0	-1	-1	0	0	0	0	0				0	0	0	-0.1927	-0.1927	0	0	0	0	0
leu	0.2964		0	0	0	-2	0	0	0	-1	0	0				0	0	0	-0.5928	0	0	0	-0.2964	0	0
lys	0.2862		0	0	0	0	0	-1	0	-1	0	0				0	0	0	0	0	-0.2862	0	-0.2862	0	0
met	0.0507		0	0	0	0	-1	0	0	0	0	0				0	0	0	0	-0.0507	0	0	0	0	0
phe	0.1339		0	-1	-2	0	0	0	0	0	0	0				0	-0.1339	-0.2678	0	0	0	0	0	0	0
pro	0.1647		0	0	0	0	0	-1	0	0	0	0				0	0	0	0	0	-0.1647	0	0	0	0
ser	0.1854		-1	0	0	0	0	0	0	0	0	0				-0.1854	0	0	0	0	0	0	0	0	0
thr	0.1914		0	0	0	0	-1	0	0	0	0	0				0	0	0	0	-0.1914	0	0	0	0	0
trp	0.0284		0	-1	-2	0	0	0	-1	0	0	0				0	-0.0284	-0.0568	0	0	0	-0.0284	0	0	0
tyr	0.102		0	-1	-2	0	0	0	0	0	0	0				0	-0.102	-0.204	0	0	0	0	0	0	0
val	0.2646		0	0	0	-2	0	0	0	0	0	0				0	0	0	-0.5292	0	0	0	0	0	0
Carbohydrates
13BDglcn	1.1348		0	0	0	0	0	0	0	0	-1	0				0	0	0	0	0	0	0	0	-1.1348	0
glycogen	0.5185		0	0	0	0	0	0	0	0	-1	0				0	0	0	0	0	0	0	0	-0.5185	0
mannan	0.8079		0	0	0	0	0	0	0	0	-1	0				0	0	0	0	0	0	0	0	-0.8079	0
tre	0.0234		0	0	0	0	0	0	0	0	-2	0				0	0	0	0	0	0	0	0	-0.0468	0
Nucleotides
amp	0.046		-1	0	0	0	0	0	-1	0	0	0				-0.046	0	0	0	0	0	-0.046	0	0	0
cmp	0.0447		0	0	0	0	-1	0	-1	0	0	0				0	0	0	0	-0.0447	0	-0.0447	0	0	0
gmp	0.046		-1	0	0	0	0	0	-1	0	0	0				-0.046	0	0	0	0	0	-0.046	0	0	0
ump	0.0599		0	0	0	0	-1	0	-1	0	0	0				0	0	0	0	-0.0599	0	-0.0599	0	0	0
damp	0.0036		-1	0	0	0	0	0	-1	0	0	0				-0.0036	0	0	0	0	0	-0.0036	0	0	0
dcmp	0.0024		0	0	0	0	-1	0	-1	0	0	0				0	0	0	0	-0.0024	0	-0.0024	0	0	0
dgmp	0.0024		-1	0	0	0	0	0	-1	0	0	0				-0.0024	0	0	0	0	0	-0.0024	0	0	0
dtmp	0.0036		0	0	0	0	-1	0	-1	0	0	0				0	0	0	0	-0.0036	0	-0.0036	0	0	0
Energy requirement
atp	59.276		0	0	0	0	0	0	0	0	0	-1				0	0	0	0	0	0	0	0	0	-59.276
Lipids
ergst	0.0007		0	0	0	0	0	0	0	-14	0	0				0	0	0	0	0	0	0	-0.0098	0	0
triglyc_SC[c]	6.6e-05		0	0	0	0	0	0	0	0	0	0				0	0	0	0	0	0	0	0	0	0
pa_SC	6e-06		0	0	0	0	0	0	0	-177	0	0				0	0	0	0	0	0	0	-0.001062	0	0
pc_SC	6e-05		0	0	0	0	0	0	0	-202	0	0				0	0	0	0	0	0	0	-0.01212	0	0
pe_SC	4.5e-05		0	0	0	0	0	0	0	-187	0	0				0	0	0	0	0	0	0	-0.008415	0	0
ps_SC	1.7e-05		0	0	0	0	0	0	0	-192	0	0				0	0	0	0	0	0	0	-0.003264	0	0
zymst	0.0015		0	0	0	0	0	0	0	-16.2	0	0				0	0	0	0	0	0	0	-0.0243	0	0
Unaccounted - 5.3e-005 ptd1ino_SC[c] + 0.00099 ribflv[c] + 0.02 so4[c]
Precursors per gDW biomass																-0.5804	-0.2643	-0.5286	-1.7735	-0.9446	-1.0188	-0.3033	-0.641561	-2.508	-59.276
Precursors for 100 gDW biomass																-58.04	-26.43	-52.86	-177.35	-94.46	-101.88	-30.33	-64.1561	-250.8	-5927.6
Precursors to AA cofactor requirement																									-419.77	-774.43	170.23	(taken from precursor-AA cofactor reqment sheet)
(per 100 gDW biomass)
BIOMass equation coefficients																-58.04	-26.43	-52.86	-177.35	-94.46	-101.88	-30.33	-64.1561	-250.8	-6347.37	-774.43	170.23
BIOMass equation coefficients (rounded)																-58	-26	-53	-177	-94	-102	-30	-64	-250	-6347	-774	170
BIOMASS equation			-58	g3p	-26	e4p	-177	pyr	-64	accoa	-94	oaa	-102	2OGm	-250	g6p	-30	r5p	-6347	atp	-53	pep	-774	nadph	100	biom	6347	adp	6347	pi	170	nadh

## Sheet: Precursor-AA cofactor demand
Amino	moles per	precursor	Cofactor for precursor to AA for 1 mol AA			Cofactor for precursor to AA for 1 gDW biomass
acid (AA)	gDW biomass		nadph	nadh	ATP	nadph	nadh	atp
ala	0.4588	pyr	-1	0	0	-0.4588	0	0
arg	0.1607	2OGM	-4	0	-7	-0.6428	0	-1.1249
asn	0.1017	OAA	-1	0	-3	-0.1017	0	-0.3051
asp	0.2975	OAA	-1	0	0	-0.2975	0	0
cys	0.0066	OAA	-5	0	-4	-0.033	0	-0.0264
gln	0.1054	2OGM	-1	0	-1	-0.1054	0	-0.1054
glu	0.3018	2OGM	-1	0	0	-0.3018	0	0
gly	0.2904	g3p	-1	1	0	-0.2904	0.2904	0
his	0.0663	r5p	-1	3	-6	-0.0663	0.1989	-0.3978
ile	0.1927	thr	-5	0	-2	-0.9635	0	-0.3854
leu	0.2964	pyr	-2	1	0	-0.5928	0.2964	0
lys	0.2862	OAA	-4	2	-2	-1.1448	0.5724	-0.5724
met	0.0507	OAA	-8	0	-7	-0.4056	0	-0.3549
phe	0.1339	2 pep + e4p	-2	0	-1	-0.2678	0	-0.1339
pro	0.1647	2OGM	-3	0	-1	-0.4941	0	-0.1647
ser	0.1854	g3p	-1	1	0	-0.1854	0.1854	0
thr	0.1914	OAA	-3	0	-2	-0.5742	0	-0.3828
trp	0.0284	2 pep + e4p	-3	2	-5	-0.0852	0.0568	-0.142
tyr	0.102	2 pep + e4p	-2	1	-1	-0.204	0.102	-0.102
val	0.2646	pyr	-2	0	0	-0.5292	0	0
TOTAL						-7.7443	1.7023	-4.1977
Requirement for 100 gDW biomass						-774.43	170.23	-419.77
nadph, nadh and atp requirements obtained from 'Metabolic engineering principles and methodologies' textbook by Stephanopoulos (1998)
