# Supplementary material for: Metabolic analyses elucidate non-trivial gene targets for amplifying dihydroartemisinic acid production in yeast
Source: Front Microbiol. 2013 Jul 26;4:200. doi: 10.3389/fmicb.2013.00200 (PMC3724057; doi:10.3389/fmicb.2013.00200)
Supplement: Supplementary file 2 [file 54201_Sriram_DataSheet2.XLSX]

## Sheet: Primers
Gene	Primer
ADS	5'-TAAGGATCCATGGAACAGCAACAAGAAGTGATC-3'
	5'-TAAGGGCCCTCTATACTCATAGGATAAACGAG-3'
CYP71AV1	5'-ATTGGATCCATGAAGAGTATACTAAAAGCAATG-3'
	5'-TAAGTCGACCTAGAAACTTGGAACGAGTAACAAC-3’
CPR	5'-ATTGCGGCCGCATGCAATCAACAACTTCCGTTAAG-3'
	5'-TGATTAATTAATTACCATACATCACGGAGATATC-3’
FDS	5'-TAAGCGGCCGCATGAGTAGCATCGATCTGAAATCC-3'
	5'-TAAACTAGTCTACTTTTGCCTCTTGTAGATTT-3'
DBR2	5'-CTTGGGTTACAAGCTGTGCTTGGGTTACAAGCTGTGGCTCAAG-3'
	5'-ATATAATCAAAACTAGAGGAGTGACC-3'
A. annua Actin1	5'-CCAGCAGCTTCCATTCCGATCGAT-3'
	5'-CGCCATCCTTCGTTTGGAC-3'
Yeast ACT1	5'-ATTATATGTTTAGAGGTTGCTGCTTTGG-3'
	5'-CAATTCGTTGTAGAAGGTATGATGCC-3'
TAF10	5'-ATATTCCAGGATCAGGTCTTCCGTAGC-3'
	5'-GTAGTCTTCTCATTCTGTTGATGTTGTTGTTG-3'

## Sheet: Isotopomer abundances
				20% U-13C galactose																100% 1-13C galactose
Strain				Fy0 (empty vector)					FyAA (AA-synthesizing)					FyDHA (DHA-synthesizing)						Fy0 (empty vector)					FyAA (AA-synthesizing)					FyDHA (DHA-synthesizing)
AA	frag	MW-frag	n(m+n)	Rep 1	Rep 2	Rep 3	Avg	SD	Rep 1	Rep 2	Rep 3	Avg	SD	Rep 1	Rep 2	Rep 3	Avg	SD		Rep 1	Rep 2	Rep 3	Avg	SD	Rep 1	Rep 2	Rep 3	Avg	SD	Rep 1	Rep 2	Rep 3	Avg	SD
Ala	[23]	232	0	0.789227	0.784303	0.785824	0.786451	0.00252133	0.784415	0.785816	0.788697	0.786309	0.0021835	0.787511	0.784953	0.784322	0.785595	0.00168871		0.530134	0.526295	0.528532	0.52832	0.00192804	0.520595	0.522295	0.515932	0.519607	0.00329432	0.524183	0.529398	0.51924	0.524274	0.00507979
Ala	[23]	232	1	0.0240987	0.0282333	0.0239065	0.0254128	0.00244447	0.0264897	0.0250824	0.0208958	0.024156	0.00290979	0.0216437	0.0240012	0.0252293	0.0236247	0.00182218		0.460786	0.464955	0.461536	0.462426	0.00222229	0.470973	0.469621	0.474307	0.471634	0.00241163	0.468237	0.462771	0.471816	0.467608	0.00455513
Ala	[23]	232	2	0.186674	0.187464	0.19027	0.188136	0.00188965	0.189096	0.189102	0.190407	0.189535	0.000755396	0.190845	0.191046	0.190449	0.19078	0.000303986		0.00907959	0.00874938	0.00993178	0.00925358	0.0006101	0.00843199	0.00808425	0.00976129	0.00875918	0.000885098	0.00758009	0.00783053	0.008944	0.00811821	0.000726037
Ala	[123]	260	0	0.782461	0.781331	0.780546	0.781446	0.000962363	0.778962	0.782137	0.780206	0.780435	0.00160005	0.779374	0.777214	0.779312	0.778633	0.00122983		0.524886	0.441461	0.52703	0.497792	0.0487961	0.514165	0.51612	0.51778	0.516022	0.0018098	0.520629	0.529141	0.52231	0.524027	0.00450844
Ala	[123]	260	1	0.0293713	0.0268372	0.0277602	0.0279896	0.00128255	0.029074	0.0273999	0.0272477	0.0279072	0.00101339	0.0289494	0.0297565	0.027312	0.0286726	0.00124552		0.461969	0.465608	0.460058	0.462545	0.00281954	0.47151	0.471309	0.469251	0.47069	0.00125023	0.466335	0.457309	0.465713	0.463119	0.00504125
Ala	[123]	260	2	0.0131688	0.0125663	0.0139655	0.0132336	0.000701824	0.0145655	0.0132109	0.0146387	0.0141384	0.000804031	0.0141962	0.0141298	0.0142008	0.0141756	3.97449e-05		0.0118204	0.0879293	0.0122309	0.0373269	0.0438235	0.0136032	0.0117824	0.0123578	0.0125812	0.000930689	0.0129048	0.0141863	0.0108972	0.0126628	0.00165786
Ala	[123]	260	3	0.174999	0.179265	0.177728	0.177331	0.00216064	0.177399	0.177252	0.177907	0.177519	0.000343938	0.17748	0.1789	0.179175	0.178518	0.000909375		0.00132433	0.00500114	0.000680669	0.00233538	0.00233094	0.000722002	0.000787743	0.000610612	0.000706786	8.95405e-05	0.000130744	-0.000636803	0.00108009	0.000191343	0.000860048
Asp	[12]	302	0	0.784527	0.779352	0.777423	0.780434	0.00367343	0.793834	0.77643	0.777733	0.782666	0.00969424	0.780876	0.775413	0.777107	0.777799	0.0027965		0.915154	0.914908	0.915245	0.915102	0.000174461	0.919547	0.917655	0.918587	0.918596	0.000945977	0.923356	0.922574	0.924321	0.923417	0.000874963
Asp	[12]	302	1	0.04424	0.0517929	0.0531781	0.049737	0.00481068	0.0467361	0.0514016	0.051572	0.0499032	0.00274412	0.0466985	0.0528557	0.0493127	0.0496223	0.00309026		0.0767124	0.0781589	0.0781508	0.077674	0.000832855	0.0744218	0.0766883	0.0757252	0.0756118	0.00113753	0.0708408	0.0706404	0.0702502	0.0705771	0.000300309
Asp	[12]	302	2	0.171233	0.168856	0.169399	0.169829	0.00124592	0.159429	0.172168	0.170695	0.167431	0.00696856	0.172425	0.171731	0.17358	0.172579	0.000934329		0.00813333	0.00693316	0.0066041	0.00722353	0.000804908	0.00603164	0.00565697	0.00568781	0.00579214	0.000207986	0.00580317	0.00678558	0.00542903	0.00600593	0.000700634
Asp	[234]	316	0	0.663952	0.658341	0.657324	0.659873	0.00356948	0.653046	0.654187	0.65566	0.654297	0.00131067	0.652181	0.657059	0.657689	0.655643	0.0030149		0.486241	0.487274	0.488901	0.487472	0.00134098	0.484807	0.482662	0.480354	0.482608	0.00222722	0.484407	0.488094	0.482794	0.485098	0.00271676
Asp	[234]	316	1	0.152058	0.148881	0.150324	0.150421	0.00159062	0.154262	0.150405	0.150778	0.151815	0.00212754	0.149871	0.146993	0.153901	0.150255	0.00346997		0.456164	0.456226	0.455035	0.455808	0.000670281	0.467185	0.464053	0.46829	0.466509	0.00219766	0.461491	0.457657	0.461921	0.460356	0.00234736
Asp	[234]	316	2	0.147522	0.146678	0.144746	0.146315	0.0014231	0.147222	0.148018	0.14632	0.147187	0.000849815	0.153364	0.147209	0.149728	0.150101	0.0030945		0.0454383	0.0448012	0.045409	0.0452162	0.000359662	0.0402071	0.0423387	0.0400183	0.0408547	0.00128865	0.0433663	0.0423324	0.0451447	0.0436145	0.0014225
Asp	[234]	316	3	0.0364679	0.0460995	0.0476058	0.043391	0.00604275	0.0454699	0.0473904	0.047243	0.0467011	0.00106879	0.0445844	0.048739	0.0386826	0.044002	0.00505345		0.0121562	0.0116996	0.0106547	0.0115035	0.000769709	0.00780085	0.0109466	0.0113382	0.0100285	0.00193914	0.0107359	0.0119163	0.0101401	0.0109308	0.000903962
Asp	[234]	390	0	0.677957	0.698805	0.695072	0.690611	0.0111168	0.693236	0.692236	0.694352	0.693275	0.00105859	0.683687	0.672169	0.686564	0.680807	0.00761757		0.498677	0.492581	0.497445	0.496234	0.00322328	0.498582	0.498099	0.488169	0.49495	0.00587744	0.494754	0.515949	0.48656	0.499088	0.0151658
Asp	[234]	390	1	0.135821	0.129397	0.135344	0.133521	0.00357902	0.136173	0.134214	0.134216	0.134868	0.00113045	0.141225	0.140923	0.139489	0.140546	0.000927735		0.463802	0.468157	0.461788	0.464582	0.00325558	0.473146	0.469506	0.47402	0.472224	0.00239384	0.469102	0.452602	0.475742	0.465815	0.0119153
Asp	[234]	390	2	0.146064	0.139702	0.136526	0.140764	0.0048565	0.139285	0.139097	0.13825	0.138877	0.000551515	0.143073	0.142129	0.141743	0.142315	0.000684299		0.0347386	0.0374098	0.0387825	0.036977	0.00205641	0.0327762	0.0380625	0.0370436	0.0359608	0.00280455	0.034313	0.0362881	0.0359002	0.0355004	0.00104647
Asp	[234]	390	3	0.0401586	0.0320956	0.0330579	0.035104	0.00440373	0.0313057	0.0344529	0.0331823	0.0329803	0.00158329	0.0320151	0.0447791	0.0322045	0.0363329	0.0073152		0.00278154	0.00185183	0.00198519	0.00220619	0.000502707	-0.00450365	-0.00566769	0.000767536	-0.0031346	0.0034291	0.00183076	-0.00483815	0.00179745	-0.000403314	0.00384072
Asp	[1234]	418	0	0.674918	0.670208	0.646835	0.663987	0.0150396	0.663078	0.660132	0.662868	0.662026	0.00164344	0.654938	0.65845	0.658444	0.657277	0.00202616		0.485644	0.480324	0.484565	0.483511	0.00281234	0.478693	0.474465	0.478669	0.477276	0.00243431	0.487	0.484638	0.478382	0.48334	0.00445307
Asp	[1234]	418	1	0.144993	0.146393	0.157338	0.149575	0.00675954	0.146731	0.148956	0.147358	0.147681	0.00114758	0.153628	0.151927	0.150261	0.151939	0.00168341		0.459579	0.471122	0.461589	0.464097	0.00616668	0.472675	0.474287	0.470012	0.472325	0.0021588	0.462164	0.461224	0.468714	0.464034	0.00408017
Asp	[1234]	418	2	0.0239127	0.0272734	0.0253981	0.0255281	0.00168409	0.0296963	0.0296864	0.0282052	0.029196	0.000858074	0.029913	0.028309	0.0297959	0.0293393	0.000894216		0.0494972	0.0434388	0.0491793	0.0473717	0.00340977	0.0447202	0.0479451	0.0499217	0.047529	0.0026256	0.0491867	0.0493749	0.0490242	0.0491953	0.000175535
Asp	[1234]	418	3	0.139734	0.138287	0.141593	0.139871	0.00165728	0.141369	0.141973	0.142903	0.142082	0.000772922	0.144295	0.141205	0.142816	0.142772	0.00154522		0.00473757	0.00446165	0.00463224	0.00461049	0.000139239	0.0036909	0.00340704	0.00321481	0.00343758	0.00023951	0.00331921	0.00418312	0.00376446	0.0037556	0.00043202
Asp	[1234]	418	4	0.0164425	0.0178386	0.0288364	0.0210392	0.00678855	0.0191266	0.0192523	0.0186665	0.0190151	0.000308411	0.0172264	0.0201084	0.018683	0.0186726	0.00144106		0.000542498	0.000653443	3.37249e-05	0.000409889	0.000330457	0.000220236	-0.000104146	-0.00181799	-0.000567299	0.0010952	-0.00167039	0.000579709	0.000114727	-0.000325318	0.00118784
Glu	[2345]	272	0	0.590498	0.593509	0.58595	0.589986	0.00380522	0.592596	0.594522	0.59637	0.594496	0.00188702	0.584606	0.590761	0.586979	0.587449	0.0031044		0.283786	0.273869	0.277693	0.278449	0.00500148	0.288096	0.287978	0.29377	0.289948	0.00331056	0.304141	0.300646	0.300548	0.301778	0.00204677
Glu	[2345]	272	1	0.149459	0.134135	0.147239	0.143611	0.00828152	0.140248	0.124186	0.127449	0.130628	0.00848991	0.137837	0.130818	0.134265	0.134307	0.0035095		0.450047	0.452345	0.454351	0.452248	0.00215358	0.456794	0.4557	0.456355	0.456283	0.000550398	0.454897	0.442956	0.45663	0.451494	0.00744519
Glu	[2345]	272	2	0.209798	0.221911	0.21605	0.21592	0.00605768	0.216153	0.2301	0.225419	0.223891	0.00709789	0.22288	0.226009	0.224931	0.224606	0.00158947		0.232313	0.238329	0.233375	0.234672	0.00321115	0.221834	0.221732	0.217658	0.220408	0.00238172	0.206606	0.222572	0.208845	0.212674	0.00864459
Glu	[2345]	272	3	0.0312688	0.0291204	0.0300944	0.0301612	0.00107572	0.0303767	0.0284826	0.0285677	0.0291423	0.00106982	0.0315726	0.0295646	0.0316785	0.0309386	0.00119109		0.0306706	0.0316615	0.0317428	0.0313583	0.000596933	0.0302413	0.0314214	0.0292153	0.0302927	0.00110396	0.0310076	0.0296561	0.030649	0.0304376	0.000700123
Glu	[2345]	272	4	0.0189759	0.0213251	0.0206654	0.0203221	0.00121162	0.020626	0.022709	0.0221951	0.0218434	0.00108513	0.0231046	0.022847	0.0221466	0.0226994	0.000495766		0.00318325	0.00379525	0.00283855	0.00327235	0.000484535	0.00303503	0.00316821	0.00300089	0.00306804	8.84104e-05	0.00334805	0.00417007	0.0033286	0.00361557	0.000480308
Glu	[2345]	330	0	0.603235	0.604727	0.597463	0.601809	0.00383629	0.609428	0.604842	0.617637	0.610635	0.00648207	0.606404	0.615702	0.600996	0.607701	0.0074386		0.288306	0.287602	0.281518	0.285809	0.00373258	0.298967	0.289063	0.291719	0.29325	0.00512633	0.311156	0.312954	0.304857	0.309655	0.00425194
Glu	[2345]	330	1	0.151173	0.132219	0.143291	0.142227	0.00952164	0.136632	0.123677	0.118796	0.126368	0.00921748	0.129873	0.118276	0.127482	0.12521	0.00612355		0.455417	0.457096	0.455271	0.455928	0.0010144	0.459187	0.460867	0.459672	0.459909	0.000864632	0.455572	0.452151	0.457258	0.454994	0.0026018
Glu	[2345]	330	2	0.2018	0.217626	0.212493	0.21064	0.00807442	0.209329	0.224841	0.219884	0.218018	0.0079228	0.217607	0.222472	0.222025	0.220702	0.00268919		0.231715	0.230657	0.234863	0.232412	0.00218762	0.21904	0.223216	0.222309	0.221522	0.00219689	0.206927	0.210359	0.210475	0.209254	0.00201562
Glu	[2345]	330	3	0.0290744	0.0259612	0.0281425	0.027726	0.00159784	0.0293865	0.0261766	0.0264006	0.0273212	0.00179206	0.0291464	0.0263863	0.0294254	0.0283194	0.00167989		0.0237435	0.0225564	0.0269739	0.0244246	0.00228613	0.0214178	0.0255304	0.025468	0.0241387	0.00235662	0.0250144	0.023096	0.0261375	0.0247493	0.00153795
Glu	[2345]	330	4	0.0147182	0.0194668	0.0186099	0.0175983	0.0025308	0.0152258	0.0204633	0.0172832	0.0176574	0.00263871	0.0169685	0.0171635	0.0200717	0.0180679	0.00173806		0.000818477	0.002088	0.00137474	0.00142707	0.000636377	0.0013885	0.00132293	0.000832243	0.00118123	0.000304001	0.00133094	0.00144	0.00127284	0.00134793	8.48639e-05
Glu	[12345]	432	0	0.541218	0.555189	0.545202	0.547203	0.00719735	0.548721	0.543888	0.557704	0.550104	0.00701104	0.541428	0.550166	0.550925	0.547507	0.00527747		0.262965	0.257965	0.246025	0.255652	0.00870343	0.280812	0.260927	0.263547	0.268428	0.010804	0.283259	0.299995	0.274573	0.285942	0.012922
Glu	[12345]	432	1	0.157021	0.144766	0.148174	0.149987	0.00632526	0.14852	0.141223	0.138028	0.142591	0.00537823	0.145985	0.139396	0.140754	0.142045	0.0034789		0.436711	0.442691	0.440687	0.44003	0.00304379	0.441323	0.445453	0.447208	0.444661	0.00302139	0.439387	0.42772	0.44285	0.436652	0.00792671
Glu	[12345]	432	2	0.201944	0.197819	0.200197	0.199987	0.00207045	0.204296	0.207029	0.201572	0.204299	0.00272842	0.208339	0.20593	0.205594	0.206621	0.00149714		0.250994	0.252244	0.261886	0.255041	0.00596077	0.235527	0.244765	0.243642	0.241311	0.00504068	0.231481	0.226435	0.234465	0.230794	0.00405905
Glu	[12345]	432	3	0.0725524	0.0771627	0.0774663	0.0757271	0.00275359	0.0741683	0.0776401	0.0776418	0.0764834	0.00200494	0.0771092	0.077733	0.0761582	0.0770001	0.000793076		0.0438808	0.0423391	0.0460392	0.0440864	0.00185859	0.0378521	0.0432441	0.0409762	0.0406908	0.00270733	0.0407941	0.0434425	0.0428131	0.0423499	0.00138361
Glu	[12345]	432	4	0.0194224	0.0189083	0.0197937	0.0193748	0.000444567	0.0184804	0.0200109	0.0184264	0.0189726	0.000899661	0.0204962	0.0193472	0.0198104	0.0198846	0.000578098		0.00516656	0.00437352	0.00501144	0.00485051	0.000420304	0.00394884	0.00533188	0.00419655	0.00449242	0.000737463	0.00467098	0.00320138	0.0046405	0.00417095	0.000839813
Glu	[12345]	432	5	0.00784226	0.00615435	0.00916741	0.00772134	0.00151016	0.00581374	0.0102089	0.00662812	0.00755025	0.00233818	0.00664258	0.00742752	0.00675861	0.0069429	0.00042368		0.000283072	0.000387835	0.000350854	0.000340587	5.31305e-05	0.000537506	0.000279717	0.000430537	0.00041592	0.000129514	0.000408519	-0.000794394	0.000658775	9.09665e-05	0.000776888
Gly	[2]	218	0	0.816816	0.816284	0.818572	0.817224	0.00119729	0.815249	0.810783	0.815534	0.813855	0.00266475	0.814688	0.81191	0.811954	0.812851	0.0015914		0.977091	0.978287	0.983298	0.979559	0.00329315	0.981008	0.980645	0.981377	0.98101	0.000366206	0.983044	1.00227	0.983466	0.989594	0.0109809
Gly	[2]	218	1	0.183184	0.183716	0.181428	0.182776	0.00119729	0.184751	0.189217	0.184466	0.186145	0.00266475	0.185312	0.18809	0.188046	0.187149	0.0015914		0.0229089	0.0217131	0.0167019	0.0204413	0.00329315	0.0189918	0.019355	0.0186226	0.0189898	0.000366206	0.0169557	-0.00227097	0.0165342	0.0104063	0.0109809
Gly	[12]	246	0	0.797482	0.796622	0.793897	0.796	0.00187162	0.790714	0.790277	0.794283	0.791758	0.00219751	0.78961	0.791042	0.790058	0.790237	0.000732272		0.96318	0.966256	0.966528	0.965321	0.00185965	0.963838	0.966452	0.966432	0.965574	0.00150324	0.968396	0.963135	0.966562	0.966031	0.00267057
Gly	[12]	246	1	0.0287208	0.0306298	0.0321916	0.0305141	0.00173828	0.0329428	0.0339291	0.0314121	0.0327613	0.00126831	0.0338817	0.0311584	0.0335236	0.0328546	0.00147975		0.0341758	0.0326323	0.0324251	0.0330777	0.00095657	0.0332505	0.032308	0.0324895	0.0326827	0.00050006	0.0304153	0.0325433	0.0322195	0.031726	0.00114659
Gly	[12]	246	2	0.173797	0.172749	0.173912	0.173486	0.000641085	0.176343	0.175794	0.174305	0.175481	0.00105451	0.176508	0.1778	0.176418	0.176909	0.000772989		0.00264465	0.00111187	0.00104685	0.00160113	0.000904305	0.0029114	0.00124025	0.00107878	0.00174348	0.00101467	0.00118844	0.00432193	0.00121888	0.00224308	0.0018004
Ile	[23456]	200	0	0.542277	0.539051	0.531737	0.537688	0.00540059	0.525079	0.525907	0.529394	0.526793	0.00228999	0.52536	0.522665	0.520756	0.522927	0.00231356		0.285858	0.283829	0.283245	0.284311	0.00137152	0.263023	0.260765	0.258697	0.260828	0.00216369	0.262093	0.280056	0.25734	0.266496	0.0119812
Ile	[23456]	200	1	0.135633	0.134827	0.135382	0.13528	0.000412258	0.138695	0.135837	0.135577	0.136703	0.00173004	0.13573	0.135162	0.137845	0.136246	0.00141396		0.45627	0.459659	0.45741	0.45778	0.00172441	0.468262	0.472304	0.471953	0.47084	0.00223905	0.471476	0.444016	0.47514	0.463544	0.017011
Ile	[23456]	200	2	0.231847	0.232863	0.236278	0.233663	0.00232121	0.240952	0.2396	0.234962	0.238504	0.00314127	0.24007	0.238161	0.244407	0.240879	0.00320105		0.227679	0.228246	0.227909	0.227945	0.000285495	0.235919	0.236855	0.240233	0.237669	0.00226933	0.238295	0.225272	0.238406	0.233991	0.00755129
Ile	[23456]	200	3	0.0538415	0.0567078	0.0595797	0.0567097	0.0028691	0.0588357	0.0597328	0.0600821	0.0595502	0.000642947	0.0605776	0.0611438	0.0603058	0.0606757	0.000427549		0.0244568	0.0230731	0.0251518	0.0242272	0.00105816	0.0229528	0.0237788	0.0234089	0.0233802	0.00041371	0.0243853	0.0225691	0.0245991	0.0238512	0.00111546
Ile	[23456]	200	4	0.0275752	0.0271881	0.027515	0.0274261	0.000208324	0.0280072	0.0278864	0.0285643	0.0281526	0.000361587	0.0291747	0.0289061	0.0278531	0.0286446	0.000698492		0.00241319	0.0023185	0.0023951	0.0023756	5.02674e-05	0.00335778	0.00204923	0.00180611	0.00240437	0.000834574	0.00210266	0.00290882	0.00218345	0.00239831	0.000443959
Ile	[23456]	200	5	0.00882679	0.00936324	0.00950888	0.00923297	0.000359223	0.00843168	0.0110378	0.0114205	0.0102967	0.00162642	0.0090873	0.013963	0.00883304	0.0106278	0.00289121		0.003323	0.00287411	0.00388867	0.00336193	0.000508398	0.00648504	0.00424785	0.00390208	0.00487832	0.00140216	0.00164786	0.0251788	0.00233141	0.00971936	0.0133926
Ile	[23456]	274	0	0.528518	0.521825	0.52408	0.524808	0.00340545	0.511207	0.510305	0.513899	0.511804	0.00186965	0.507387	0.50921	0.508629	0.508409	0.000931306		0.285344	0.277957	0.286075	0.283125	0.00449055	0.258537	0.262965	0.261024	0.260842	0.00221993	0.264483	0.272236	0.263553	0.266757	0.00476764
Ile	[23456]	274	1	0.138793	0.140676	0.138685	0.139384	0.00111948	0.143664	0.141881	0.141396	0.142314	0.00119417	0.141923	0.14144	0.142262	0.141875	0.000412971		0.445525	0.45415	0.44718	0.448952	0.00457729	0.464417	0.461109	0.46339	0.462972	0.00169305	0.461337	0.451059	0.463839	0.458745	0.00677236
Ile	[23456]	274	2	0.234852	0.234324	0.235594	0.234923	0.000638119	0.240697	0.241385	0.239925	0.240669	0.000730519	0.244253	0.239749	0.243519	0.242507	0.00241617		0.23818	0.236887	0.235568	0.236878	0.00130574	0.248226	0.247804	0.246815	0.247615	0.000724425	0.243995	0.236487	0.244007	0.241496	0.00433796
Ile	[23456]	274	3	0.0618403	0.0662601	0.0642812	0.0641272	0.00221396	0.0669709	0.068251	0.0674546	0.0675589	0.000646391	0.0669068	0.0703309	0.0676119	0.0682832	0.0018081		0.0285533	0.0286865	0.0291376	0.0287925	0.000306216	0.0274138	0.0262527	0.0275286	0.027065	0.00070582	0.0281915	0.0295318	0.0268166	0.02818	0.00135761
Ile	[23456]	274	4	0.0289238	0.0293705	0.0296027	0.029299	0.000345037	0.0298779	0.0302926	0.0300003	0.0300569	0.00021309	0.0305893	0.0315104	0.0300415	0.0307137	0.00074233		0.00240882	0.00232913	0.00248535	0.00240777	7.8118e-05	0.00170971	0.00153807	0.00152337	0.00159038	0.000103602	0.00155696	0.00550509	0.00208769	0.00304991	0.00214274
Ile	[23456]	274	5	0.00707331	0.00754453	0.0077571	0.00745832	0.000349957	0.00758257	0.00788484	0.00732499	0.00759747	0.000280223	0.00894081	0.00775931	0.00793705	0.00821239	0.000637058		-1.08712e-05	-1.01321e-05	-0.000445443	-0.000155482	0.000251114	-0.000303415	0.000330581	-0.000280436	-8.44233e-05	0.000359588	0.000436851	0.00518014	-0.000302401	0.00177153	0.002975
Leu	[23456]	200	0	0.544159	0.529368	0.524554	0.532694	0.0102166	0.518611	0.525538	0.526177	0.523442	0.00419584	0.522914	0.524828	0.517089	0.52161	0.00403086		0.199281	0.194657	0.195929	0.196622	0.00238832	0.179225	0.173007	0.172168	0.1748	0.00385487	0.188575	0.20403	0.178723	0.190443	0.012756
Leu	[23456]	200	1	0.132479	0.137883	0.138687	0.13635	0.00337583	0.137334	0.135372	0.136658	0.136455	0.000996854	0.137849	0.136862	0.138383	0.137698	0.000771916		0.386395	0.385763	0.387709	0.386622	0.000992862	0.403643	0.402764	0.401107	0.402504	0.00128771	0.4048	0.399831	0.407705	0.404112	0.00398192
Leu	[23456]	200	2	0.239814	0.243073	0.241966	0.241618	0.00165715	0.251077	0.24942	0.248711	0.249736	0.0012145	0.24876	0.249176	0.251052	0.249663	0.00122067		0.316094	0.318878	0.316244	0.317072	0.00156574	0.321626	0.326207	0.327349	0.325061	0.00302884	0.315372	0.305816	0.320528	0.313905	0.00746463
Leu	[23456]	200	3	0.0513345	0.0544235	0.0580344	0.0545975	0.00335338	0.0561021	0.053879	0.053111	0.054364	0.0015534	0.0550148	0.0534897	0.056281	0.0549285	0.00139767		0.094494	0.0964813	0.0956861	0.0955538	0.00100026	0.0922444	0.0936052	0.0956397	0.0938298	0.00170875	0.0876041	0.0882187	0.0892667	0.0883632	0.000840644
Leu	[23456]	200	4	0.0267205	0.0288813	0.0304374	0.0286797	0.00186665	0.0302874	0.0297557	0.0291228	0.0297219	0.00058303	0.0291373	0.0292791	0.0305266	0.0296477	0.000764487		0.00338884	0.00367057	0.00367981	0.00357974	0.000165389	0.002567	0.00304431	0.00306147	0.00289093	0.00028066	0.00310986	0.00197754	0.00320363	0.00276367	0.000682428
Leu	[23456]	200	5	0.00549277	0.00637105	0.00632085	0.00606156	0.000493222	0.00658793	0.00603596	0.00621982	0.00628124	0.000281065	0.00632485	0.00636534	0.00666846	0.00645288	0.000187793		0.000347763	0.000550171	0.000752297	0.000550077	0.000202267	0.000695435	0.0013734	0.000674678	0.000914506	0.000397553	0.000538244	0.000127043	0.000573325	0.000412871	0.000248155
Leu	[23456]	274	0	0.547215	0.531864	0.527698	0.535592	0.0102789	0.519772	0.526861	0.525188	0.52394	0.00370576	0.521523	0.523685	0.517804	0.521004	0.00297442		0.204165	0.194992	0.198962	0.199373	0.0046003	0.183826	0.182837	0.186775	0.184479	0.00204842	0.19218	0.217944	0.186307	0.198811	0.0168284
Leu	[23456]	274	1	0.134215	0.137418	0.139756	0.137129	0.00278168	0.137743	0.136005	0.137626	0.137125	0.000971369	0.139721	0.137099	0.139622	0.138814	0.00148612		0.387151	0.382248	0.387661	0.385686	0.00298886	0.401625	0.404442	0.403247	0.403105	0.00141389	0.406761	0.407184	0.40746	0.407135	0.000351882
Leu	[23456]	274	2	0.230907	0.237924	0.238149	0.23566	0.00411746	0.246648	0.24539	0.244898	0.245645	0.000902391	0.243907	0.245669	0.24641	0.245329	0.00128587		0.313487	0.322782	0.3168	0.31769	0.00471069	0.323305	0.322273	0.318982	0.32152	0.00225731	0.312446	0.295659	0.317265	0.308457	0.0113422
Leu	[23456]	274	3	0.0545864	0.0579033	0.0585363	0.0570086	0.0021215	0.0585129	0.0560713	0.0569957	0.0571933	0.00123273	0.0588932	0.0576743	0.0597102	0.0587592	0.00102455		0.0929178	0.0971431	0.0940607	0.0947072	0.00218555	0.0898046	0.0885777	0.0890589	0.0891471	0.000618167	0.0863913	0.0801976	0.0869901	0.0845263	0.00376074
Leu	[23456]	274	4	0.0278332	0.0289678	0.0295759	0.0287923	0.000884506	0.0308038	0.0300527	0.029715	0.0301905	0.000557309	0.029871	0.0299081	0.0304124	0.0300638	0.000302407		0.00198274	0.0026375	0.0023044	0.00230821	0.000327396	0.00138317	0.00195934	0.00191237	0.00175163	0.000319955	0.00220369	0.00156122	0.00184538	0.0018701	0.000321947
Leu	[23456]	274	5	0.00524278	0.00592332	0.00628486	0.00581699	0.000529115	0.00652081	0.00561968	0.00557763	0.00590604	0.000532822	0.00608497	0.00596461	0.00604124	0.00603027	6.09287e-05		0.000296299	0.000197885	0.000211789	0.000235324	5.32612e-05	5.72214e-05	-8.89996e-05	2.43241e-05	-2.4847e-06	7.67084e-05	1.74617e-05	-0.00254533	0.000132096	-0.000798593	0.00151381
Lys	[23456]	329	0	0.934579	0.932298	0.934209	0.933695	0.00122424	0.930128	0.932465	0.933766	0.93212	0.0018431	0.926601	0.925584	0.92938	0.927188	0.00196488		0.933376	0.9378	0.936394	0.935857	0.00226012	0.932612	0.93875	0.934539	0.9353	0.0031388	0.936363	0.923569	0.934819	0.931584	0.00698345
Lys	[23456]	329	1	0.0564175	0.0582254	0.0558937	0.0568455	0.00122336	0.0597518	0.0572687	0.0569155	0.0579787	0.00154568	0.0628875	0.0603927	0.060445	0.0612418	0.0014255		0.0563842	0.0543949	0.0551845	0.0553212	0.00100169	0.0568787	0.0519571	0.0550184	0.0546181	0.0024851	0.0547476	0.0669617	0.05587	0.0591931	0.00675116
Lys	[23456]	329	2	0.0050462	0.00498377	0.00584389	0.00529128	0.000479584	0.00506578	0.00556965	0.0056488	0.00542807	0.000316241	0.00657559	0.00889258	0.00624246	0.00723688	0.00144352		0.00525786	0.00468948	0.00454562	0.00483099	0.000376614	0.00561073	0.00586026	0.00540192	0.0056243	0.000229469	0.00492051	0.00615356	0.00498518	0.00535308	0.00069399
Lys	[23456]	329	3	0.00397537	0.00436053	0.00418884	0.00417491	0.000192959	0.00421622	0.00409468	0.00324286	0.00385125	0.000530376	0.00332689	0.00417843	0.00448358	0.0039963	0.000599467		0.00423377	0.00373784	0.00362997	0.00386719	0.000322016	0.00460163	0.00326373	0.00442086	0.00409541	0.000725898	0.00372494	0.00423128	0.00404941	0.00400188	0.000256493
Lys	[23456]	329	4	0.000178484	1.66533e-05	-0.000370999	-5.86205e-05	0.000282369	0.000814917	0.000576241	0.000672997	0.000688052	0.000120048	0.000448401	0.000783854	3.54358e-06	0.000411933	0.000391431		0.000240246	-0.000409488	7.8897e-05	-3.01148e-05	0.000338306	0.000247165	6.61947e-05	0.000395029	0.00023613	0.000164695	0.000393128	-0.000102918	0.000151938	0.000147383	0.000248054
Lys	[23456]	329	5	-0.000196183	0.00011585	0.000235198	5.16217e-05	0.000222747	2.28797e-05	2.61857e-05	-0.000246045	-6.566e-05	0.000156227	0.000160816	0.000168308	-0.000554464	-7.51137e-05	0.000415147		0.000507673	-0.000212255	0.000166834	0.000154084	0.000360133	4.98516e-05	0.00010311	0.00022452	0.000125827	8.95229e-05	-0.00014917	-0.00081309	0.000124344	-0.000279305	0.000482076
Lys	[123456]	431	0	0.938531	0.938334	0.934681	0.937182	0.0021681	0.942607	0.933522	0.93685	0.937659	0.00459644	0.947606	0.91683	0.940596	0.935011	0.0161302		0.93845	0.939267	0.94155	0.939756	0.00160692	0.944203	0.941028	0.939464	0.941565	0.00241499	0.938832	0.93945	0.939441	0.939241	0.000354533
Lys	[123456]	431	1	0.0560346	0.0565324	0.0568704	0.0564791	0.000420455	0.0531486	0.0556995	0.0569029	0.0552503	0.00191706	0.049918	0.0550072	0.0533232	0.0527495	0.00259267		0.0588151	0.0601998	0.0577819	0.0589323	0.0012132	0.0566748	0.0579702	0.0585536	0.0577328	0.000961606	0.0601098	0.0600192	0.0592424	0.0597905	0.000476788
Lys	[123456]	431	2	0.00100134	0.000724419	0.00025733	0.000661029	0.000376033	0.00181449	0.00282725	0.00136219	0.00200131	0.000750183	0.00211297	-0.00224542	0.00172008	0.000529208	0.00241091		0.000682208	0.00171468	0.00012359	0.000840161	0.000807221	-0.00120616	0.00120984	0.00230508	0.000769588	0.00179654	0.00173904	-0.000702095	0.00204222	0.00102639	0.00150457
Lys	[123456]	431	3	0.000465193	0.000445229	0.000627758	0.000512727	0.000100119	0.00138437	-0.000567652	0.000406848	0.000407854	0.00097601	7.72136e-05	0.00113398	0.000478874	0.000563356	0.000533425		0.000417235	-0.000835389	0.000294769	-4.11283e-05	0.00069057	0.000134533	0.000365785	-0.000558108	-1.92633e-05	0.000480764	-0.0005703	0.00106923	-0.000816337	-0.000105802	0.00102502
Lys	[123456]	431	4	0.00414852	0.00411464	0.00785413	0.00537243	0.00214928	0.0015947	0.00900702	0.00507828	0.00522667	0.00370839	0.000776062	0.0292488	0.00387573	0.0113002	0.015621		0.00152816	8.42916e-05	0.000367326	0.000659925	0.000765113	0.0004327	-7.95305e-05	0.000232593	0.000195254	0.000258149	-0.000431246	0.0012971	0.00021261	0.000359487	0.000873482
Lys	[123456]	431	5	-0.000359508	-0.000121682	-0.000400063	-0.000293751	0.000150389	-0.000102121	-0.00015826	-0.000372495	-0.000210959	0.000142683	-0.000370967	-0.000724127	0.000394556	-0.000233513	0.000571868		-0.000194413	-0.000350935	-6.2946e-05	-0.000202765	0.000144176	-9.41481e-05	-0.000699586	-0.000129459	-0.000307731	0.000339815	0.000166913	-0.00121918	-0.000140881	-0.000397716	0.000727864
Lys	[123456]	431	6	0.000179352	-2.87317e-05	0.000109667	8.67625e-05	0.000105916	-0.000446985	-0.000329595	-0.000227317	-0.000334632	0.000109921	-0.000119637	0.000749116	-0.000388268	8.04036e-05	0.000594494		0.000301896	-7.92171e-05	-5.4775e-05	5.5968e-05	0.00021333	-0.000144804	0.000205816	0.00013276	6.45903e-05	0.000184984	0.00015419	8.55192e-05	1.88662e-05	8.61919e-05	6.76646e-05
Lys	[123456]	488	0	0.94249	0.944217	0.936072	0.940927	0.00429181	0.94662	0.9421	0.939893	0.942871	0.00342922	0.94413	0.941735	0.942585	0.942817	0.00121403		0.942147	0.94755	0.947859	0.945852	0.00321192	0.943652	0.946685	0.946195	0.945511	0.0016284	0.943904	0.950429	0.945364	0.946566	0.0034244
Lys	[123456]	488	1	0.0579579	0.0542561	0.064388	0.0588673	0.00512681	0.0534968	0.0565567	0.0584823	0.0561786	0.00251413	0.0561485	0.05806	0.0554193	0.0565426	0.00136377		0.0553978	0.0525137	0.0512692	0.0530603	0.00211787	0.055483	0.054396	0.0533084	0.0543958	0.00108728	0.0555692	0.0457852	0.0539023	0.0517522	0.00523438
Lys	[123456]	488	2	-0.00130448	0.0012513	-0.00132979	-0.000460988	0.00148294	-0.000395992	0.000535381	0.0011851	0.000441497	0.000794718	0.000410654	-0.000591901	0.00188239	0.000567048	0.00124454		0.00215733	0.000609688	-0.000490887	0.00075871	0.00133038	0.000440816	-0.00161664	-0.00140482	-0.000860217	0.00113169	-0.000249023	0.0054044	-0.000111571	0.00168127	0.00322506
Lys	[123456]	488	3	0.00119387	0.00044859	0.00073293	0.000791797	0.000376112	0.00030925	0.00119375	0.000281216	0.00059474	0.00051895	-0.000428968	0.00107821	-8.39148e-05	0.000188441	0.000789638		0.000926389	0.000419835	0.00184358	0.00106327	0.000721674	0.000498655	0.00103485	0.00227002	0.00126784	0.000908374	-0.000122909	0.000706399	0.00127898	0.000620824	0.000704853
Lys	[123456]	488	4	-0.000373836	6.75547e-05	0.000463461	5.23933e-05	0.000418854	0.000543317	0.000168575	0.000582746	0.000431546	0.000228591	-0.000215835	0.000117209	-0.000158051	-8.5559e-05	0.000177963		-0.000955852	-0.000589157	-0.000129075	-0.000558028	0.000414267	-6.51337e-05	-0.000399575	-0.00031211	-0.00025894	0.000173445	0.000742385	-0.00104801	0.000129366	-5.87532e-05	0.000909902
Lys	[123456]	488	5	9.12658e-06	-0.000543931	-5.23053e-05	-0.000195703	0.000303134	-0.000494466	-0.000423047	-0.000253474	-0.000390329	0.000123783	8.21213e-05	-0.000333829	0.000338994	2.90953e-05	0.000339531		0.000287322	-0.000570128	-0.000411498	-0.000231434	0.000456204	-8.4701e-05	-7.84545e-05	-0.000123516	-9.55573e-05	2.44139e-05	0.000104084	-0.00182225	-0.000719034	-0.000812398	0.000966552
Lys	[123456]	488	6	2.72658e-05	0.000303026	-0.000274453	1.8613e-05	0.000288836	-7.89659e-05	-0.000131648	-0.000170603	-0.000127072	4.59896e-05	-0.000126386	-6.49757e-05	1.62842e-05	-5.8359e-05	7.15646e-05		3.95236e-05	6.61108e-05	6.00644e-05	5.5233e-05	1.39365e-05	7.56373e-05	-2.13718e-05	6.71169e-05	4.04608e-05	5.37178e-05	5.23632e-05	0.000545407	0.00015591	0.000251227	0.000259975
Met	[2345]	218	0	0.918774	0.90138	0.906721	0.908958	0.00891015	0.914521	0.910088	0.91317	0.912593	0.00227227	0.911383	0.906389	0.914305	0.910692	0.00400261		0.849169	0.812962	0.848341	0.836824	0.0206689	0.854368	0.844667	0.85026	0.849765	0.00486926	0.85349	0.862627	0.851542	0.855886	0.00591815
Met	[2345]	218	1	0.0668187	0.0842965	0.0818085	0.0776412	0.00945479	0.0716932	0.0767491	0.0710848	0.0731757	0.0031096	0.0738431	0.0844366	0.0732344	0.0771713	0.00629921		0.138752	0.137226	0.140659	0.138879	0.0017198	0.135937	0.141915	0.138545	0.138799	0.00299719	0.128983	0.123707	0.13265	0.128446	0.00449567
Met	[2345]	218	2	0.00671965	0.00496273	0.0035335	0.00507196	0.00159588	0.00421117	0.00420372	0.00642286	0.00494592	0.00127908	0.00657329	0.00327974	0.00288641	0.00424648	0.00202465		0.0102736	0.0086151	0.00906813	0.00931894	0.000857222	0.00852741	0.0124584	0.010728	0.0105712	0.00197015	0.0149785	0.0226171	0.0118209	0.0164722	0.00555091
Met	[2345]	218	3	0.0071416	0.0082758	0.00740684	0.00760808	0.000593276	0.00650801	0.00777979	0.00590267	0.00673016	0.000958077	0.00706498	0.00538458	0.00797366	0.00680774	0.00131357		0.00186263	0.0375808	0.00182142	0.013755	0.0206338	-2.68198e-05	0.000872538	0.000999696	0.000615138	0.000559576	0.00508127	-0.00983413	0.00280767	-0.000648398	0.00803589
Met	[2345]	218	4	0.000546083	0.00108476	0.000530289	0.000720377	0.000315662	0.00306628	0.00117924	0.00341936	0.00255496	0.00120442	0.00113598	0.000509937	0.00160094	0.00108228	0.000547479		-5.67883e-05	0.00361538	0.000110392	0.00122299	0.00207355	0.00119401	8.62599e-05	-0.00053273	0.000249179	0.000874821	-0.00253243	0.000883945	0.00117982	-0.000156221	0.00206317
Met	[2345]	292	0	0.917153	0.903049	0.898097	0.9061	0.00988745	0.916098	0.900561	0.903396	0.906685	0.00827432	0.903654	0.899832	0.907657	0.903714	0.00391288		0.842594	0.838652	0.84288	0.841375	0.0023626	0.846919	0.840326	0.846489	0.844578	0.00368855	0.850084	0.853003	0.854684	0.852591	0.00232742
Met	[2345]	292	1	0.07641	0.087722	0.0899373	0.0846898	0.00725556	0.0769166	0.0890256	0.0875311	0.0844911	0.00660213	0.0831353	0.0879183	0.0858596	0.0856377	0.00239918		0.153292	0.154344	0.149815	0.152484	0.0023702	0.143604	0.154446	0.145097	0.147716	0.00587622	0.145531	0.135535	0.147801	0.142956	0.00652616
Met	[2345]	292	2	0.000941348	0.0020086	0.00306	0.00200332	0.00105934	0.00218954	0.00161947	0.0029363	0.00224844	0.000660389	0.00629454	0.00474629	0.00283181	0.00462421	0.00173459		0.0058837	0.00630033	0.00729678	0.0064936	0.000726098	0.00756327	0.00552099	0.00748184	0.00685536	0.00115632	0.0080841	0.0105934	0.00588463	0.00818737	0.00235608
Met	[2345]	292	3	0.00541505	0.00590954	0.00794307	0.00642255	0.00133982	0.00558731	0.006045	0.0057017	0.005778	0.000238195	0.00707359	0.00511514	0.00462626	0.005605	0.00129511		0.00133535	0.00266357	0.000649793	0.00154957	0.00102384	0.00155384	-0.00035768	0.000932129	0.000709428	0.000975023	0.000784106	0.00406644	0.000576818	0.00180912	0.00195764
Met	[2345]	292	4	8.06103e-05	0.00131123	0.000962297	0.000784713	0.000634239	-0.000791743	0.00274901	0.000434493	0.000797252	0.00179803	-0.000157361	0.00238864	-0.000974356	0.000418975	0.00175401		-0.00310472	-0.00196028	-0.00064152	-0.00190217	0.00123263	0.000359624	6.43075e-05	-3.02502e-07	0.00014121	0.000191891	-0.0044839	-0.00319822	-0.00894656	-0.00554289	0.00301694
Met	[12345]	320	0	0.909924	0.896244	0.888967	0.898378	0.0106399	0.908131	0.898434	0.897699	0.901421	0.00582266	0.896022	0.891654	0.900045	0.895907	0.00419645		0.834323	0.826299	0.83873	0.833117	0.00630265	0.842414	0.841778	0.841251	0.841814	0.000582345	0.83783	0.832921	0.840008	0.83692	0.00363006
Met	[12345]	320	1	0.0759797	0.0914526	0.0957069	0.0877131	0.0103816	0.0808936	0.0927043	0.0918894	0.0884958	0.00659625	0.0916568	0.099248	0.0908944	0.0939331	0.0046186		0.155571	0.153419	0.155322	0.154771	0.00117759	0.156825	0.148032	0.150483	0.15178	0.0045375	0.147161	0.14617	0.155318	0.14955	0.00501999
Met	[12345]	320	2	0.00839571	0.00219622	0.00457467	0.00505553	0.0031276	0.00433397	0.00261309	0.00148793	0.00281166	0.00143337	0.00341219	-0.0012402	0.000308906	0.000826967	0.00236907		0.0075125	0.0141461	0.0051803	0.0089463	0.00465169	0.00409367	0.0111488	0.00638431	0.00720892	0.00359912	0.00766636	0.0143201	0.00751117	0.00983254	0.0038871
Met	[12345]	320	3	0.00305922	0.00536388	0.00477135	0.00439815	0.00119679	0.00355099	0.00126551	0.00517763	0.00333138	0.00196529	0.00380486	0.00513797	0.00280244	0.00391509	0.00117166		-0.000158648	0.0049018	-0.000135585	0.00153586	0.00291502	-0.00100583	0.000357325	0.000938764	9.67549e-05	0.000998138	0.00649853	-0.0117178	-0.00554984	-0.00358969	0.00926499
Met	[12345]	320	4	0.00371065	0.00385309	0.00470963	0.00409113	0.000540357	0.00238497	0.00502425	0.0027845	0.00339791	0.00142255	0.00579133	0.00459518	0.00509701	0.00516117	0.000600653		-0.000775057	-0.00100095	-3.71311e-05	-0.00060438	0.000504069	-0.0012244	-0.000928075	0.00100618	-0.000382097	0.00121138	-8.94174e-05	-0.00613217	0.00195742	-0.00142139	0.00420606
Met	[12345]	320	5	-0.00106884	0.000890512	0.00127019	0.000363954	0.00125527	0.000704985	-4.13259e-05	0.000961825	0.000541828	0.000521098	-0.000686967	0.000604721	0.000852315	0.00025669	0.000826554		0.00352655	0.00223555	0.000940196	0.0022341	0.00129318	-0.00110209	-0.000388316	-6.30649e-05	-0.000517825	0.000531484	0.000932701	0.0244386	0.000754999	0.00870875	0.0136227
Phe	[23455667]	234	0	0.465868	0.461942	0.459252	0.462354	0.00332728	0.451604	0.449312	0.449353	0.45009	0.0013116	0.446059	0.442987	0.446625	0.445224	0.00195782		0.243533	0.226678	0.248768	0.23966	0.0115431	0.220434	0.221769	0.214536	0.218913	0.00384898	0.226541	0.229916	0.22132	0.225925	0.00433086
Phe	[23455667]	234	1	0.0826388	0.0843345	0.0827931	0.0832555	0.000937659	0.0837134	0.0853805	0.0857446	0.0849461	0.00108302	0.0860617	0.0870709	0.0843513	0.085828	0.0013748		0.413316	0.388952	0.426233	0.4095	0.0189311	0.429392	0.435335	0.428263	0.430997	0.00379895	0.432703	0.429006	0.438408	0.433372	0.00473651
Phe	[23455667]	234	2	0.208554	0.211533	0.212224	0.21077	0.00195018	0.213347	0.216869	0.215673	0.215296	0.00179102	0.217092	0.217408	0.216835	0.217112	0.000287053		0.263492	0.249612	0.266131	0.259745	0.00887384	0.284358	0.279428	0.276136	0.279974	0.00413827	0.277864	0.272184	0.277402	0.275817	0.00315431
Phe	[23455667]	234	3	0.0696314	0.0703736	0.0715627	0.0705226	0.000974223	0.0730862	0.0733331	0.0741594	0.0735262	0.000562111	0.0756125	0.0754827	0.0757542	0.0756165	0.000135812		0.0551571	0.0515657	0.0531877	0.0533035	0.00179851	0.0585731	0.0568485	0.0570365	0.057486	0.000946136	0.0558743	0.0539179	0.0565558	0.0554493	0.00136934
Phe	[23455667]	234	4	0.103994	0.101713	0.10379	0.103166	0.00126184	0.104626	0.105036	0.10428	0.104648	0.000378743	0.103061	0.1054	0.104485	0.104315	0.00117826		0.00575614	0.00444025	0.00455597	0.00491745	0.000728621	0.0045493	0.00426713	0.00345128	0.00408924	0.000570212	0.00453075	0.00609911	0.00460138	0.00507708	0.00088581
Phe	[23455667]	234	5	0.0246605	0.0263601	0.026232	0.0257508	0.000946444	0.0279302	0.0265119	0.0266302	0.0270241	0.00078692	0.0264628	0.0299021	0.0274521	0.027939	0.00177063		0.00114637	0.000578898	0.000697092	0.000807453	0.000299399	0.00118476	0.000884798	0.000269832	0.000779796	0.000466413	0.000886502	0.000945503	0.000392438	0.000741481	0.000303716
Phe	[23455667]	234	6	0.037518	0.0362209	0.0363785	0.0367058	0.000707744	0.0367733	0.0365658	0.0369883	0.0367758	0.000211254	0.0377146	0.0343908	0.0363718	0.0361591	0.00167211		5.23633e-05	-0.000158322	-8.31507e-05	-6.30364e-05	0.000106773	0.000133554	-4.38234e-05	-0.000274365	-6.1545e-05	0.000204536	-4.66479e-05	0.00451743	5.47623e-05	0.00150852	0.00260629
Phe	[23455667]	234	7	0.00265439	0.00298948	0.00315294	0.00293227	0.000254151	0.00451448	0.00257883	0.00267082	0.00325471	0.00109196	0.003685	0.00326681	0.00369272	0.00354818	0.000243703		0.00102961	0.008031	0.000274486	0.0031117	0.00427694	0.000984017	0.000234177	0.0010869	0.000768365	0.000465472	0.000788617	0.00138671	9.54479e-05	0.000756926	0.000646216
Phe	[23455667]	234	8	0.00448106	0.00453334	0.00461529	0.00454323	6.76607e-05	0.0044052	0.00441257	0.00450051	0.00443943	5.30251e-05	0.00425041	0.00409181	0.0044324	0.00425821	0.000170427		0.016518	0.0703003	0.000236217	0.0290182	0.0366665	0.000389813	0.00127701	0.0194943	0.0070537	0.010783	0.000858857	0.00202715	0.00117051	0.00135217	0.000604963
Phe	[12]	302	0	0.800916	0.800645	0.799435	0.800332	0.000789011	0.799321	0.796681	0.796486	0.797496	0.0015832	0.792313	0.79626	0.798005	0.795526	0.00291602		0.966082	0.963526	0.966409	0.965339	0.00157874	0.965107	0.966214	0.963032	0.964784	0.0016155	0.971684	0.951088	0.967387	0.963386	0.0108654
Phe	[12]	302	1	0.0309742	0.0307881	0.0301198	0.0306273	0.000449325	0.0288761	0.0294587	0.0295432	0.0292926	0.000363225	0.0297612	0.028443	0.0271474	0.0284505	0.00130692		0.0296759	0.0323079	0.0309724	0.0309854	0.00131602	0.0308593	0.0324637	0.0352908	0.0328713	0.00224371	0.0267909	0.0431519	0.030206	0.0333829	0.00863075
Phe	[12]	302	2	0.16811	0.168566	0.170446	0.169041	0.00123815	0.171803	0.17386	0.173971	0.173211	0.00122069	0.177925	0.175297	0.174847	0.176023	0.00166259		0.00424192	0.00416656	0.00261903	0.00367584	0.000915998	0.00403399	0.00132239	0.00167756	0.00234464	0.00147375	0.00152496	0.00576042	0.00240722	0.00323086	0.00223463
Phe	[123455667]	336	0	0.469306	0.463801	0.46071	0.464606	0.00435387	0.44952	0.446946	0.450043	0.448836	0.00165809	0.445467	0.444333	0.445769	0.44519	0.000757437		0.249726	0.246288	0.244026	0.24668	0.0028698	0.218451	0.218823	0.217441	0.218238	0.000714723	0.226244	0.237245	0.222685	0.228724	0.00759043
Phe	[123455667]	336	1	0.0845469	0.0835293	0.0843762	0.0841508	0.000544941	0.0865547	0.0864834	0.0863128	0.0864503	0.000124322	0.0887097	0.0881468	0.0853452	0.0874006	0.00180208		0.420476	0.424206	0.419669	0.421451	0.00242023	0.432807	0.433068	0.432212	0.432696	0.000439112	0.433587	0.421055	0.43474	0.429794	0.00759025
Phe	[123455667]	336	2	0.111646	0.114699	0.114511	0.113618	0.00171071	0.117069	0.116179	0.115468	0.116238	0.000802145	0.116263	0.115452	0.116791	0.116169	0.000674133		0.265827	0.2682	0.270861	0.268296	0.00251816	0.284557	0.286122	0.289925	0.286868	0.0027606	0.280075	0.281752	0.280741	0.280856	0.000844298
Phe	[123455667]	336	3	0.153809	0.155131	0.156942	0.155294	0.00157294	0.160457	0.162208	0.15904	0.160568	0.0015868	0.159196	0.16283	0.162967	0.161664	0.00213858		0.0574222	0.0548912	0.054466	0.0555931	0.00159826	0.0596684	0.0562325	0.0565468	0.0574826	0.00189949	0.056026	0.050909	0.0568953	0.0546101	0.00323459
Phe	[123455667]	336	4	0.0922485	0.0918037	0.0918456	0.0919659	0.000245618	0.0924522	0.0930381	0.0942842	0.0932582	0.00093564	0.092259	0.0940637	0.0937282	0.0933503	0.0009599		0.00574613	0.00603701	0.00356078	0.00511464	0.00135352	0.00532854	0.00544402	0.00418928	0.00498728	0.000693495	0.0039756	0.00673313	0.0045552	0.00508798	0.00145392
Phe	[123455667]	336	5	0.0367745	0.0370842	0.0368959	0.0369182	0.000156087	0.0380959	0.0392689	0.0395245	0.0389631	0.000761846	0.0403819	0.0388172	0.0398049	0.039668	0.000791278		-0.000376762	0.000738515	0.00104467	0.000468809	0.000748115	-0.000664071	-0.000533426	-0.000267491	-0.00048833	0.000202099	-0.000162154	-0.000464997	0.00021448	-0.000137557	0.000340406
Phe	[123455667]	336	6	0.0281028	0.0296213	0.030127	0.0292837	0.00105346	0.0294934	0.031404	0.0305382	0.0304785	0.000956669	0.0321189	0.0302051	0.0305129	0.0309456	0.00102767		0.000937805	-0.00016282	0.00011778	0.000297588	0.00057192	-0.000173244	-0.000208866	0.000160599	-7.38375e-05	0.000203807	0.000276134	0.000669421	0.000382578	0.000442711	0.000203422
Phe	[123455667]	336	7	0.0170825	0.0176933	0.0170952	0.0172903	0.000349034	0.0191243	0.0173705	0.0182268	0.0182405	0.000877006	0.0190845	0.0189914	0.0185902	0.0188887	0.00026266		3.69023e-05	-0.0002384	-0.000329201	-0.0001769	0.000190643	3.56511e-05	0.000377664	-0.000234435	5.96267e-05	0.000306753	2.31397e-05	0.00169454	-0.00030588	0.000470598	0.00107265
Phe	[123455667]	336	8	0.00232944	0.00282389	0.00281441	0.00265591	0.000282776	0.00316728	0.00308191	0.00271999	0.00298972	0.000237467	0.0028934	0.0032081	0.00265735	0.00291962	0.000276312		1.7136e-05	2.70992e-05	5.91646e-05	3.44666e-05	2.19616e-05	-1.00151e-05	0.00029426	1.29116e-05	9.90523e-05	0.000169443	-4.92363e-05	0.000543786	4.92936e-05	0.000181281	0.00031778
Phe	[123455667]	336	9	0.00415476	0.00381343	0.00468265	0.00421695	0.000437938	0.00406721	0.00402067	0.00384237	0.00397675	0.000118683	0.00362629	0.00395264	0.003834	0.00380431	0.000165186		0.000187284	1.33654e-05	0.00652415	0.0022416	0.00370982	5.08733e-07	0.000380625	1.46105e-05	0.000131915	0.000215505	3.85885e-06	-0.000136851	4.35396e-05	-2.98177e-05	9.47935e-05
Pro	[2345]	184	0	0.600563	0.595883	0.593696	0.596714	0.00350783	0.597413	0.595979	0.599137	0.59751	0.0015812	0.587965	0.592161	0.589392	0.589839	0.00213328		0.291824	0.286558	0.285165	0.287849	0.00351189	0.301812	0.289918	0.291652	0.294461	0.00642572	0.31817	0.31444	0.3033	0.31197	0.0077366
Pro	[2345]	184	1	0.161738	0.156301	0.156531	0.15819	0.00307503	0.151217	0.141835	0.142103	0.145051	0.00534079	0.149032	0.145934	0.148628	0.147864	0.00168418		0.445155	0.446053	0.444592	0.445267	0.000736608	0.449685	0.455357	0.455497	0.453513	0.00331578	0.447068	0.443353	0.453598	0.448006	0.00518654
Pro	[2345]	184	2	0.190151	0.200053	0.202017	0.197407	0.00636025	0.202682	0.213251	0.209319	0.208417	0.00534198	0.210936	0.210317	0.211516	0.210923	0.000599404		0.228227	0.229516	0.232531	0.230091	0.00220931	0.213234	0.21861	0.219391	0.217078	0.00335209	0.202106	0.208447	0.209098	0.20655	0.00386238
Pro	[2345]	184	3	0.0301928	0.0285379	0.0290505	0.0292604	0.000847173	0.0297269	0.0282313	0.0285967	0.0288516	0.000779749	0.0319019	0.0302207	0.0304474	0.0308567	0.000912283		0.03132	0.0324043	0.0337862	0.0325035	0.00123606	0.0297943	0.031726	0.0300356	0.0305186	0.00105254	0.0292523	0.0301932	0.0298584	0.029768	0.000476931
Pro	[2345]	184	4	0.0173556	0.0192253	0.0187055	0.0184288	0.000965083	0.0189619	0.0207037	0.0208452	0.0201703	0.00104883	0.020165	0.0213675	0.0200173	0.0205166	0.000740574		0.00347446	0.0054689	0.00392496	0.00428944	0.00104598	0.00547402	0.00438968	0.00342457	0.00442942	0.0010253	0.00340365	0.00356723	0.00414592	0.0037056	0.000390001
Pro	[2345]	258	0	0.593928	0.594952	0.592182	0.593687	0.00140076	0.59327	0.592668	0.595178	0.593705	0.00131042	0.579521	0.586492	0.58679	0.584267	0.00411348		0.28975	0.287397	0.284708	0.287285	0.0025231	0.295892	0.288422	0.291452	0.291922	0.00375704	0.304605	0.314616	0.304926	0.308049	0.00568963
Pro	[2345]	258	1	0.165476	0.156156	0.156725	0.159452	0.0052241	0.154221	0.140992	0.145802	0.147005	0.00669591	0.15699	0.149259	0.150694	0.152314	0.00411188		0.450385	0.452991	0.451702	0.451693	0.00130332	0.457202	0.458218	0.457388	0.457603	0.000540661	0.454442	0.449385	0.456582	0.45347	0.00369547
Pro	[2345]	258	2	0.196582	0.204443	0.205776	0.202267	0.00496857	0.207941	0.220487	0.213248	0.213892	0.00629743	0.214967	0.217992	0.215065	0.216008	0.00171896		0.230016	0.230695	0.23132	0.230677	0.000652075	0.217654	0.222829	0.221153	0.220545	0.00264027	0.210166	0.20693	0.209257	0.208785	0.00166905
Pro	[2345]	258	3	0.0286816	0.026771	0.0278405	0.0277644	0.000957592	0.0279558	0.025536	0.0271413	0.0268777	0.00123125	0.0308408	0.0274103	0.0285549	0.0289353	0.00174661		0.0292044	0.0287666	0.0309466	0.0296392	0.00115324	0.0270482	0.0291196	0.028511	0.0282263	0.00106464	0.0295044	0.0281129	0.0282007	0.028606	0.000779286
Pro	[2345]	258	4	0.0153336	0.0176779	0.0174765	0.0168293	0.00129926	0.0166122	0.0203166	0.0186299	0.0185196	0.0018547	0.0176818	0.0188463	0.0188963	0.0184748	0.000687198		0.000644551	0.000150005	0.00132375	0.000706103	0.00058929	0.00220374	0.00141232	0.00149539	0.00170382	0.000434937	0.00128243	0.000955158	0.00103372	0.00109044	0.000170849
Ser	[23]	288	0	0.76607	0.757725	0.754508	0.759434	0.00596725	0.754671	0.752901	0.760758	0.75611	0.00412119	0.757152	0.759395	0.756069	0.757539	0.00169647		0.552672	0.551504	0.556181	0.553452	0.00243448	0.549497	0.547073	0.546677	0.547749	0.00152647	0.565909	0.566345	0.549277	0.560511	0.00973076
Ser	[23]	288	1	0.0898267	0.10155	0.103934	0.0984369	0.0075514	0.102486	0.105191	0.0994463	0.102375	0.00287413	0.0932276	0.0937055	0.097506	0.0948131	0.00234439		0.441928	0.443123	0.439851	0.441634	0.00165575	0.449122	0.447535	0.448409	0.448355	0.000795032	0.440834	0.430339	0.447954	0.439709	0.00886129
Ser	[23]	288	2	0.144104	0.140726	0.141557	0.142129	0.00175996	0.142843	0.141907	0.139796	0.141515	0.00156094	0.14962	0.1469	0.146425	0.147648	0.00172412		0.00540028	0.00537304	0.00396766	0.00491366	0.000819374	0.00138075	0.00539183	0.0049139	0.00389549	0.0021909	-0.00674333	0.0033157	0.00276838	-0.000219751	0.00565621
Ser	[12]	302	0	0.78444	0.785411	0.782564	0.784138	0.00144727	0.78211	0.78278	0.78489	0.78326	0.00145064	0.782869	0.79915	0.778356	0.786792	0.0109382		0.973919	0.943547	0.972612	0.963359	0.0171702	0.970666	0.972631	0.972786	0.972028	0.00118159	0.972952	0.96927	0.974312	0.972178	0.00260837
Ser	[12]	302	1	0.0353025	0.0349565	0.0357761	0.035345	0.000411434	0.0371357	0.0361312	0.0367082	0.0366584	0.00050414	0.0348898	0.0338105	0.0360417	0.034914	0.00111583		0.0226093	0.0508871	0.023622	0.0323728	0.0160418	0.0252639	0.0243633	0.0215938	0.0237403	0.00191272	0.022412	0.0301279	0.0221102	0.0248834	0.00454438
Ser	[12]	302	2	0.180258	0.179633	0.18166	0.180517	0.00103826	0.180754	0.181088	0.178402	0.180082	0.0014641	0.182241	0.167039	0.185603	0.178294	0.00989104		0.00347209	0.00556574	0.00376608	0.00426797	0.00113348	0.00406965	0.00300536	0.00562023	0.00423175	0.00131495	0.00463651	0.000601668	0.00357749	0.00293856	0.00209193
Ser	[23]	362	0	0.770207	0.797139	0.766796	0.778047	0.0166213	0.762439	0.761823	0.795644	0.773302	0.019351	0.760245	0.764448	0.764791	0.763161	0.00253179		0.560714	0.559952	0.587675	0.569447	0.0157906	0.556987	0.556125	0.555548	0.55622	0.000724252	0.581985	0.599947	0.556203	0.579378	0.0219883
Ser	[23]	362	1	0.0845268	0.0832965	0.0906165	0.0861466	0.00391961	0.0926318	0.0953743	0.0875272	0.0918444	0.00398237	0.0933225	0.0937301	0.0897332	0.0922619	0.00219943		0.436842	0.440722	0.435798	0.437787	0.00259479	0.442552	0.443525	0.443745	0.443274	0.000635134	0.440618	0.423289	0.443825	0.435911	0.0110476
Ser	[23]	362	2	0.145266	0.119565	0.142587	0.135806	0.0141289	0.144929	0.142803	0.116829	0.134854	0.0156459	0.146433	0.141821	0.145475	0.144577	0.0024335		0.00244385	-0.000673814	-0.0234731	-0.00723435	0.0141493	0.000461177	0.000349577	0.000706867	0.000505873	0.000182791	-0.022603	-0.0232366	-2.84759e-05	-0.0152893	0.0132201
Ser	[123]	390	0	0.781736	0.777742	0.755489	0.771655	0.0141425	0.751909	0.753862	0.774716	0.760163	0.0126414	0.751801	0.751338	0.751225	0.751455	0.0003052		0.551633	0.563837	0.555868	0.557113	0.00619679	0.549863	0.547465	0.542916	0.546748	0.00352841	0.552741	0.571662	0.548313	0.557572	0.0124014
Ser	[123]	390	1	0.0540079	0.0584521	0.0590192	0.0571597	0.00274428	0.0620205	0.060874	0.0600387	0.0609777	0.000994983	0.0594512	0.0639354	0.0602063	0.0611976	0.00240088		0.439952	0.434703	0.437665	0.43744	0.00263159	0.444951	0.444635	0.449401	0.446329	0.00266494	0.439975	0.419056	0.444785	0.434605	0.0136792
Ser	[123]	390	2	0.0408494	0.0427261	0.0470937	0.0435564	0.00320388	0.0473375	0.0485264	0.0460276	0.0472972	0.00124989	0.0480785	0.0475947	0.048397	0.0480234	0.00040398		0.00667565	0.00437448	0.00726493	0.00610502	0.00152738	0.00470162	0.00704356	0.00681463	0.0061866	0.00129112	0.00608391	0.0104057	0.00585666	0.00744875	0.0025633
Ser	[123]	390	3	0.123407	0.12108	0.138398	0.127629	0.00939932	0.138733	0.136737	0.119218	0.131563	0.0107374	0.140669	0.137132	0.140171	0.139324	0.00191469		0.00173993	-0.00291476	-0.000797628	-0.000657486	0.00233051	0.00048477	0.000855721	0.000868451	0.000736314	0.000217937	0.00120044	-0.00112383	0.00104442	0.000373681	0.00129922
Thr	[234]	376	0	0.686161	0.687068	0.686523	0.686584	0.00045662	0.661497	0.660879	0.688033	0.670136	0.015502	0.662543	0.653741	0.671472	0.662585	0.00886553		0.489893	0.498306	0.491852	0.49335	0.00440227	0.495182	0.488354	0.494744	0.49276	0.00382186	0.484418	0.496563	0.486554	0.489178	0.00648392
Thr	[234]	376	1	0.14452	0.139775	0.13817	0.140822	0.00330194	0.149708	0.147906	0.138099	0.145238	0.00624769	0.159081	0.155691	0.151396	0.155389	0.00385119		0.466824	0.456869	0.462287	0.461993	0.00498373	0.472282	0.470696	0.474412	0.472463	0.00186455	0.47277	0.4611	0.470989	0.468286	0.00628661
Thr	[234]	376	2	0.146498	0.146296	0.149741	0.147512	0.00193349	0.15255	0.153051	0.144608	0.150069	0.00473683	0.153709	0.150748	0.152043	0.152167	0.00148407		0.0420351	0.0439142	0.045453	0.0438008	0.00171173	0.0388202	0.0401003	0.0369303	0.0386169	0.00159472	0.0438398	0.0396151	0.040814	0.041423	0.00217719
Thr	[234]	376	3	0.0228211	0.0268607	0.0255648	0.0250822	0.00206257	0.0362444	0.038165	0.0292609	0.0345568	0.00468579	0.0246679	0.0398194	0.0250889	0.0298587	0.0086288		0.00124828	0.000910344	0.000407811	0.000855479	0.000422912	-0.00628422	0.000849327	-0.00608633	-0.00384041	0.00406263	-0.00102752	0.00272152	0.00164319	0.00111239	0.00193006
Thr	[1234]	404	0	0.648323	0.662934	0.64781	0.653023	0.00858756	0.645628	0.637508	0.640748	0.641295	0.00408754	0.636762	0.640401	0.64841	0.641858	0.00595907		0.482928	0.492488	0.483656	0.486357	0.00532194	0.473058	0.472919	0.476203	0.47406	0.00185713	0.485298	0.483645	0.474815	0.481252	0.00563603
Thr	[1234]	404	1	0.155058	0.148246	0.150703	0.151336	0.00344952	0.159043	0.157543	0.154964	0.157183	0.00206331	0.160776	0.157453	0.158428	0.158886	0.00170812		0.46387	0.458961	0.461811	0.461547	0.00246469	0.478687	0.476777	0.476354	0.477273	0.00124284	0.465331	0.473816	0.471352	0.470166	0.00436499
Thr	[1234]	404	2	0.026677	0.0278086	0.0284629	0.0276495	0.000903513	0.0316707	0.0286702	0.030011	0.0301173	0.00150304	0.028856	0.0278733	0.0274381	0.0280558	0.00072635		0.0497635	0.0481669	0.0507748	0.0495684	0.00131487	0.0444245	0.0475229	0.0441847	0.0453774	0.00186196	0.0476877	0.0399733	0.0513483	0.0463364	0.00580662
Thr	[1234]	404	3	0.142384	0.142125	0.145674	0.143395	0.00197853	0.14418	0.148093	0.14634	0.146204	0.00196022	0.146286	0.145071	0.146054	0.145804	0.000644933		0.00296444	0.00191847	0.00332082	0.00273458	0.000728882	0.00385958	0.00293901	0.0035544	0.003451	0.000468916	0.00357498	0.00182563	0.00293856	0.00277972	0.000885427
Thr	[1234]	404	4	0.0275575	0.0188856	0.0273495	0.0245975	0.00494779	0.0194786	0.0281852	0.0279373	0.0252004	0.00495673	0.0273197	0.0292014	0.01967	0.0253971	0.00504822		0.000474475	-0.00153495	0.000437583	-0.00020763	0.00114964	-2.93709e-05	-0.000158155	-0.000296586	-0.000161371	0.000133637	-0.00189148	0.000739923	-0.000453428	-0.000534994	0.00131759
Tyr	[12]	302	0	0.801568	0.80031	0.800066	0.800648	0.000805855	0.796038	0.795972	0.798834	0.796948	0.00163393	0.79417	0.797102	0.795364	0.795545	0.00147433		0.975915	0.976984	0.978928	0.977276	0.00152776	0.977635	0.979981	0.978833	0.978816	0.00117268	0.980667	0.978882	0.978318	0.979289	0.00122633
Tyr	[12]	302	1	0.0279548	0.0277078	0.0274436	0.0277021	0.000255658	0.0284774	0.0268862	0.0264784	0.0272807	0.0010563	0.0292417	0.027782	0.0259283	0.0276507	0.00166061		0.0190497	0.0198279	0.0197124	0.01953	0.000419963	0.0195963	0.0189769	0.0200333	0.0195355	0.000530808	0.0189008	0.0190041	0.0210917	0.0196655	0.00123618
Tyr	[12]	302	2	0.170478	0.171982	0.172491	0.17165	0.00104676	0.175485	0.177142	0.174687	0.175771	0.00125204	0.176588	0.175116	0.178708	0.176804	0.00180545		0.00503548	0.00318812	0.00135931	0.0031943	0.00183809	0.00276829	0.00104251	0.0011334	0.00164807	0.000971205	0.000432208	0.00211358	0.000590636	0.00104547	0.00092839
Tyr	[23455667]	364	0	0.473787	0.466544	0.469474	0.469935	0.00364351	0.461208	0.455532	0.465016	0.460585	0.00477259	0.4656	0.456523	0.454849	0.458991	0.00578487		0.253663	0.243353	0.250995	0.249337	0.00535125	0.238815	0.222605	0.224354	0.228591	0.00889697	0.228997	0.228129	0.228101	0.228409	0.000509619
Tyr	[23455667]	364	1	0.0778347	0.0748483	0.0766783	0.0764538	0.0015058	0.0715919	0.0747296	0.0764013	0.074241	0.00244168	0.067108	0.0824176	0.0776754	0.0757336	0.00783734		0.413277	0.417415	0.422345	0.417679	0.00453956	0.42238	0.435384	0.432895	0.430219	0.00690231	0.428241	0.439848	0.43262	0.43357	0.00586122
Tyr	[23455667]	364	2	0.210402	0.21549	0.213809	0.213234	0.00259223	0.222827	0.223531	0.215122	0.220493	0.0046649	0.221634	0.220739	0.21906	0.220478	0.00130692		0.267879	0.269549	0.264043	0.267157	0.002823	0.269559	0.276465	0.276889	0.274304	0.00411521	0.277704	0.245201	0.277762	0.266889	0.0187826
Tyr	[23455667]	364	3	0.0707874	0.0709509	0.073142	0.0716268	0.00131476	0.0709721	0.073047	0.0758777	0.0732989	0.00246248	0.0712233	0.0716122	0.0724645	0.0717667	0.000634816		0.0492697	0.0540136	0.0518055	0.0516963	0.00237386	0.0523332	0.0534477	0.0570161	0.0542656	0.00244628	0.0546679	0.0602389	0.0524862	0.0557977	0.0039979
Tyr	[23455667]	364	4	0.101037	0.102488	0.102068	0.101864	0.000746482	0.102498	0.104272	0.10307	0.10328	0.000905166	0.105536	0.104999	0.106058	0.105531	0.000529472		0.0102266	0.00821447	0.00677218	0.00840443	0.00173505	0.00775325	0.00883653	0.00827904	0.00828961	0.00054172	0.00638565	0.0153546	0.00490174	0.00888068	0.0056555
Tyr	[23455667]	364	5	0.0243483	0.0257023	0.0256443	0.0252316	0.000765521	0.0269329	0.0262265	0.0264899	0.0265498	0.000356972	0.027418	0.0279344	0.0270483	0.0274669	0.000445059		0.002728	-0.000459986	0.00194517	0.00140439	0.00166137	0.00432106	0.00207526	0.000553135	0.00231648	0.00189551	0.00282498	0.00302821	0.00230876	0.00272065	0.000370896
Tyr	[23455667]	364	6	0.0362438	0.0365585	0.0351923	0.0359982	0.000715434	0.0367418	0.0350491	0.0352173	0.0356694	0.000932547	0.0351048	0.0299023	0.0371173	0.0340415	0.00372318		0.00123446	0.000348578	-0.000531946	0.000350363	0.000883203	0.00386567	0.000604082	-0.000261049	0.0014029	0.00217624	0.000375527	0.00241972	0.000896342	0.00123053	0.00106228
Tyr	[23455667]	364	7	0.00215127	0.00269705	0.000385106	0.00174448	0.00120846	0.00218965	0.00310022	0.000738958	0.00200961	0.00119088	0.00477899	0.00460958	0.00158151	0.0036567	0.00179916		0.000349364	0.00113402	0.000137723	0.000540368	0.000524892	0.00107799	0.000951529	-0.000293261	0.000578754	0.000757829	0.000856207	0.00144532	0.00050868	0.000936735	0.000473483
Tyr	[23455667]	364	8	0.00340816	0.00472109	0.00360726	0.00391217	0.000707582	0.00503814	0.0045129	0.00206654	0.00387253	0.00158593	0.00159612	0.00126321	0.00414672	0.00233535	0.0015775		0.00137229	0.00643203	0.00248823	0.00343085	0.00265832	-0.000104883	-0.000368612	0.000567867	3.14574e-05	0.000482897	-5.29408e-05	0.0043358	0.000414249	0.0015657	0.00241032
Tyr	[23455667]	438	0	0.47901	0.46941	0.466905	0.471775	0.00638972	0.455062	0.438444	0.455609	0.449705	0.00975644	0.464072	0.447467	0.460487	0.457342	0.00873784		0.251538	0.247796	0.251543	0.250292	0.00216188	0.22036	0.22323	0.21973	0.221107	0.00186587	0.221989	0.238769	0.223084	0.227947	0.00938807
Tyr	[23455667]	438	1	0.0838343	0.0838594	0.0871612	0.0849516	0.00191358	0.0874689	0.0877941	0.0867197	0.0873276	0.000550982	0.0904124	0.0872884	0.0872355	0.0883121	0.0018191		0.417626	0.421613	0.420096	0.419778	0.00201251	0.428695	0.434683	0.429388	0.430922	0.00327579	0.4353	0.42676	0.437286	0.433115	0.00559246
Tyr	[23455667]	438	2	0.207012	0.205141	0.206669	0.206274	0.000996212	0.215622	0.222533	0.213049	0.217068	0.00490495	0.2103	0.213285	0.214694	0.21276	0.00224398		0.264351	0.266667	0.26785	0.266289	0.00177991	0.283506	0.274693	0.282959	0.280386	0.0049376	0.278094	0.280749	0.283911	0.280918	0.0029121
Tyr	[23455667]	438	3	0.0673001	0.0720252	0.0726272	0.0706508	0.00291741	0.0724989	0.0777096	0.0736894	0.0746326	0.00273041	0.0733525	0.0807748	0.0756493	0.0765922	0.00379991		0.0543208	0.0564122	0.0526864	0.0544731	0.00186759	0.0545995	0.0565963	0.0580343	0.05641	0.00172496	0.0567284	0.0444777	0.0496546	0.0502869	0.00614977
Tyr	[23455667]	438	4	0.101534	0.100017	0.101068	0.100873	0.000777	0.102131	0.10082	0.0990806	0.100677	0.00152999	0.103473	0.0917171	0.100442	0.0985441	0.0061035		0.00624504	0.00428981	0.00394511	0.00482665	0.00124039	0.00763728	0.00306003	0.00203499	0.0042441	0.00298294	0.00559908	0.00806508	0.00580915	0.00649111	0.00136715
Tyr	[23455667]	438	5	0.0219974	0.0261271	0.0240392	0.0240546	0.00206488	0.0246032	0.0278906	0.0285441	0.0270127	0.00211205	0.017152	0.0292978	0.0222232	0.022891	0.00610037		0.0010181	-0.00151546	0.00177819	0.000426941	0.00172457	0.000554754	0.00345621	0.000688511	0.00156649	0.00163791	0.00124297	-0.00245402	-0.000156611	-0.000455887	0.00186658
Tyr	[23455667]	438	6	0.0339873	0.0353143	0.0339448	0.0344155	0.000778695	0.0333188	0.0334963	0.0341527	0.0336559	0.000439264	0.0348574	0.035293	0.0322027	0.0341177	0.00167268		0.00158029	0.000788088	6.98736e-05	0.000812751	0.000755511	-0.00126583	0.000696205	-0.000902133	-0.000490585	0.00104375	0.000128883	-0.00344869	0.000275943	-0.00101462	0.00210925
Tyr	[23455667]	438	7	0.00307491	0.00134325	0.0026373	0.00235182	0.000900433	0.00461318	0.00461887	0.00365624	0.0042961	0.000554139	0.000986633	0.00184876	0.00497006	0.00260182	0.00209577		0.000421305	0.000814071	1.50566e-05	0.000416811	0.000399526	-0.000316848	0.000543502	0.00106552	0.000430723	0.000698049	0.000608855	0.0059953	0.000463811	0.00235599	0.00315257
Tyr	[23455667]	438	8	0.00224974	0.00676297	0.0049485	0.00465374	0.00227101	0.00468283	0.00669297	0.00549911	0.00562497	0.00101096	0.00539406	0.0130278	0.00209621	0.00683935	0.00560727		0.00289956	0.00313532	0.00201618	0.00268369	0.000589978	0.00623045	0.00304105	0.00700259	0.0054247	0.00210009	0.000308491	0.00108599	-0.000327889	0.000355531	0.000708113
Tyr	[123455667]	466	0	0.475281	0.467279	0.464275	0.468945	0.00568862	0.459819	0.457891	0.463526	0.460412	0.00286375	0.456954	0.451462	0.449646	0.452687	0.00380501		0.248549	0.24653	0.251516	0.248865	0.00250826	0.227197	0.216937	0.222599	0.222244	0.00513955	0.227888	0.24181	0.224497	0.231398	0.00917511
Tyr	[123455667]	466	1	0.0839709	0.0846049	0.084983	0.0845196	0.000511407	0.0841041	0.0848196	0.0882634	0.085729	0.00222376	0.0884603	0.0866459	0.0861664	0.0870909	0.00120996		0.417569	0.421292	0.424667	0.421176	0.00355073	0.427677	0.435527	0.436571	0.433258	0.00486147	0.43435	0.42337	0.437277	0.431666	0.00733213
Tyr	[123455667]	466	2	0.11483	0.115276	0.114255	0.114787	0.000512004	0.117359	0.118255	0.114642	0.116752	0.00188138	0.113238	0.118325	0.11887	0.116811	0.00310619		0.263325	0.26912	0.266704	0.266383	0.00291068	0.282341	0.282382	0.280496	0.28174	0.00107715	0.276995	0.266291	0.276622	0.273303	0.00607512
Tyr	[123455667]	466	3	0.155677	0.153546	0.155037	0.154753	0.00109376	0.154194	0.15656	0.158405	0.156386	0.00211113	0.158941	0.159048	0.159705	0.159232	0.000413851		0.0573984	0.0561684	0.0532454	0.0556041	0.00213329	0.0550802	0.0573011	0.0560673	0.0561495	0.00111273	0.0529941	0.0484032	0.0546737	0.0520237	0.0032459
Tyr	[123455667]	466	4	0.0852218	0.0901725	0.089998	0.0884641	0.00280929	0.0922615	0.0936801	0.0910697	0.0923371	0.00130682	0.090335	0.0877155	0.0930856	0.0903787	0.00268534		0.00636267	0.00352615	0.00362397	0.00450426	0.00161017	0.00762188	0.00466174	0.00382026	0.00536796	0.00199679	0.00413892	0.00491798	0.00518183	0.00474624	0.000542251
Tyr	[123455667]	466	5	0.0392356	0.038309	0.0362271	0.0379239	0.00154076	0.0382631	0.0378511	0.0385153	0.0382098	0.000335308	0.0409463	0.0406126	0.0401909	0.0405833	0.000378531		0.00168222	0.000838753	0.000605313	0.0010421	0.000566518	0.00105795	-0.000136577	0.00159739	0.00083959	0.000887369	0.000740591	0.00188147	0.00115947	0.00126051	0.000577111
Tyr	[123455667]	466	6	0.0285026	0.0291023	0.0303316	0.0293122	0.000932379	0.0292403	0.030276	0.0283009	0.0292724	0.000987935	0.0283769	0.0334108	0.0298027	0.0305301	0.00259461		0.00163187	0.000549553	0.000642577	0.000941334	0.00059983	-0.000126757	0.000405381	-0.000718026	-0.000146467	0.000561963	0.000103815	0.00223759	7.9145e-05	0.000806851	0.00123912
Tyr	[123455667]	466	7	0.0129357	0.016656	0.0165693	0.015387	0.00212329	0.0178575	0.0138488	0.0110892	0.0142651	0.0034033	0.0183667	0.0143306	0.016151	0.0162828	0.00202128		0.00084242	0.00182112	-0.00123083	0.000477571	0.00155835	-0.00108184	0.00226035	-0.00056668	0.00020394	0.00179943	0.0014791	0.000963133	0.000767173	0.0010698	0.000367752
Tyr	[123455667]	466	8	0.00133002	0.00182983	0.00397815	0.00237933	0.00140698	0.00334023	0.00234391	0.00243598	0.00270671	0.000550574	0.00307242	0.00435096	0.00255284	0.00332541	0.000925369		0.00192699	5.96765e-05	0.000131744	0.000706139	0.00105791	0.000150631	0.00035027	8.69224e-05	0.000195941	0.000137396	0.000950205	0.00929276	-0.000338067	0.00330163	0.0052283
Tyr	[123455667]	466	9	0.00301527	0.00322482	0.00434589	0.00352866	0.000715459	0.00356152	0.00447376	0.00375211	0.00392913	0.000481193	0.00130857	0.00409848	0.00382892	0.00307866	0.00153885		0.000713025	9.49993e-05	9.44183e-05	0.000300814	0.000356985	8.25568e-05	0.00031236	4.72719e-05	0.000147396	0.000143948	0.000360197	0.000832655	8.04244e-05	0.000424426	0.000380206
Val	[2345]	186	0	0.605735	0.608271	0.613059	0.609022	0.00371928	0.600873	0.596682	0.596001	0.597852	0.00263833	0.591075	0.589635	0.601638	0.594116	0.00655392		0.289504	0.288497	0.292522	0.290174	0.00209427	0.269258	0.267382	0.266972	0.267871	0.00121875	0.274587	0.286283	0.273802	0.278224	0.00699065
Val	[2345]	186	1	0.0354436	0.0327839	0.0360087	0.0347454	0.00172203	0.0374817	0.035944	0.0363498	0.0365918	0.000796951	0.0375548	0.0378251	0.0347976	0.0367258	0.00167535		0.451811	0.446869	0.453687	0.450789	0.00352222	0.461306	0.465046	0.466018	0.464123	0.00248787	0.467844	0.451703	0.468837	0.462795	0.00961888
Val	[2345]	186	2	0.279547	0.281838	0.276907	0.279431	0.00246773	0.281959	0.285857	0.285889	0.284568	0.00225944	0.29102	0.288851	0.28497	0.28828	0.00306511		0.215971	0.214196	0.212824	0.21433	0.00157782	0.225598	0.223663	0.223787	0.224349	0.00108312	0.219154	0.217854	0.21778	0.218262	0.000773226
Val	[2345]	186	3	0.039986	0.0379142	0.03733	0.0384101	0.00139569	0.0391521	0.0411104	0.0418733	0.0407119	0.00140366	0.0397664	0.0418854	0.038943	0.0401983	0.00151801		0.0379511	0.0460619	0.0366893	0.0402341	0.00508625	0.0389136	0.0391822	0.0387938	0.0389632	0.000198883	0.0347227	0.0586276	0.0353852	0.0429119	0.0136143
Val	[2345]	186	4	0.0392882	0.0391931	0.0366953	0.0383922	0.00147035	0.0405335	0.0404068	0.0398868	0.0402757	0.000342704	0.040584	0.041803	0.0396514	0.0406795	0.00107901		0.00476254	0.00437599	0.00427842	0.00447232	0.000256028	0.00492449	0.00472627	0.00442933	0.00469336	0.000249217	0.00369212	-0.0144671	0.00419597	-0.002193	0.0106327
Val	[2345]	260	0	0.617183	0.613453	0.611832	0.614156	0.00274394	0.609187	0.605023	0.610186	0.608132	0.00273856	0.608548	0.605798	0.606689	0.607011	0.00140284		0.292269	0.290309	0.291098	0.291225	0.000986355	0.272851	0.271166	0.266074	0.27003	0.00352835	0.278479	0.293283	0.272309	0.281357	0.0107794
Val	[2345]	260	1	0.0554479	0.0538039	0.0546453	0.0546324	0.00082206	0.0540102	0.0551829	0.0546432	0.0546121	0.000586961	0.0530866	0.0547632	0.0531939	0.0536812	0.000938535		0.469584	0.469854	0.471685	0.470374	0.0011431	0.481201	0.48015	0.480914	0.480755	0.000543541	0.479283	0.467199	0.482727	0.476403	0.00815492
Val	[2345]	260	2	0.277069	0.283668	0.283201	0.281312	0.00368277	0.285286	0.287422	0.285222	0.285977	0.00125232	0.290089	0.288384	0.288106	0.28886	0.00107352		0.226056	0.224511	0.226378	0.225648	0.000997876	0.23052	0.234752	0.238067	0.234446	0.00378275	0.229738	0.227665	0.232447	0.22995	0.0023978
Val	[2345]	260	3	0.015988	0.0156688	0.0164356	0.0160308	0.000385158	0.0160509	0.016697	0.0151972	0.0159817	0.000752275	0.0155387	0.0158765	0.0171325	0.0161826	0.000839843		0.0108878	0.0134372	0.0104554	0.0115935	0.00161131	0.0133577	0.0125679	0.0127857	0.0129038	0.000407912	0.0118259	0.00922752	0.0114661	0.0108399	0.00140787
Val	[2345]	260	4	0.0343123	0.0334064	0.0338861	0.0338683	0.000453193	0.0354662	0.0356752	0.0347516	0.0352977	0.00048434	0.0327384	0.0351783	0.0348788	0.0342652	0.0013307		0.00120303	0.00188887	0.000384057	0.00115865	0.000753388	0.00207018	0.00136482	0.0021599	0.00186497	0.000435455	0.000674396	0.00262488	0.00105074	0.00145	0.00103472
Val	[12345]	288	0	0.616098	0.614815	0.613897	0.614936	0.00110553	0.608305	0.604172	0.60663	0.606369	0.00207893	0.605208	0.606614	0.602193	0.604672	0.0022587		0.289956	0.28607	0.291584	0.289203	0.00283333	0.268219	0.272981	0.269039	0.27008	0.0025459	0.277521	0.282497	0.271547	0.277188	0.00548251
Val	[12345]	288	1	0.0470164	0.0462748	0.0461276	0.046473	0.000476362	0.045594	0.0455293	0.0489705	0.046698	0.00196836	0.0450428	0.0448757	0.0484397	0.0461194	0.00201116		0.475092	0.479875	0.478215	0.477728	0.00242833	0.485632	0.486785	0.488182	0.486867	0.00127684	0.486537	0.474157	0.489926	0.48354	0.00830057
Val	[12345]	288	2	0.15169	0.154117	0.151995	0.152601	0.00132173	0.156632	0.158376	0.155777	0.156928	0.00132491	0.156677	0.156276	0.157309	0.156754	0.00052048		0.225012	0.223641	0.219798	0.222817	0.00270298	0.237959	0.230974	0.234083	0.234339	0.0034996	0.226828	0.226967	0.229782	0.227859	0.00166676
Val	[12345]	288	3	0.144495	0.145641	0.147215	0.145784	0.00136574	0.149128	0.150017	0.149507	0.149551	0.000446499	0.150629	0.151596	0.149662	0.150629	0.000967419		0.00884934	0.00922165	0.00982842	0.00929981	0.000494197	0.00837844	0.009003	0.00841731	0.00859959	0.000349908	0.00846624	0.0181617	0.00827103	0.011633	0.00565487
Val	[12345]	288	4	0.00701346	0.00585601	0.00694303	0.00660417	0.000648877	0.00591728	0.00674712	0.00614651	0.0062703	0.000428547	0.00712852	0.00621557	0.00704803	0.00679737	0.000505459		0.000606164	0.00116664	0.000399082	0.000723961	0.000397104	0.00125359	0.000232993	0.00044883	0.000645138	0.000537874	0.000483048	0.000796717	4.84571e-05	0.000442741	0.000375755
Val	[12345]	288	5	0.0336872	0.0332969	0.0338222	0.0336021	0.000272795	0.0344237	0.0351575	0.0329688	0.0341834	0.00111395	0.035314	0.0344224	0.0353491	0.0350285	0.000525193		0.000483645	2.62373e-05	0.00017466	0.000228181	0.000233354	-0.00144319	2.32313e-05	-0.000170243	-0.000530068	0.000796683	0.000164047	-0.0025794	0.000425823	-0.000663177	0.00166465
Val	[12]	302	0	0.788423	0.785254	0.784244	0.785974	0.00218025	0.781068	0.778691	0.787489	0.782416	0.0045513	0.782162	0.7769	0.779968	0.779677	0.00264328		0.860797	0.752964	0.872558	0.828773	0.0659153	0.865034	0.863953	0.861493	0.863493	0.00181507	0.865434	0.860391	0.867895	0.864573	0.00382519
Val	[12]	302	1	0.0245162	0.0286537	0.0260997	0.0264232	0.00208761	0.0245731	0.0273528	0.0230939	0.0250066	0.00216231	0.0243088	0.027475	0.0227609	0.0248482	0.0024029		0.100099	0.181597	0.0972032	0.126299	0.0479107	0.103931	0.107101	0.105964	0.105665	0.00160572	0.104812	0.113006	0.101236	0.106351	0.00603413
Val	[12]	302	2	0.187061	0.186092	0.189656	0.187603	0.00184282	0.194359	0.193957	0.189417	0.192577	0.0027442	0.193529	0.195625	0.197271	0.195475	0.00187546		0.0391047	0.065439	0.0302384	0.0449274	0.0183084	0.0310345	0.0289467	0.0325432	0.0308415	0.00180604	0.0297537	0.0266031	0.0308696	0.0290755	0.00221262

## Sheet: Metabolic measurements
Cell growth rates (OD)								Yields of ethanol and glycerol on glucose or galactose
Time since	Fy0		FyAA		FyDHA			Strain	Sugar	OD	Sugar	Ethanol (g)	Glycerol (mg)
Gal addition	Mean	SD	Mean	SD	Mean	SD					consumed (g)
-0.00222222	0.0755	0.00636396	0.0725	0.00353553	0.0725	0.00212132		Fy0	glucose	0.492	8.2	3.115	nd
1.66444	0.0725	0.00636396	0.0655	0.00212132	0.0655	0.00494975		Fy0	glucose	0.505	9.45	2.845	nd
3.33111	0.075	0.00848528	0.0715	0.00212132	0.0695	0.00212132		Fy0	glucose	0.549	10.505	3.235	nd
4.99778	0.073	0.00565685	0.0765	0.00353553	0.0735	0.000707107		Fy0	glucose	0.618	10.75	3.11	nd
6.66444	0.0725	0.00494975	0.0895	0.00212132	0.0925	0.00777817		Fy0	glucose	0.632	13.365	3.985	nd
8.33111	0.071	0.00424264	0.11	0.00141421	0.1115	0.00212132		Fy0	glucose	0.622	13.34	4.075	nd
9.99778	0.0685	0.00353553	0.1405	0.00212132	0.148	0.00565685		FyDHA	glucose	0.531	12.77	2.84	nd
11.6644	0.07	0.00424264	0.1805	0.000707107	0.2035	0.00777817		FyDHA	glucose	0.526	12.39	2.335	nd
13.3311	0.0725	0.00353553	0.22	0.00282843	0.249	0.00707107		FyDHA	glucose	0.583	15.355	3.135	nd
14.9978	0.0815	0.00636396	0.2695	0.00212132	0.301	0.00565685		FyDHA	glucose	0.605	15.015	3.065	nd
16.6936	0.1125	0.0106066	0.326	0.00424264	0.3675	0.013435		Fy0	galactose	0.132	3.8	0.5885	349.305
18.3678	0.146	0.0169706	0.387	0.00141421	0.426	0.0127279		Fy0	galactose	0.136	5.75	0.398	79.3175
19.9536	0.192	0.0212132	0.515	0.0254558	0.5065	0.013435		Fy0	galactose	0.137		0.401	468.493
20.2869	0.2	0.0169706	0.5015	0.0417193	0.511	0.0127279		Fy0	galactose	0.164	2.1	0.4875	297.136
								Fy0	galactose	0.24	3.6	0.6525	500.597
								Fy0	galactose	0.238	11.465	0.767	272.449
								Fy0	galactose	0.188	12.245	nd	122.145
								Fy0	galactose	0.212	12.88	nd	73.5308
								FyAA	galactose	0.275	6.5	0.7105	250.434
								FyAA	galactose	0.285	7.75	1.08	294.677
								FyAA	galactose	0.32	4.9	0.976	552.137
								FyAA	galactose	0.328	6.95	0.976	324.304
								FyAA	galactose	0.403	7.85	0.9865	nd
								FyAA	galactose	0.367	6.1	1.11	nd
								FyAA	galactose	0.536	8.25	nd	nd
								FyAA	galactose	0.494	7.2	nd	nd
								FyDHA	galactose	0.301	3.9	1.38	1048.45
								FyDHA	galactose	0.304	7.2	1.215	175.148
								FyDHA	galactose	0.337	6.1	1.49	96.9295
								FyDHA	galactose	0.38	8.65	1.5	139.724
								FyDHA	galactose	0.433	6.85	1.705	130.036
								FyDHA	galactose	0.399	4.35	1.016	146.004
								FyDHA	galactose	0.533	8.9	1.435	112.271
								FyDHA	galactose	0.502	12.295	1.72	97.5671

## Sheet: Fluxes
Strain →								Fy0		FyAA		FyDHA
								(empty vector)		(AA-synthesizing)		(DHA-synthesizing)
Reaction	Stoichiometry							Avg	SD	Avg	SD	Avg	SD
glci				≫	G6P			1.04186	0.0289102	1.05415	0.0275074	1.05315	0.027774
CO2out	CO2			≫				2.15631	0.0662857	2.13903	0.0735416	2.20181	0.0706293
CO2outb				≫	CO2			0.57208	0.019002	0.4793	0.0182314	0.464764	0.0154668
pgif	G6P			≫	F6P			0.879148	0.0271025	0.902907	0.025829	0.871989	0.0263479
pgib	F6P			≫	G6P			0.355691	0.281857	0.469761	0.313502	0.278339	0.228119
g6pdh	G6P			≫	P5P	+	CO2	0.120757	0.00624534	0.109305	0.00734115	0.139215	0.00615115
tktAf	P5P	+	P5P	≫	S7P	+	T3P	0.0410733	0.00208585	0.0372317	0.00245458	0.0472228	0.00204851
tktAb	S7P	+	T3P	≫	P5P	+	P5P	0.509609	0.273317	0.521908	0.299009	0.348372	0.289675
talf	S7P	+	T3P	≫	F6P	+	E4P	0.0410733	0.00208585	0.0372317	0.00245458	0.0472228	0.00204851
talb	F6P	+	E4P	≫	S7P	+	T3P	0.466459	0.313736	0.478234	0.278058	0.278136	0.300782
tktBf	P5P	+	E4P	≫	F6P	+	T3P	0.0349485	0.00209731	0.0311743	0.00244519	0.0411208	0.00205219
tktBb	F6P	+	T3P	≫	P5P	+	E4P	0.207956	0.16052	0.219315	0.164352	0.129437	0.121748
pfk	F6P			≫	T3P	+	T3P	0.955179	0.028159	0.971312	0.0267258	0.960322	0.0271716
f16bp	T3P	+	T3P	≫	F6P			0.136814	0.176435	0.180934	0.218276	0.236253	0.267752
pepf	T3P			≫	pep			1.894	0.0566366	1.92428	0.0544493	1.91053	0.0550629
pepr	pep			≫	T3P			0.654729	0.34287	0.514709	0.379103	0.49158	0.366151
pyrf	pep			≫	pyr			1.894	0.0566366	1.92428	0.0544493	1.91053	0.0550629
pyrtmf	pyr			≫	pyrm			0.165136	0.0212909	0.147174	0.017834	0.170622	0.0154856
pyrtmr	pyrm			≫	pyr			0.565605	0.0544696	0.600613	0.0648133	0.630909	0.0331104
pdh	pyrm			≫	ACAm	+	CO2	0.143428	0.0212663	0.125426	0.017923	0.148839	0.0154834
citdh	ACAm	+	OAAm	≫	2OGm	+	CO2	0.118205	0.0212579	0.100223	0.0179406	0.123619	0.0154245
akgdh	2OGm			≫	succm	+	CO2	0.103654	0.021259	0.0855663	0.0180446	0.109	0.0154104
sdhf	succm			≫	malm			0.103654	0.021259	0.0855663	0.0180446	0.109	0.0154104
sdhr	malm			≫	succm			0.304689	0.0642073	0.342517	0.0562896	0.232274	0.0865393
sdhs	succm			≫	malm			0.948417	0.0686527	0.965078	0.0596994	0.951969	0.0692919
mdhf	malm			≫	OAAm			0.125359	0.0212815	0.107313	0.0179447	0.130775	0.0153958
mdhr	OAAm			≫	malm			0.436111	0.375815	0.618994	0.361187	0.450757	0.404616
maef	pyrm	+	CO2	≫	malm			0.0217099	0.000505867	0.0217416	0.000605354	0.0217812	0.0005338
maer	malm			≫	pyrm	+	CO2	0.972268	0.00838819	0.97435	0.00959108	0.98077	0.00528064
maefor	pyrm	+	CO2	≫	malm			0.782856	0.00838819	0.847609	0.00959108	1.13268	0.00528064
maerev	malm			≫	pyrm	+	CO2	0.761146	0.00838819	0.825867	0.00959108	1.1109	0.00528064
PDCADH	pyr			≫	etoh	+	CO2	1.69197	0.0643528	1.74026	0.0541052	1.70292	0.0544384
Glyc	T3P			≫	glyc			0.0440812	0.00615556	0.0422564	0.00632505	0.0439782	0.00565893
SerS	ACAm	+	ACAm	≫	ACAC			0.00722178	0.000200302	0.00725941	0.000170984	0.00725842	0.000187759
Glyf	ACAC			≫	Acon	+	CO2	0.00474752	0.000181435	0.0047901	0.000158433	0.00478317	0.000169746
Glyb	Acon			≫	pyr			0.294099	0.0167722	0.319226	0.015747	0.321866	0.0162046
Ser	T3P			≫	Ser			0.00247426	6.42705e-05	0.00247525	6.84192e-05	0.00247822	6.41934e-05
Gly	Ser			≫	Gly	+	CH2O	0.00474752	0.000181435	0.0047901	0.000158433	0.00478317	0.000169746
E4Pp	E4P			≫				0.00612475	0.00019769	0.00605644	0.000180785	0.00610495	0.000216045
Pyr_out	pyr			≫				0.036901	0.000977189	0.0368772	0.000915847	0.037002	0.000939146
ACAm	ACAm			≫				0.0252337	0.00033355	0.025203	0.000271829	0.0252287	0.000288214
OAAm	OAAm			≫				0.00715842	0.000304719	0.00708416	0.000360481	0.00716832	0.000314303
2OGm	2OGm			≫				0.0145564	0.000434607	0.0146614	0.000447654	0.0146238	0.000422409
G6Pout	G6P			≫				0.0419	4.1841e-17	0.0419	4.1841e-17	0.0419	4.1841e-17
P5Pp	P5P			≫				0.0037	4.35844e-18	0.0037	4.35844e-18	0.0037	4.35844e-18
EtohOut	etoh			≫				1.69197	0.0643528	1.74026	0.0541052	1.70292	0.0544384
GlycOut	glyc			≫				0.0440812	0.00615556	0.0422564	0.00632505	0.0439782	0.00565893
ch2oout	CH2O			≫				0.00474752	0.000181435	0.0047901	0.000158433	0.00478317	0.000169746
