# Supplementary material for: Metabolic analyses elucidate non-trivial gene targets for amplifying dihydroartemisinic acid production in yeast
Source: Front Microbiol. 2013 Jul 26;4:200. doi: 10.3389/fmicb.2013.00200 (PMC3724057; doi:10.3389/fmicb.2013.00200)
Supplement: Supplementary file 3 [file 54201_Sriram_DataSheet3.XLSX]

## Sheet: DHA and biomass yields
KO	Gene1	Gene2	Growth	DHA	MOMA	Growth	DHA yield
						rate ratio	ratio
strain			rate	yield	deviation	(KO/WT)	(KO/WT)
1	YKL120W	YKL106W	0.0268071	0.0422887	1.09827	0.459757	70.4811
2	YKL120W	YLR027C	0.0110181	0.0356438	1.43531	0.188967	59.4063
3	YER065C	YMR250W	0.0256676	0.0335096	0.616564	0.440215	55.8494
4	YKR097W	YLR348C	0.0126897	0.0323235	7.46857	0.217635	53.8724
5	YKL174C	YCR032W	0.0339398	0.0301358	1.01065	0.582088	50.2264
6	YLR348C	YKL174C	0.0253196	0.0276716	7.09865	0.434246	46.1194
7	YLR348C	YCR032W	0.0254799	0.026347	7.45636	0.436995	43.9116
8	YAL012W	YLR348C	0.0285633	0.0242143	6.9101	0.489878	40.3571
9	YLR348C	YGR155W	0.0285633	0.0242143	6.9101	0.489878	40.3571
10	YOL126C	YMR250W	0.0361727	0.0240892	0.52653	0.620384	40.1487
11	YKL174C	YKL120W	0.0449093	0.0238302	0.474463	0.770222	39.717
12	YKR097W	YKL174C	0.0150302	0.0237849	0.996485	0.257777	39.6415
13	YOL126C	YKL174C	0.0402876	0.0228823	0.507294	0.690956	38.1372
14	YLR348C	YKL120W	0.0281618	0.0228072	6.96935	0.482992	38.012
15	YLR348C	YMR250W	0.0270729	0.0226595	6.93743	0.464316	37.7659
16	YKL120W	YMR250W	0.0448438	0.0224937	0.468256	0.769098	37.4895
17	YKR097W	YCR032W	0.0150302	0.022429	1.26667	0.257777	37.3816
18	YKL174C	YMR250W	0.0445193	0.0224245	0.479628	0.763533	37.3742
19	YOR011W	YIL013C	0.0542848	0.021675	0.0188029	0.931017	36.125
20	YKR097W	YMR250W	0.0146925	0.0209879	1.03814	0.251985	34.9799
21	YLR348C	YKL085W	0.027343	0.0209184	7.1189	0.468949	34.8641
22	YKR097W	YKL120W	0.0150302	0.0206719	1.06229	0.257777	34.4532
23	YLR348C	YIL125W	0.0204061	0.0202796	7.73141	0.349978	33.7993
24	YLR348C	YDR148C	0.0204061	0.0202796	7.73141	0.349978	33.7993
25	YLR348C	YER065C	0.0279355	0.0198315	6.89219	0.479111	33.0526
26	YLR348C	YKL106W	0.0279296	0.0196073	6.89456	0.479009	32.6788
27	YLR348C	YNL111C	0.0281716	0.0194283	6.88984	0.48316	32.3805
28	YCR032W	YMR250W	0.0450336	0.0193258	0.760354	0.772353	32.2096
29	YKL174C	YKL085W	0.0482856	0.0193142	0.28835	0.828126	32.1903
30	YLR348C	YLR058C	0.0279233	0.0191433	6.89705	0.478901	31.9056
31	YLR348C	YNL037C	0.0275501	0.0190001	6.93455	0.472501	31.6669
32	YLR348C	YOR136W	0.0275501	0.0190001	6.93455	0.472501	31.6669
33	YLR348C	YGR202C	0.0283548	0.0189077	6.88978	0.486301	31.5129
34	YLR348C	YLR133W	0.0283548	0.0189077	6.88978	0.486301	31.5129
35	YKL174C	YGR012W	0.0482281	0.0188954	0.255449	0.827141	31.4923
36	YKL174C	YOL064C	0.0482458	0.0188486	0.255478	0.827444	31.4144
37	YER019W	YLR348C	0.0282047	0.0188364	6.88925	0.483728	31.3939
38	YKL004W	YLR348C	0.0282047	0.0188364	6.88925	0.483728	31.3939
39	YLR348C	YBR252W	0.0282076	0.0188256	6.88922	0.483777	31.3761
40	YLR377C	YLR348C	0.0282762	0.0188235	6.88991	0.484954	31.3725
41	YLR348C	YMR303C	0.0281447	0.0188187	6.89038	0.482699	31.3646
42	YLR348C	YPR140W	0.0281815	0.0188156	6.88919	0.48333	31.3593
43	YLR348C	YNR008W	0.0281815	0.0188156	6.88919	0.48333	31.3593
44	YML035C	YLR348C	0.0281815	0.0188156	6.88919	0.48333	31.3593
45	YLR348C	YHR037W	0.0281815	0.0188156	6.88919	0.48333	31.3593
46	YLR348C	YGL037C	0.0281815	0.0188156	6.88919	0.48333	31.3593
47	YLR348C	YNL129W	0.0281815	0.0188156	6.88919	0.48333	31.3593
48	YLR348C	YNL256W	0.0281815	0.0188156	6.88919	0.48333	31.3593
49	YLR348C	YGR267C	0.0281815	0.0188156	6.88919	0.48333	31.3593
50	YBR084W	YLR348C	0.0281815	0.0188156	6.88919	0.48333	31.3593
51	YLR348C	YEL046C	0.0281815	0.0188156	6.88919	0.48333	31.3593
52	YLR348C	YML008C	0.0281815	0.0188156	6.88919	0.48333	31.3593
53	YLR348C	YJR019C	0.0281815	0.0188156	6.88919	0.48333	31.3593
54	YDR531W	YLR348C	0.0281815	0.0188156	6.88919	0.48333	31.3593
55	YMR207C	YLR348C	0.0281815	0.0188156	6.88919	0.48333	31.3593
56	YKL192C	YLR348C	0.0281815	0.0188156	6.88919	0.48333	31.3593
57	YER061C	YLR348C	0.0281815	0.0188156	6.88919	0.48333	31.3593
58	YHR067W	YLR348C	0.0281815	0.0188156	6.88919	0.48333	31.3593
59	YOR221C	YLR348C	0.0281815	0.0188156	6.88919	0.48333	31.3593
60	YBR026C	YLR348C	0.0281815	0.0188156	6.88919	0.48333	31.3593
61	YKL055C	YLR348C	0.0281815	0.0188156	6.88919	0.48333	31.3593
62	YLR348C	YBR180W	0.0281815	0.0188156	6.88919	0.48333	31.3593
63	YLR348C	YDR402C	0.0281815	0.0188156	6.88919	0.48333	31.3593
64	YLR348C	YDR403W	0.0281815	0.0188156	6.88919	0.48333	31.3593
65	YDL100C	YLR348C	0.0281815	0.0188156	6.88919	0.48333	31.3593
66	YLR348C	YGR012W	0.0281815	0.0188156	6.88919	0.48333	31.3593
67	YLR348C	YJR057W	0.0281815	0.0188156	6.88919	0.48333	31.3593
68	YLR348C	YIL134W	0.0281815	0.0188156	6.88919	0.48333	31.3593
69	YLR348C	YDL045C	0.0281815	0.0188156	6.88919	0.48333	31.3593
70	YLR348C	YIL160C	0.0281815	0.0188156	6.88919	0.48333	31.3593
71	YLR348C	YGL205W	0.0281815	0.0188156	6.88919	0.48333	31.3593
72	YLR348C	YDR256C	0.0281815	0.0188156	6.88919	0.48333	31.3593
73	YLR348C	YKR009C	0.0281815	0.0188156	6.88919	0.48333	31.3593
74	YDR236C	YLR348C	0.0281815	0.0188156	6.88919	0.48333	31.3593
75	YLR348C	YDR453C	0.0281815	0.0188156	6.88919	0.48333	31.3593
76	YLR348C	YJL101C	0.0281815	0.0188156	6.88919	0.48333	31.3593
77	YLR348C	YOL049W	0.0281815	0.0188156	6.88919	0.48333	31.3593
78	YLR348C	YER015W	0.0281815	0.0188156	6.88919	0.48333	31.3593
79	YHR063C	YLR348C	0.0281815	0.0188156	6.88919	0.48333	31.3593
80	YPL087W	YLR348C	0.0281815	0.0188156	6.88919	0.48333	31.3593
81	YLR348C	YNL141W	0.0281815	0.0188156	6.88919	0.48333	31.3593
82	YLR348C	YMR226C	0.0281815	0.0188156	6.88919	0.48333	31.3593
83	YBR019C	YLR348C	0.0281815	0.0188156	6.88919	0.48333	31.3593
84	YIL145C	YLR348C	0.0281815	0.0188156	6.88919	0.48333	31.3593
85	YMR020W	YLR348C	0.0281815	0.0188156	6.88919	0.48333	31.3593
86	YLR348C	YDL178W	0.0281815	0.0188156	6.88919	0.48333	31.3593
87	YOR143C	YLR348C	0.0281815	0.0188156	6.88919	0.48333	31.3593
88	YLR348C	YGR260W	0.0281815	0.0188156	6.88919	0.48333	31.3593
89	YLR348C	YBR263W	0.0281815	0.0188156	6.88919	0.48333	31.3593
90	YLR348C	YER053C	0.0281815	0.0188156	6.88919	0.48333	31.3593
91	YLR348C	YKL184W	0.0281815	0.0188156	6.88919	0.48333	31.3593
92	YBR284W	YLR348C	0.0281815	0.0188156	6.88919	0.48333	31.3593
93	YJL070C	YLR348C	0.0281815	0.0188156	6.88919	0.48333	31.3593
94	YDR513W	YLR348C	0.0281815	0.0188156	6.88919	0.48333	31.3593
95	YCL035C	YLR348C	0.0281815	0.0188156	6.88919	0.48333	31.3593
96	YDR098C	YLR348C	0.0281815	0.0188156	6.88919	0.48333	31.3593
97	YER174C	YLR348C	0.0281815	0.0188156	6.88919	0.48333	31.3593
98	YBR183W	YLR348C	0.0281815	0.0188156	6.88919	0.48333	31.3593
99	YER073W	YLR348C	0.0281815	0.0188156	6.88919	0.48333	31.3593
100	YOR348C	YLR348C	0.0281815	0.0188156	6.88919	0.48333	31.3593
101	YER087W	YLR348C	0.0281815	0.0188156	6.88919	0.48333	31.3593
102	YHR020W	YLR348C	0.0281815	0.0188156	6.88919	0.48333	31.3593
103	YER099C	YLR348C	0.0281815	0.0188156	6.88919	0.48333	31.3593
104	YOL061W	YLR348C	0.0281815	0.0188156	6.88919	0.48333	31.3593
105	YBL068W	YLR348C	0.0281815	0.0188156	6.88919	0.48333	31.3593
106	YHL011C	YLR348C	0.0281815	0.0188156	6.88919	0.48333	31.3593
107	YKL181W	YLR348C	0.0281815	0.0188156	6.88919	0.48333	31.3593
108	YLR348C	YLR348C	0.0281815	0.0188156	6.88919	0.48333	31.3593
109	YLR348C	YAL038W	0.0281815	0.0188156	6.88919	0.48333	31.3593
110	YLR348C	YOR347C	0.0281815	0.0188156	6.88919	0.48333	31.3593
111	YLR348C	YKL150W	0.0281815	0.0188156	6.88919	0.48333	31.3593
112	YLR348C	YBR068C	0.0281815	0.0188156	6.88919	0.48333	31.3593
113	YLR348C	YDR046C	0.0281815	0.0188156	6.88919	0.48333	31.3593
114	YLR348C	YBR069C	0.0281815	0.0188156	6.88919	0.48333	31.3593
115	YLR348C	YBR249C	0.0281815	0.0188156	6.88919	0.48333	31.3593
116	YLR348C	YJR109C	0.0281815	0.0188156	6.88919	0.48333	31.3593
117	YLR348C	YOR303W	0.0281815	0.0188156	6.88919	0.48333	31.3593
118	YLR348C	YPL281C	0.0281815	0.0188156	6.88919	0.48333	31.3593
119	YLR348C	YGR254W	0.0281815	0.0188156	6.88919	0.48333	31.3593
120	YLR348C	YHR174W	0.0281815	0.0188156	6.88919	0.48333	31.3593
121	YLR348C	YOR393W	0.0281815	0.0188156	6.88919	0.48333	31.3593
122	YLR348C	YMR323W	0.0281815	0.0188156	6.88919	0.48333	31.3593
123	YLR348C	YJL134W	0.0281815	0.0188156	6.88919	0.48333	31.3593
124	YLR348C	YKR053C	0.0281815	0.0188156	6.88919	0.48333	31.3593
125	YLR348C	YJL200C	0.0281815	0.0188156	6.88919	0.48333	31.3593
126	YLR348C	YGR121C	0.0281815	0.0188156	6.88919	0.48333	31.3593
127	YLR348C	YNL142W	0.0281815	0.0188156	6.88919	0.48333	31.3593
128	YLR348C	YPR138C	0.0281815	0.0188156	6.88919	0.48333	31.3593
129	YLR348C	YKL218C	0.0281815	0.0188156	6.88919	0.48333	31.3593
130	YLR348C	YOR317W	0.0281815	0.0188156	6.88919	0.48333	31.3593
131	YLR348C	YIL009W	0.0281815	0.0188156	6.88919	0.48333	31.3593
132	YLR348C	YMR246W	0.0281815	0.0188156	6.88919	0.48333	31.3593
133	YLR348C	YMR008C	0.0281815	0.0188156	6.88919	0.48333	31.3593
134	YLR348C	YMR006C	0.0281815	0.0188156	6.88919	0.48333	31.3593
135	YLR348C	YOL011W	0.0281815	0.0188156	6.88919	0.48333	31.3593
136	YLR348C	YLR284C	0.0281815	0.0188156	6.88919	0.48333	31.3593
137	YLR348C	YER062C	0.0281815	0.0188156	6.88919	0.48333	31.3593
138	YLR348C	YIL053W	0.0281815	0.0188156	6.88919	0.48333	31.3593
139	YLR348C	YOR273C	0.0281815	0.0188156	6.88919	0.48333	31.3593
140	YLR348C	YLL028W	0.0281815	0.0188156	6.88919	0.48333	31.3593
141	YLR348C	YPL023C	0.0281815	0.0188156	6.88919	0.48333	31.3593
142	YLR348C	YGL125W	0.0281815	0.0188156	6.88919	0.48333	31.3593
143	YLR348C	YGR247W	0.0281815	0.0188156	6.88919	0.48333	31.3593
144	YLR348C	YHR044C	0.0281815	0.0188156	6.88919	0.48333	31.3593
145	YLR348C	YHR043C	0.0281815	0.0188156	6.88919	0.48333	31.3593
146	YLR348C	YER175C	0.0281815	0.0188156	6.88919	0.48333	31.3593
147	YLR348C	YLR134W	0.0281815	0.0188156	6.88919	0.48333	31.3593
148	YLR348C	YLR044C	0.0281815	0.0188156	6.88919	0.48333	31.3593
149	YLR348C	YGR087C	0.0281815	0.0188156	6.88919	0.48333	31.3593
150	YLR348C	YDL080C	0.0281815	0.0188156	6.88919	0.48333	31.3593
151	YLR348C	YDR380W	0.0281815	0.0188156	6.88919	0.48333	31.3593
152	YLR348C	YDL210W	0.0281815	0.0188156	6.88919	0.48333	31.3593
153	YLR348C	YNR056C	0.0281815	0.0188156	6.88919	0.48333	31.3593
154	YLR348C	YBR115C	0.0281815	0.0188156	6.88919	0.48333	31.3593
155	YLR348C	YGL154C	0.0281815	0.0188156	6.88919	0.48333	31.3593
156	YLR348C	YFL017C	0.0281815	0.0188156	6.88919	0.48333	31.3593
157	YLR348C	YEL058W	0.0281815	0.0188156	6.88919	0.48333	31.3593
158	YLR348C	YAL022C	0.0281815	0.0188156	6.88919	0.48333	31.3593
159	YLR348C	YML022W	0.0281815	0.0188156	6.88919	0.48333	31.3593
160	YLR348C	YDR441C	0.0281815	0.0188156	6.88919	0.48333	31.3593
161	YLR348C	YLR303W	0.0281815	0.0188156	6.88919	0.48333	31.3593
162	YLR348C	YLR028C	0.0281815	0.0188156	6.88919	0.48333	31.3593
163	YLR348C	YMR120C	0.0281815	0.0188156	6.88919	0.48333	31.3593
164	YLR348C	YDR232W	0.0281815	0.0188156	6.88919	0.48333	31.3593
165	YLR348C	YOR335C	0.0281815	0.0188156	6.88919	0.48333	31.3593
166	YLR348C	YKR039W	0.0281815	0.0188156	6.88919	0.48333	31.3593
167	YLR348C	YPL265W	0.0281815	0.0188156	6.88919	0.48333	31.3593
168	YLR348C	YCL025C	0.0281815	0.0188156	6.88919	0.48333	31.3593
169	YLR348C	YOL020W	0.0281815	0.0188156	6.88919	0.48333	31.3593
170	YLR348C	YBR036C	0.0281815	0.0188156	6.88919	0.48333	31.3593
171	YLR348C	YMR170C	0.0281815	0.0188156	6.88919	0.48333	31.3593
172	YLR348C	YMR169C	0.0281815	0.0188156	6.88919	0.48333	31.3593
173	YLR348C	YIR029W	0.0281815	0.0188156	6.88919	0.48333	31.3593
174	YLR348C	YIR027C	0.0281815	0.0188156	6.88919	0.48333	31.3593
175	YLR348C	YIR028W	0.0281815	0.0188156	6.88919	0.48333	31.3593
176	YLR348C	YJR152W	0.0281815	0.0188156	6.88919	0.48333	31.3593
177	YLR348C	YNR058W	0.0281815	0.0188156	6.88919	0.48333	31.3593
178	YLR348C	YPL274W	0.0281815	0.0188156	6.88919	0.48333	31.3593
179	YLR348C	YDR242W	0.0281815	0.0188156	6.88919	0.48333	31.3593
180	YLR348C	YML086C	0.0281815	0.0188156	6.88919	0.48333	31.3593
181	YLR348C	YBR149W	0.0281815	0.0188156	6.88919	0.48333	31.3593
182	YLR348C	YDR341C	0.0281815	0.0188156	6.88919	0.48333	31.3593
183	YLR348C	YHR091C	0.0281815	0.0188156	6.88919	0.48333	31.3593
184	YLR348C	YBR293W	0.0281815	0.0188156	6.88919	0.48333	31.3593
185	YLR348C	YBR034C	0.0281815	0.0188156	6.88919	0.48333	31.3593
186	YLR348C	YHR019C	0.0281815	0.0188156	6.88919	0.48333	31.3593
187	YLR348C	YCR024C	0.0281815	0.0188156	6.88919	0.48333	31.3593
188	YLR348C	YDR508C	0.0281815	0.0188156	6.88919	0.48333	31.3593
189	YLR348C	YLL018C	0.0281815	0.0188156	6.88919	0.48333	31.3593
190	YLR348C	YPL104W	0.0281815	0.0188156	6.88919	0.48333	31.3593
191	YLR348C	YFL055W	0.0281815	0.0188156	6.88919	0.48333	31.3593
192	YLR348C	YER119C	0.0281815	0.0188156	6.88919	0.48333	31.3593
193	YLR348C	YBR127C	0.0281815	0.0188156	6.88919	0.48333	31.3593
194	YLR348C	YDL185W	0.0281815	0.0188156	6.88919	0.48333	31.3593
195	YLR348C	YEL027W	0.0281815	0.0188156	6.88919	0.48333	31.3593
196	YLR348C	YEL051W	0.0281815	0.0188156	6.88919	0.48333	31.3593
197	YLR348C	YGR020C	0.0281815	0.0188156	6.88919	0.48333	31.3593
198	YLR348C	YHR026W	0.0281815	0.0188156	6.88919	0.48333	31.3593
199	YLR348C	YHR039C-A	0.0281815	0.0188156	6.88919	0.48333	31.3593
200	YLR348C	YKL080W	0.0281815	0.0188156	6.88919	0.48333	31.3593
201	YLR348C	YLR447C	0.0281815	0.0188156	6.88919	0.48333	31.3593
202	YLR348C	YMR054W	0.0281815	0.0188156	6.88919	0.48333	31.3593
203	YLR348C	YOR332W	0.0281815	0.0188156	6.88919	0.48333	31.3593
204	YLR348C	YPL234C	0.0281815	0.0188156	6.88919	0.48333	31.3593
205	YLR348C	YPR036W	0.0281815	0.0188156	6.88919	0.48333	31.3593
206	YLR348C	YOR270C	0.0281815	0.0188156	6.88919	0.48333	31.3593
207	YLR348C	YBR085W	0.0281815	0.0188156	6.88919	0.48333	31.3593
208	YLR348C	YBL030C	0.0281815	0.0188156	6.88919	0.48333	31.3593
209	YLR348C	YMR056C	0.0281815	0.0188156	6.88919	0.48333	31.3593
210	YLR348C	YDL141W	0.0281815	0.0188156	6.88919	0.48333	31.3593
211	YLR348C	YGR065C	0.0281815	0.0188156	6.88919	0.48333	31.3593
212	YLR348C	YGR286C	0.0281815	0.0188156	6.88919	0.48333	31.3593
213	YLR348C	YCL004W	0.0281815	0.0188156	6.88919	0.48333	31.3593
214	YLR348C	YGL077C	0.0281815	0.0188156	6.88919	0.48333	31.3593
215	YLR348C	YDL142C	0.0281815	0.0188156	6.88919	0.48333	31.3593
216	YLR348C	YLR151C	0.0281815	0.0188156	6.88919	0.48333	31.3593
217	YLR348C	YDR044W	0.0281815	0.0188156	6.88919	0.48333	31.3593
218	YLR348C	YNL247W	0.0281815	0.0188156	6.88919	0.48333	31.3593
219	YLR348C	YNR057C	0.0281815	0.0188156	6.88919	0.48333	31.3593
220	YLR348C	YLR172C	0.0281815	0.0188156	6.88919	0.48333	31.3593
221	YLR348C	YMR013C	0.0281815	0.0188156	6.88919	0.48333	31.3593
222	YLR348C	YDL095W	0.0281815	0.0188156	6.88919	0.48333	31.3593
223	YLR348C	YAL023C	0.0281815	0.0188156	6.88919	0.48333	31.3593
224	YLR348C	YOR321W	0.0281815	0.0188156	6.88919	0.48333	31.3593
225	YLR348C	YJR143C	0.0281815	0.0188156	6.88919	0.48333	31.3593
226	YLR348C	YDL093W	0.0281815	0.0188156	6.88919	0.48333	31.3593
227	YLR348C	YGR199W	0.0281815	0.0188156	6.88919	0.48333	31.3593
228	YLR348C	YKL152C	0.0281815	0.0188156	6.88919	0.48333	31.3593
229	YLR348C	YHR068W	0.0281815	0.0188156	6.88919	0.48333	31.3593
230	YLR348C	YJR153W	0.0281815	0.0188156	6.88919	0.48333	31.3593
231	YLR348C	YLR020C	0.0281815	0.0188156	6.88919	0.48333	31.3593
232	YLR348C	YOR011W	0.0281815	0.0188156	6.88919	0.48333	31.3593
233	YLR348C	YIL013C	0.0281815	0.0188156	6.88919	0.48333	31.3593
234	YLR348C	YBR184W	0.0281815	0.0188156	6.88919	0.48333	31.3593
235	YLR348C	YNR019W	0.0281815	0.0188156	6.88919	0.48333	31.3593
236	YLR348C	YLR189C	0.0281815	0.0188156	6.88919	0.48333	31.3593
237	YLR348C	YOR176W	0.0281815	0.0188156	6.88919	0.48333	31.3593
238	YLR348C	YOR388C	0.0281815	0.0188156	6.88919	0.48333	31.3593
239	YLR348C	YPL275W	0.0281815	0.0188156	6.88919	0.48333	31.3593
240	YLR348C	YPL276W	0.0281815	0.0188156	6.88919	0.48333	31.3593
241	YLR348C	YMR319C	0.0281815	0.0188156	6.88919	0.48333	31.3593
242	YLR348C	YBL013W	0.0281815	0.0188156	6.88919	0.48333	31.3593
243	YLR348C	YLR011W	0.0281815	0.0188156	6.88919	0.48333	31.3593
244	YLR348C	YER183C	0.0281815	0.0188156	6.88919	0.48333	31.3593
245	YLR348C	YBR020W	0.0281815	0.0188156	6.88919	0.48333	31.3593
246	YLR348C	YGL225W	0.0281815	0.0188156	6.88919	0.48333	31.3593
247	YLR348C	YMR085W	0.0281815	0.0188156	6.88919	0.48333	31.3593
248	YLR348C	YKL104C	0.0281815	0.0188156	6.88919	0.48333	31.3593
249	YLR348C	YMR084W	0.0281815	0.0188156	6.88919	0.48333	31.3593
250	YLR348C	YOR168W	0.0281815	0.0188156	6.88919	0.48333	31.3593
251	YLR348C	YLR195C	0.0281815	0.0188156	6.88919	0.48333	31.3593
252	YLR348C	YGL245W	0.0281815	0.0188156	6.88919	0.48333	31.3593
253	YLR348C	YOL033W	0.0281815	0.0188156	6.88919	0.48333	31.3593
254	YLR348C	YOR040W	0.0281815	0.0188156	6.88919	0.48333	31.3593
255	YLR348C	YBR121C	0.0281815	0.0188156	6.88919	0.48333	31.3593
256	YLR348C	YPR081C	0.0281815	0.0188156	6.88919	0.48333	31.3593
257	YLR348C	YDR135C	0.0281815	0.0188156	6.88919	0.48333	31.3593
258	YLR348C	YJL212C	0.0281815	0.0188156	6.88919	0.48333	31.3593
259	YLR348C	YLR299W	0.0281815	0.0188156	6.88919	0.48333	31.3593
260	YLR348C	YDR234W	0.0281815	0.0188156	6.88919	0.48333	31.3593
261	YLR348C	YDR376W	0.0281815	0.0188156	6.88919	0.48333	31.3593
262	YLR348C	YER141W	0.0281815	0.0188156	6.88919	0.48333	31.3593
263	YLR348C	YPL252C	0.0281815	0.0188156	6.88919	0.48333	31.3593
264	YLR348C	YPL172C	0.0281815	0.0188156	6.88919	0.48333	31.3593
265	YLR348C	YIL094C	0.0281815	0.0188156	6.88919	0.48333	31.3593
266	YLR348C	YPR033C	0.0281815	0.0188156	6.88919	0.48333	31.3593
267	YLR348C	YGR191W	0.0281815	0.0188156	6.88919	0.48333	31.3593
268	YLR348C	YMR088C	0.0281815	0.0188156	6.88919	0.48333	31.3593
269	YLR348C	YCL069W	0.0281815	0.0188156	6.88919	0.48333	31.3593
270	YLR348C	YDL205C	0.0281815	0.0188156	6.88919	0.48333	31.3593
271	YLR348C	YLR450W	0.0281815	0.0188156	6.88919	0.48333	31.3593
272	YLR348C	YML075C	0.0281815	0.0188156	6.88919	0.48333	31.3593
273	YLR348C	YBL076C	0.0281815	0.0188156	6.88919	0.48333	31.3593
274	YLR348C	YPL040C	0.0281815	0.0188156	6.88919	0.48333	31.3593
275	YLR348C	YHR216W	0.0281815	0.0188156	6.88919	0.48333	31.3593
276	YLR348C	YLR432W	0.0281815	0.0188156	6.88919	0.48333	31.3593
277	YLR348C	YAR075W	0.0281815	0.0188156	6.88919	0.48333	31.3593
278	YLR348C	YML056C	0.0281815	0.0188156	6.88919	0.48333	31.3593
279	YLR348C	YAR073W	0.0281815	0.0188156	6.88919	0.48333	31.3593
280	YLR348C	YDR497C	0.0281815	0.0188156	6.88919	0.48333	31.3593
281	YLR348C	YOL103W	0.0281815	0.0188156	6.88919	0.48333	31.3593
282	YLR348C	YCR075C	0.0281815	0.0188156	6.88919	0.48333	31.3593
283	YLR348C	YPL160W	0.0281815	0.0188156	6.88919	0.48333	31.3593
284	YLR348C	YLR382C	0.0281815	0.0188156	6.88919	0.48333	31.3593
285	YLR348C	YDR037W	0.0281815	0.0188156	6.88919	0.48333	31.3593
286	YLR348C	YNL073W	0.0281815	0.0188156	6.88919	0.48333	31.3593
287	YLR348C	YNL268W	0.0281815	0.0188156	6.88919	0.48333	31.3593
288	YLR348C	YIR031C	0.0281815	0.0188156	6.88919	0.48333	31.3593
289	YLR348C	YNL117W	0.0281815	0.0188156	6.88919	0.48333	31.3593
290	YLR348C	YBR299W	0.0281815	0.0188156	6.88919	0.48333	31.3593
291	YLR348C	YGR292W	0.0281815	0.0188156	6.88919	0.48333	31.3593
292	YLR348C	YJL221C	0.0281815	0.0188156	6.88919	0.48333	31.3593
293	YLR348C	YGR287C	0.0281815	0.0188156	6.88919	0.48333	31.3593
294	YLR348C	YIL172C	0.0281815	0.0188156	6.88919	0.48333	31.3593
295	YLR348C	YJL216C	0.0281815	0.0188156	6.88919	0.48333	31.3593
296	YLR348C	YGR289C	0.0281815	0.0188156	6.88919	0.48333	31.3593
297	YLR348C	YBR298C	0.0281815	0.0188156	6.88919	0.48333	31.3593
298	YLR348C	YDL247W	0.0281815	0.0188156	6.88919	0.48333	31.3593
299	YLR348C	YJR160C	0.0281815	0.0188156	6.88919	0.48333	31.3593
300	YLR348C	YGR264C	0.0281815	0.0188156	6.88919	0.48333	31.3593
301	YLR348C	YGR171C	0.0281815	0.0188156	6.88919	0.48333	31.3593
302	YLR348C	YGR055W	0.0281815	0.0188156	6.88919	0.48333	31.3593
303	YLR348C	YHL036W	0.0281815	0.0188156	6.88919	0.48333	31.3593
304	YLR348C	YDR315C	0.0281815	0.0188156	6.88919	0.48333	31.3593
305	YLR348C	YDR173C	0.0281815	0.0188156	6.88919	0.48333	31.3593
306	YLR348C	YDR072C	0.0281815	0.0188156	6.88919	0.48333	31.3593
307	YLR348C	YPL057C	0.0281815	0.0188156	6.88919	0.48333	31.3593
308	YLR348C	YBR161W	0.0281815	0.0188156	6.88919	0.48333	31.3593
309	YLR348C	YLL061W	0.0281815	0.0188156	6.88919	0.48333	31.3593
310	YLR348C	YLR138W	0.0281815	0.0188156	6.88919	0.48333	31.3593
311	YLR348C	YEL042W	0.0281815	0.0188156	6.88919	0.48333	31.3593
312	YLR348C	YLR285W	0.0281815	0.0188156	6.88919	0.48333	31.3593
313	YLR348C	YOR360C	0.0281815	0.0188156	6.88919	0.48333	31.3593
314	YLR348C	YGL248W	0.0281815	0.0188156	6.88919	0.48333	31.3593
315	YLR348C	YKR093W	0.0281815	0.0188156	6.88919	0.48333	31.3593
316	YLR348C	YFL022C	0.0281815	0.0188156	6.88919	0.48333	31.3593
317	YLR348C	YLR060W	0.0281815	0.0188156	6.88919	0.48333	31.3593
318	YLR348C	YPR047W	0.0281815	0.0188156	6.88919	0.48333	31.3593
319	YLR348C	YNL106C	0.0281815	0.0188156	6.88919	0.48333	31.3593
320	YLR348C	YOR109W	0.0281815	0.0188156	6.88919	0.48333	31.3593
321	YLR348C	YKL212W	0.0281815	0.0188156	6.88919	0.48333	31.3593
322	YLR348C	YPL268W	0.0281815	0.0188156	6.88919	0.48333	31.3593
323	YLR348C	YNL267W	0.0281815	0.0188156	6.88919	0.48333	31.3593
324	YLR348C	YLR305C	0.0281815	0.0188156	6.88919	0.48333	31.3593
325	YLR348C	YGL040C	0.0281815	0.0188156	6.88919	0.48333	31.3593
326	YLR348C	YER014W	0.0281815	0.0188156	6.88919	0.48333	31.3593
327	YLR348C	YDR294C	0.0281815	0.0188156	6.88919	0.48333	31.3593
328	YLR348C	YGR180C	0.0281815	0.0188156	6.88919	0.48333	31.3593
329	YLR348C	YNR050C	0.0281815	0.0188156	6.88919	0.48333	31.3593
330	YLR348C	YIR034C	0.0281815	0.0188156	6.88919	0.48333	31.3593
331	YLR348C	YJL068C	0.0281815	0.0188156	6.88919	0.48333	31.3593
332	YLR348C	YBR213W	0.0281815	0.0188156	6.88919	0.48333	31.3593
333	YLR348C	YIL162W	0.0281815	0.0188156	6.88919	0.48333	31.3593
334	YLR348C	YFR030W	0.0281815	0.0188156	6.88919	0.48333	31.3593
335	YLR348C	YJR137C	0.0281815	0.0188156	6.88919	0.48333	31.3593
336	YLR348C	YDR058C	0.0281815	0.0188156	6.88919	0.48333	31.3593
337	YLR348C	YMR313C	0.0281815	0.0188156	6.88919	0.48333	31.3593
338	YLR348C	YLR354C	0.0281815	0.0188156	6.88919	0.48333	31.3593
339	YLR348C	YGR043C	0.0281815	0.0188156	6.88919	0.48333	31.3593
340	YLR348C	YLL057C	0.0281815	0.0188156	6.88919	0.48333	31.3593
341	YLR348C	YLL048C	0.0281815	0.0188156	6.88919	0.48333	31.3593
342	YLR348C	YKL132C	0.0281815	0.0188156	6.88919	0.48333	31.3593
343	YLR348C	YOR241W	0.0281815	0.0188156	6.88919	0.48333	31.3593
344	YLR348C	YMR113W	0.0281815	0.0188156	6.88919	0.48333	31.3593
345	YLR348C	YIL010W	0.0281815	0.0188156	6.88919	0.48333	31.3593
346	YLR348C	YBR092C	0.0281815	0.0188156	6.88919	0.48333	31.3593
347	YLR348C	YGR096W	0.0281815	0.0188156	6.88919	0.48333	31.3593
348	YLR348C	YLR237W	0.0281815	0.0188156	6.88919	0.48333	31.3593
349	YLR348C	YOR071C	0.0281815	0.0188156	6.88919	0.48333	31.3593
350	YLR348C	YOR192C	0.0281815	0.0188156	6.88919	0.48333	31.3593
351	YLR348C	YIL078W	0.0281815	0.0188156	6.88919	0.48333	31.3593
352	YLR348C	YKL194C	0.0281815	0.0188156	6.88919	0.48333	31.3593
353	YLR348C	YBR117C	0.0281815	0.0188156	6.88919	0.48333	31.3593
354	YLR348C	YPR074C	0.0281815	0.0188156	6.88919	0.48333	31.3593
355	YLR348C	YOL097C	0.0281815	0.0188156	6.88919	0.48333	31.3593
356	YLR348C	YDR268W	0.0281815	0.0188156	6.88919	0.48333	31.3593
357	YLR348C	YGR185C	0.0281815	0.0188156	6.88919	0.48333	31.3593
358	YLR348C	YPL097W	0.0281815	0.0188156	6.88919	0.48333	31.3593
359	YLR348C	YDL103C	0.0281815	0.0188156	6.88919	0.48333	31.3593
360	YLR348C	YPL244C	0.0281815	0.0188156	6.88919	0.48333	31.3593
361	YLR348C	YIR032C	0.0281815	0.0188156	6.88919	0.48333	31.3593
362	YLR348C	YKR069W	0.0281815	0.0188156	6.88919	0.48333	31.3593
363	YLR348C	YOR278W	0.0281815	0.0188156	6.88919	0.48333	31.3593
364	YLR348C	YDR047W	0.0281815	0.0188156	6.88919	0.48333	31.3593
365	YLR348C	YBR021W	0.0281815	0.0188156	6.88919	0.48333	31.3593
366	YLR348C	YGR094W	0.0281815	0.0188156	6.88919	0.48333	31.3593
367	YLR348C	YIL164C	0.0281815	0.0188156	6.88919	0.48333	31.3593
368	YLR348C	YLR351C	0.0281815	0.0188156	6.88919	0.48333	31.3593
369	YLR348C	YJL126W	0.0281815	0.0188156	6.88919	0.48333	31.3593
370	YLR348C	YER056C	0.0281815	0.0188156	6.88919	0.48333	31.3593
371	YLR348C	YER060W	0.0281815	0.0188156	6.88919	0.48333	31.3593
372	YLR348C	YER060W-A	0.0281815	0.0188156	6.88919	0.48333	31.3593
373	YLR348C	YGL186C	0.0281815	0.0188156	6.88919	0.48333	31.3593
374	YNL169C	YLR348C	0.0281815	0.0188156	6.88919	0.48333	31.3593
375	YLR348C	YJR130C	0.0281815	0.0188156	6.88919	0.48333	31.3593
376	YPL091W	YLR348C	0.0281815	0.0188156	6.88919	0.48333	31.3593
377	YLR348C	YLR109W	0.0281815	0.0188156	6.88919	0.48333	31.3593
378	YLR348C	YIL099W	0.0281815	0.0188156	6.88919	0.48333	31.3593
379	YJL196C	YLR348C	0.0281815	0.0188155	6.88919	0.48333	31.3592
380	YGL055W	YLR348C	0.0281815	0.0188154	6.8892	0.48333	31.3591
381	YER070W	YLR348C	0.0281814	0.0188153	6.88921	0.483328	31.3588
382	YLR348C	YJL026W	0.0281814	0.0188153	6.88921	0.483328	31.3588
383	YLR348C	YHR144C	0.0282097	0.0188122	6.88939	0.483813	31.3537
384	YLR348C	YDR400W	0.0282913	0.0188096	6.88996	0.485213	31.3493
385	YLR348C	YCR036W	0.0282913	0.0188096	6.88996	0.485213	31.3493
386	YLR348C	YCL040W	0.0281978	0.0188008	6.88922	0.483608	31.3347
387	YLR348C	YLR245C	0.0282737	0.0187991	6.88983	0.48491	31.3319
388	YLR348C	YOL064C	0.0283249	0.0187957	6.90607	0.485788	31.3261
389	YOL126C	YCR032W	0.0417322	0.0187913	0.763178	0.715732	31.3188
390	YLR348C	YOR155C	0.0283796	0.0187908	6.89054	0.486728	31.3181
391	YLR348C	YDR305C	0.0283796	0.0187908	6.89054	0.486728	31.3181
392	YLR348C	YDR530C	0.0283796	0.0187908	6.89054	0.486728	31.3181
393	YLR348C	YGL224C	0.0283916	0.0187863	6.89062	0.486933	31.3105
394	YLR348C	YOR163W	0.0285827	0.0187655	6.89192	0.490211	31.2759
395	YLR348C	YDR017C	0.0285827	0.0187655	6.89192	0.490211	31.2759
396	YLR348C	YDR384C	0.0284443	0.0187476	6.89334	0.487836	31.246
397	YLR348C	YHR208W	0.0280987	0.0187381	6.8914	0.48191	31.2302
398	YLR348C	YOR323C	0.0282351	0.0187203	6.88944	0.484248	31.2004
399	YLR348C	YDR300C	0.0282351	0.0187203	6.88944	0.484248	31.2004
400	YLR348C	YGR088W	0.0281567	0.0186472	6.88958	0.482905	31.0787
401	YOR100C	YLR348C	0.0281543	0.0186044	6.88965	0.482864	31.0073
402	YLR348C	YBR192W	0.0281999	0.018384	6.89357	0.483645	30.64
403	YOL126C	YLR348C	0.0282583	0.0183523	6.88965	0.484647	30.5871
404	YLR142W	YLR348C	0.028437	0.0181753	6.89776	0.487711	30.2922
405	YKL174C	YKL106W	0.0482294	0.0181228	0.257893	0.827163	30.2047
406	YKL174C	YNL037C	0.0479022	0.0180045	0.284614	0.821551	30.0075
407	YKL174C	YOR136W	0.0479022	0.0180045	0.284614	0.821551	30.0075
408	YLR348C	YJR051W	0.0282562	0.0179683	6.97687	0.484611	29.9471
409	YLR348C	YCR098C	0.0289697	0.0177372	6.90194	0.496847	29.562
410	YLR348C	YBR196C	0.0286183	0.0176823	7.37015	0.490821	29.4706
411	YOR273C	YLL028W	0.048152	0.0174923	0.250038	0.825835	29.1538
412	YKL174C	YGR202C	0.048543	0.0174587	0.252168	0.832541	29.0978
413	YKL174C	YLR133W	0.048543	0.0174587	0.252168	0.832541	29.0978
414	YKL174C	YBR252W	0.0484662	0.0174251	0.2521	0.831225	29.0419
415	YER019W	YKL174C	0.0484597	0.0174161	0.2521	0.831113	29.0268
416	YKL004W	YKL174C	0.0484597	0.0174161	0.2521	0.831113	29.0268
417	YLR377C	YKL174C	0.0484818	0.0174088	0.252116	0.831492	29.0146
418	YKL174C	YCL040W	0.0484586	0.0174038	0.252122	0.831095	29.0064
419	YKL174C	YHR144C	0.0484587	0.017403	0.25211	0.831095	29.005
420	YKL174C	YIL099W	0.0484432	0.0174014	0.252092	0.830829	29.0024
421	YJL196C	YKL174C	0.0484428	0.0174012	0.252093	0.830823	29.002
422	YGL055W	YKL174C	0.0484428	0.0174012	0.252093	0.830823	29.002
423	YKL174C	YPR140W	0.0484429	0.0174012	0.252092	0.830825	29.002
424	YKL174C	YNR008W	0.0484429	0.0174012	0.252092	0.830825	29.002
425	YKL174C	YJR019C	0.0484429	0.0174012	0.252092	0.830825	29.002
426	YKL174C	YIL134W	0.0484429	0.0174012	0.252092	0.830825	29.002
427	YKL174C	YDL045C	0.0484429	0.0174012	0.252092	0.830825	29.002
428	YKL174C	YHR037W	0.0484429	0.0174012	0.252092	0.830825	29.002
429	YKL174C	YDL178W	0.0484429	0.0174012	0.252092	0.830825	29.002
430	YKL174C	YMR303C	0.0484429	0.0174012	0.252092	0.830825	29.002
431	YKL174C	YGR088W	0.0484429	0.0174012	0.252092	0.830825	29.002
432	YBR084W	YKL174C	0.0484429	0.0174012	0.252092	0.830825	29.002
433	YKL174C	YJR130C	0.0484429	0.0174012	0.252092	0.830825	29.002
434	YKL174C	YNL111C	0.0484429	0.0174012	0.252092	0.830825	29.002
435	YKL174C	YDR453C	0.0484429	0.0174012	0.252092	0.830825	29.002
436	YKL174C	YPR002W	0.0484429	0.0174012	0.252092	0.830825	29.002
437	YKL174C	YPR001W	0.0484429	0.0174012	0.252092	0.830825	29.002
438	YKL174C	YPR006C	0.0484429	0.0174012	0.252092	0.830825	29.002
439	YKL174C	YMR226C	0.0484429	0.0174012	0.252092	0.830825	29.002
440	YKL174C	YMR289W	0.0484429	0.0174012	0.252092	0.830825	29.002
441	YKL174C	YNR033W	0.0484429	0.0174012	0.252092	0.830825	29.002
442	YDR236C	YKL174C	0.0484429	0.0174012	0.252092	0.830825	29.002
443	YKL174C	YDR384C	0.0484429	0.0174012	0.252092	0.830825	29.002
444	YKL174C	YLR109W	0.0484429	0.0174012	0.252092	0.830825	29.002
445	YMR207C	YKL174C	0.0484429	0.0174012	0.252092	0.830825	29.002
446	YKL192C	YKL174C	0.0484429	0.0174012	0.252092	0.830825	29.002
447	YER061C	YKL174C	0.0484429	0.0174012	0.252092	0.830825	29.002
448	YHR067W	YKL174C	0.0484429	0.0174012	0.252092	0.830825	29.002
449	YOR221C	YKL174C	0.0484429	0.0174012	0.252092	0.830825	29.002
450	YBR026C	YKL174C	0.0484429	0.0174012	0.252092	0.830825	29.002
451	YKL055C	YKL174C	0.0484429	0.0174012	0.252092	0.830825	29.002
452	YKL174C	YNL256W	0.0484429	0.0174012	0.252092	0.830825	29.002
453	YKL174C	YGR267C	0.0484429	0.0174012	0.252092	0.830825	29.002
454	YKL174C	YCR098C	0.0484429	0.0174012	0.252092	0.830825	29.002
455	YHR063C	YKL174C	0.0484429	0.0174012	0.252092	0.830825	29.002
456	YKL174C	YGR260W	0.0484429	0.0174012	0.252092	0.830825	29.002
457	YKL174C	YBR180W	0.0484429	0.0174012	0.252092	0.830825	29.002
458	YKL174C	YDR402C	0.0484429	0.0174012	0.252092	0.830825	29.002
459	YKL174C	YDR403W	0.0484429	0.0174012	0.252092	0.830825	29.002
460	YOR143C	YKL174C	0.0484429	0.0174012	0.252092	0.830825	29.002
461	YBR284W	YKL174C	0.0484429	0.0174012	0.252092	0.830825	29.002
462	YBR284W	YAL038W	0.0484429	0.0174012	0.252092	0.830825	29.002
463	YBR284W	YOR347C	0.0484429	0.0174012	0.252092	0.830825	29.002
464	YJL070C	YKL174C	0.0484429	0.0174012	0.252092	0.830825	29.002
465	YJL070C	YAL038W	0.0484429	0.0174012	0.252092	0.830825	29.002
466	YJL070C	YOR347C	0.0484429	0.0174012	0.252092	0.830825	29.002
467	YDR513W	YKL174C	0.0484429	0.0174012	0.252092	0.830825	29.002
468	YDR513W	YAL038W	0.0484429	0.0174012	0.252092	0.830825	29.002
469	YDR513W	YOR347C	0.0484429	0.0174012	0.252092	0.830825	29.002
470	YCL035C	YKL174C	0.0484429	0.0174012	0.252092	0.830825	29.002
471	YCL035C	YAL038W	0.0484429	0.0174012	0.252092	0.830825	29.002
472	YCL035C	YOR347C	0.0484429	0.0174012	0.252092	0.830825	29.002
473	YDR098C	YKL174C	0.0484429	0.0174012	0.252092	0.830825	29.002
474	YDR098C	YAL038W	0.0484429	0.0174012	0.252092	0.830825	29.002
475	YDR098C	YOR347C	0.0484429	0.0174012	0.252092	0.830825	29.002
476	YER174C	YKL174C	0.0484429	0.0174012	0.252092	0.830825	29.002
477	YER174C	YAL038W	0.0484429	0.0174012	0.252092	0.830825	29.002
478	YER174C	YOR347C	0.0484429	0.0174012	0.252092	0.830825	29.002
479	YBR183W	YKL174C	0.0484429	0.0174012	0.252092	0.830825	29.002
480	YBR183W	YAL038W	0.0484429	0.0174012	0.252092	0.830825	29.002
481	YBR183W	YOR347C	0.0484429	0.0174012	0.252092	0.830825	29.002
482	YER073W	YKL174C	0.0484429	0.0174012	0.252092	0.830825	29.002
483	YER073W	YAL038W	0.0484429	0.0174012	0.252092	0.830825	29.002
484	YER073W	YOR347C	0.0484429	0.0174012	0.252092	0.830825	29.002
485	YOR348C	YKL174C	0.0484429	0.0174012	0.252092	0.830825	29.002
486	YOR348C	YAL038W	0.0484429	0.0174012	0.252092	0.830825	29.002
487	YOR348C	YOR347C	0.0484429	0.0174012	0.252092	0.830825	29.002
488	YER087W	YKL174C	0.0484429	0.0174012	0.252092	0.830825	29.002
489	YER087W	YAL038W	0.0484429	0.0174012	0.252092	0.830825	29.002
490	YER087W	YOR347C	0.0484429	0.0174012	0.252092	0.830825	29.002
491	YHR020W	YKL174C	0.0484429	0.0174012	0.252092	0.830825	29.002
492	YHR020W	YAL038W	0.0484429	0.0174012	0.252092	0.830825	29.002
493	YHR020W	YOR347C	0.0484429	0.0174012	0.252092	0.830825	29.002
494	YER099C	YKL174C	0.0484429	0.0174012	0.252092	0.830825	29.002
495	YER099C	YAL038W	0.0484429	0.0174012	0.252092	0.830825	29.002
496	YER099C	YOR347C	0.0484429	0.0174012	0.252092	0.830825	29.002
497	YOL061W	YKL174C	0.0484429	0.0174012	0.252092	0.830825	29.002
498	YOL061W	YAL038W	0.0484429	0.0174012	0.252092	0.830825	29.002
499	YOL061W	YOR347C	0.0484429	0.0174012	0.252092	0.830825	29.002
500	YBL068W	YKL174C	0.0484429	0.0174012	0.252092	0.830825	29.002
501	YBL068W	YAL038W	0.0484429	0.0174012	0.252092	0.830825	29.002
502	YBL068W	YOR347C	0.0484429	0.0174012	0.252092	0.830825	29.002
503	YHL011C	YKL174C	0.0484429	0.0174012	0.252092	0.830825	29.002
504	YHL011C	YAL038W	0.0484429	0.0174012	0.252092	0.830825	29.002
505	YHL011C	YOR347C	0.0484429	0.0174012	0.252092	0.830825	29.002
506	YKL181W	YKL174C	0.0484429	0.0174012	0.252092	0.830825	29.002
507	YKL181W	YAL038W	0.0484429	0.0174012	0.252092	0.830825	29.002
508	YKL181W	YOR347C	0.0484429	0.0174012	0.252092	0.830825	29.002
509	YKL174C	YKL174C	0.0484429	0.0174012	0.252092	0.830825	29.002
510	YKL174C	YAL038W	0.0484429	0.0174012	0.252092	0.830825	29.002
511	YKL174C	YOR347C	0.0484429	0.0174012	0.252092	0.830825	29.002
512	YKL174C	YKL150W	0.0484429	0.0174012	0.252092	0.830825	29.002
513	YKL174C	YBR068C	0.0484429	0.0174012	0.252092	0.830825	29.002
514	YKL174C	YDR046C	0.0484429	0.0174012	0.252092	0.830825	29.002
515	YKL174C	YBR069C	0.0484429	0.0174012	0.252092	0.830825	29.002
516	YKL174C	YBR249C	0.0484429	0.0174012	0.252092	0.830825	29.002
517	YKL174C	YJR109C	0.0484429	0.0174012	0.252092	0.830825	29.002
518	YKL174C	YOR303W	0.0484429	0.0174012	0.252092	0.830825	29.002
519	YKL174C	YPL281C	0.0484429	0.0174012	0.252092	0.830825	29.002
520	YKL174C	YGR254W	0.0484429	0.0174012	0.252092	0.830825	29.002
521	YKL174C	YHR174W	0.0484429	0.0174012	0.252092	0.830825	29.002
522	YKL174C	YOR393W	0.0484429	0.0174012	0.252092	0.830825	29.002
523	YKL174C	YMR323W	0.0484429	0.0174012	0.252092	0.830825	29.002
524	YKL174C	YJL134W	0.0484429	0.0174012	0.252092	0.830825	29.002
525	YKL174C	YKR053C	0.0484429	0.0174012	0.252092	0.830825	29.002
526	YKL174C	YJL200C	0.0484429	0.0174012	0.252092	0.830825	29.002
527	YKL174C	YGR121C	0.0484429	0.0174012	0.252092	0.830825	29.002
528	YKL174C	YNL142W	0.0484429	0.0174012	0.252092	0.830825	29.002
529	YKL174C	YPR138C	0.0484429	0.0174012	0.252092	0.830825	29.002
530	YKL174C	YKL218C	0.0484429	0.0174012	0.252092	0.830825	29.002
531	YKL174C	YOR317W	0.0484429	0.0174012	0.252092	0.830825	29.002
532	YKL174C	YIL009W	0.0484429	0.0174012	0.252092	0.830825	29.002
533	YKL174C	YMR246W	0.0484429	0.0174012	0.252092	0.830825	29.002
534	YKL174C	YMR008C	0.0484429	0.0174012	0.252092	0.830825	29.002
535	YKL174C	YMR006C	0.0484429	0.0174012	0.252092	0.830825	29.002
536	YKL174C	YOL011W	0.0484429	0.0174012	0.252092	0.830825	29.002
537	YKL174C	YLR284C	0.0484429	0.0174012	0.252092	0.830825	29.002
538	YKL174C	YER062C	0.0484429	0.0174012	0.252092	0.830825	29.002
539	YKL174C	YIL053W	0.0484429	0.0174012	0.252092	0.830825	29.002
540	YKL174C	YOR273C	0.0484429	0.0174012	0.252092	0.830825	29.002
541	YKL174C	YLL028W	0.0484429	0.0174012	0.252092	0.830825	29.002
542	YKL174C	YPL023C	0.0484429	0.0174012	0.252092	0.830825	29.002
543	YKL174C	YGL125W	0.0484429	0.0174012	0.252092	0.830825	29.002
544	YKL174C	YGR247W	0.0484429	0.0174012	0.252092	0.830825	29.002
545	YKL174C	YHR044C	0.0484429	0.0174012	0.252092	0.830825	29.002
546	YKL174C	YHR043C	0.0484429	0.0174012	0.252092	0.830825	29.002
547	YKL174C	YER175C	0.0484429	0.0174012	0.252092	0.830825	29.002
548	YKL174C	YLR134W	0.0484429	0.0174012	0.252092	0.830825	29.002
549	YKL174C	YLR044C	0.0484429	0.0174012	0.252092	0.830825	29.002
550	YKL174C	YGR087C	0.0484429	0.0174012	0.252092	0.830825	29.002
551	YKL174C	YDL080C	0.0484429	0.0174012	0.252092	0.830825	29.002
552	YKL174C	YDR380W	0.0484429	0.0174012	0.252092	0.830825	29.002
553	YKL174C	YDL210W	0.0484429	0.0174012	0.252092	0.830825	29.002
554	YKL174C	YNR056C	0.0484429	0.0174012	0.252092	0.830825	29.002
555	YKL174C	YBR115C	0.0484429	0.0174012	0.252092	0.830825	29.002
556	YKL174C	YGL154C	0.0484429	0.0174012	0.252092	0.830825	29.002
557	YKL174C	YFL017C	0.0484429	0.0174012	0.252092	0.830825	29.002
558	YKL174C	YEL058W	0.0484429	0.0174012	0.252092	0.830825	29.002
559	YKL174C	YAL022C	0.0484429	0.0174012	0.252092	0.830825	29.002
560	YKL174C	YML022W	0.0484429	0.0174012	0.252092	0.830825	29.002
561	YKL174C	YDR441C	0.0484429	0.0174012	0.252092	0.830825	29.002
562	YKL174C	YLR303W	0.0484429	0.0174012	0.252092	0.830825	29.002
563	YKL174C	YLR028C	0.0484429	0.0174012	0.252092	0.830825	29.002
564	YKL174C	YMR120C	0.0484429	0.0174012	0.252092	0.830825	29.002
565	YKL174C	YDR232W	0.0484429	0.0174012	0.252092	0.830825	29.002
566	YKL174C	YOR335C	0.0484429	0.0174012	0.252092	0.830825	29.002
567	YKL174C	YKR039W	0.0484429	0.0174012	0.252092	0.830825	29.002
568	YKL174C	YPL265W	0.0484429	0.0174012	0.252092	0.830825	29.002
569	YKL174C	YCL025C	0.0484429	0.0174012	0.252092	0.830825	29.002
570	YKL174C	YOL020W	0.0484429	0.0174012	0.252092	0.830825	29.002
571	YKL174C	YBR036C	0.0484429	0.0174012	0.252092	0.830825	29.002
572	YKL174C	YMR170C	0.0484429	0.0174012	0.252092	0.830825	29.002
573	YKL174C	YMR169C	0.0484429	0.0174012	0.252092	0.830825	29.002
574	YKL174C	YIR029W	0.0484429	0.0174012	0.252092	0.830825	29.002
575	YKL174C	YIR027C	0.0484429	0.0174012	0.252092	0.830825	29.002
576	YKL174C	YIR028W	0.0484429	0.0174012	0.252092	0.830825	29.002
577	YKL174C	YJR152W	0.0484429	0.0174012	0.252092	0.830825	29.002
578	YKL174C	YNR058W	0.0484429	0.0174012	0.252092	0.830825	29.002
579	YKL174C	YPL274W	0.0484429	0.0174012	0.252092	0.830825	29.002
580	YKL174C	YDR242W	0.0484429	0.0174012	0.252092	0.830825	29.002
581	YKL174C	YML086C	0.0484429	0.0174012	0.252092	0.830825	29.002
582	YKL174C	YBR149W	0.0484429	0.0174012	0.252092	0.830825	29.002
583	YKL174C	YDR341C	0.0484429	0.0174012	0.252092	0.830825	29.002
584	YKL174C	YHR091C	0.0484429	0.0174012	0.252092	0.830825	29.002
585	YKL174C	YBR293W	0.0484429	0.0174012	0.252092	0.830825	29.002
586	YKL174C	YBR034C	0.0484429	0.0174012	0.252092	0.830825	29.002
587	YKL174C	YHR019C	0.0484429	0.0174012	0.252092	0.830825	29.002
588	YKL174C	YCR024C	0.0484429	0.0174012	0.252092	0.830825	29.002
589	YKL174C	YDR508C	0.0484429	0.0174012	0.252092	0.830825	29.002
590	YKL174C	YLL018C	0.0484429	0.0174012	0.252092	0.830825	29.002
591	YKL174C	YPL104W	0.0484429	0.0174012	0.252092	0.830825	29.002
592	YKL174C	YFL055W	0.0484429	0.0174012	0.252092	0.830825	29.002
593	YKL174C	YER119C	0.0484429	0.0174012	0.252092	0.830825	29.002
594	YKL174C	YBR127C	0.0484429	0.0174012	0.252092	0.830825	29.002
595	YKL174C	YDL185W	0.0484429	0.0174012	0.252092	0.830825	29.002
596	YKL174C	YEL027W	0.0484429	0.0174012	0.252092	0.830825	29.002
597	YKL174C	YEL051W	0.0484429	0.0174012	0.252092	0.830825	29.002
598	YKL174C	YGR020C	0.0484429	0.0174012	0.252092	0.830825	29.002
599	YKL174C	YHR026W	0.0484429	0.0174012	0.252092	0.830825	29.002
600	YKL174C	YHR039C-A	0.0484429	0.0174012	0.252092	0.830825	29.002
601	YKL174C	YKL080W	0.0484429	0.0174012	0.252092	0.830825	29.002
602	YKL174C	YLR447C	0.0484429	0.0174012	0.252092	0.830825	29.002
603	YKL174C	YMR054W	0.0484429	0.0174012	0.252092	0.830825	29.002
604	YKL174C	YOR332W	0.0484429	0.0174012	0.252092	0.830825	29.002
605	YKL174C	YPL234C	0.0484429	0.0174012	0.252092	0.830825	29.002
606	YKL174C	YPR036W	0.0484429	0.0174012	0.252092	0.830825	29.002
607	YKL174C	YOR270C	0.0484429	0.0174012	0.252092	0.830825	29.002
608	YKL174C	YBR085W	0.0484429	0.0174012	0.252092	0.830825	29.002
609	YKL174C	YBL030C	0.0484429	0.0174012	0.252092	0.830825	29.002
610	YKL174C	YMR056C	0.0484429	0.0174012	0.252092	0.830825	29.002
611	YKL174C	YDL141W	0.0484429	0.0174012	0.252092	0.830825	29.002
612	YKL174C	YGR065C	0.0484429	0.0174012	0.252092	0.830825	29.002
613	YKL174C	YGR286C	0.0484429	0.0174012	0.252092	0.830825	29.002
614	YKL174C	YCL004W	0.0484429	0.0174012	0.252092	0.830825	29.002
615	YKL174C	YGL077C	0.0484429	0.0174012	0.252092	0.830825	29.002
616	YKL174C	YDL142C	0.0484429	0.0174012	0.252092	0.830825	29.002
617	YKL174C	YLR151C	0.0484429	0.0174012	0.252092	0.830825	29.002
618	YKL174C	YDR044W	0.0484429	0.0174012	0.252092	0.830825	29.002
619	YKL174C	YNL247W	0.0484429	0.0174012	0.252092	0.830825	29.002
620	YKL174C	YNR057C	0.0484429	0.0174012	0.252092	0.830825	29.002
621	YKL174C	YLR172C	0.0484429	0.0174012	0.252092	0.830825	29.002
622	YKL174C	YMR013C	0.0484429	0.0174012	0.252092	0.830825	29.002
623	YKL174C	YDL095W	0.0484429	0.0174012	0.252092	0.830825	29.002
624	YKL174C	YAL023C	0.0484429	0.0174012	0.252092	0.830825	29.002
625	YKL174C	YOR321W	0.0484429	0.0174012	0.252092	0.830825	29.002
626	YKL174C	YJR143C	0.0484429	0.0174012	0.252092	0.830825	29.002
627	YKL174C	YDL093W	0.0484429	0.0174012	0.252092	0.830825	29.002
628	YKL174C	YGR199W	0.0484429	0.0174012	0.252092	0.830825	29.002
629	YKL174C	YKL152C	0.0484429	0.0174012	0.252092	0.830825	29.002
630	YKL174C	YHR068W	0.0484429	0.0174012	0.252092	0.830825	29.002
631	YKL174C	YJR153W	0.0484429	0.0174012	0.252092	0.830825	29.002
632	YKL174C	YLR020C	0.0484429	0.0174012	0.252092	0.830825	29.002
633	YKL174C	YOR011W	0.0484429	0.0174012	0.252092	0.830825	29.002
634	YKL174C	YIL013C	0.0484429	0.0174012	0.252092	0.830825	29.002
635	YKL174C	YBR184W	0.0484429	0.0174012	0.252092	0.830825	29.002
636	YKL174C	YNR019W	0.0484429	0.0174012	0.252092	0.830825	29.002
637	YKL174C	YLR189C	0.0484429	0.0174012	0.252092	0.830825	29.002
638	YKL174C	YOR176W	0.0484429	0.0174012	0.252092	0.830825	29.002
639	YKL174C	YOR388C	0.0484429	0.0174012	0.252092	0.830825	29.002
640	YKL174C	YPL275W	0.0484429	0.0174012	0.252092	0.830825	29.002
641	YKL174C	YPL276W	0.0484429	0.0174012	0.252092	0.830825	29.002
642	YKL174C	YMR319C	0.0484429	0.0174012	0.252092	0.830825	29.002
643	YKL174C	YBL013W	0.0484429	0.0174012	0.252092	0.830825	29.002
644	YKL174C	YLR011W	0.0484429	0.0174012	0.252092	0.830825	29.002
645	YKL174C	YER183C	0.0484429	0.0174012	0.252092	0.830825	29.002
646	YKL174C	YBR020W	0.0484429	0.0174012	0.252092	0.830825	29.002
647	YKL174C	YGL225W	0.0484429	0.0174012	0.252092	0.830825	29.002
648	YKL174C	YMR085W	0.0484429	0.0174012	0.252092	0.830825	29.002
649	YKL174C	YKL104C	0.0484429	0.0174012	0.252092	0.830825	29.002
650	YKL174C	YMR084W	0.0484429	0.0174012	0.252092	0.830825	29.002
651	YKL174C	YOR168W	0.0484429	0.0174012	0.252092	0.830825	29.002
652	YKL174C	YLR195C	0.0484429	0.0174012	0.252092	0.830825	29.002
653	YKL174C	YGL245W	0.0484429	0.0174012	0.252092	0.830825	29.002
654	YKL174C	YOL033W	0.0484429	0.0174012	0.252092	0.830825	29.002
655	YKL174C	YOR040W	0.0484429	0.0174012	0.252092	0.830825	29.002
656	YKL174C	YBR121C	0.0484429	0.0174012	0.252092	0.830825	29.002
657	YKL174C	YPR081C	0.0484429	0.0174012	0.252092	0.830825	29.002
658	YKL174C	YDR135C	0.0484429	0.0174012	0.252092	0.830825	29.002
659	YKL174C	YJL212C	0.0484429	0.0174012	0.252092	0.830825	29.002
660	YKL174C	YLR299W	0.0484429	0.0174012	0.252092	0.830825	29.002
661	YKL174C	YDR234W	0.0484429	0.0174012	0.252092	0.830825	29.002
662	YKL174C	YDR376W	0.0484429	0.0174012	0.252092	0.830825	29.002
663	YKL174C	YER141W	0.0484429	0.0174012	0.252092	0.830825	29.002
664	YKL174C	YPL252C	0.0484429	0.0174012	0.252092	0.830825	29.002
665	YKL174C	YPL172C	0.0484429	0.0174012	0.252092	0.830825	29.002
666	YKL174C	YIL094C	0.0484429	0.0174012	0.252092	0.830825	29.002
667	YKL174C	YPR033C	0.0484429	0.0174012	0.252092	0.830825	29.002
668	YKL174C	YGR191W	0.0484429	0.0174012	0.252092	0.830825	29.002
669	YKL174C	YMR088C	0.0484429	0.0174012	0.252092	0.830825	29.002
670	YKL174C	YCL069W	0.0484429	0.0174012	0.252092	0.830825	29.002
671	YKL174C	YDL205C	0.0484429	0.0174012	0.252092	0.830825	29.002
672	YKL174C	YLR450W	0.0484429	0.0174012	0.252092	0.830825	29.002
673	YKL174C	YML075C	0.0484429	0.0174012	0.252092	0.830825	29.002
674	YKL174C	YBL076C	0.0484429	0.0174012	0.252092	0.830825	29.002
675	YKL174C	YPL040C	0.0484429	0.0174012	0.252092	0.830825	29.002
676	YKL174C	YHR216W	0.0484429	0.0174012	0.252092	0.830825	29.002
677	YKL174C	YLR432W	0.0484429	0.0174012	0.252092	0.830825	29.002
678	YKL174C	YAR075W	0.0484429	0.0174012	0.252092	0.830825	29.002
679	YKL174C	YML056C	0.0484429	0.0174012	0.252092	0.830825	29.002
680	YKL174C	YAR073W	0.0484429	0.0174012	0.252092	0.830825	29.002
681	YKL174C	YDR497C	0.0484429	0.0174012	0.252092	0.830825	29.002
682	YKL174C	YOL103W	0.0484429	0.0174012	0.252092	0.830825	29.002
683	YKL174C	YCR075C	0.0484429	0.0174012	0.252092	0.830825	29.002
684	YKL174C	YPL160W	0.0484429	0.0174012	0.252092	0.830825	29.002
685	YKL174C	YLR382C	0.0484429	0.0174012	0.252092	0.830825	29.002
686	YKL174C	YDR037W	0.0484429	0.0174012	0.252092	0.830825	29.002
687	YKL174C	YNL073W	0.0484429	0.0174012	0.252092	0.830825	29.002
688	YKL174C	YNL268W	0.0484429	0.0174012	0.252092	0.830825	29.002
689	YKL174C	YIR031C	0.0484429	0.0174012	0.252092	0.830825	29.002
690	YKL174C	YNL117W	0.0484429	0.0174012	0.252092	0.830825	29.002
691	YKL174C	YBR299W	0.0484429	0.0174012	0.252092	0.830825	29.002
692	YKL174C	YGR292W	0.0484429	0.0174012	0.252092	0.830825	29.002
693	YKL174C	YJL221C	0.0484429	0.0174012	0.252092	0.830825	29.002
694	YKL174C	YGR287C	0.0484429	0.0174012	0.252092	0.830825	29.002
695	YKL174C	YIL172C	0.0484429	0.0174012	0.252092	0.830825	29.002
696	YKL174C	YJL216C	0.0484429	0.0174012	0.252092	0.830825	29.002
697	YKL174C	YGR289C	0.0484429	0.0174012	0.252092	0.830825	29.002
698	YKL174C	YBR298C	0.0484429	0.0174012	0.252092	0.830825	29.002
699	YKL174C	YDL247W	0.0484429	0.0174012	0.252092	0.830825	29.002
700	YKL174C	YJR160C	0.0484429	0.0174012	0.252092	0.830825	29.002
701	YKL174C	YGR264C	0.0484429	0.0174012	0.252092	0.830825	29.002
702	YKL174C	YGR171C	0.0484429	0.0174012	0.252092	0.830825	29.002
703	YKL174C	YGR055W	0.0484429	0.0174012	0.252092	0.830825	29.002
704	YKL174C	YHL036W	0.0484429	0.0174012	0.252092	0.830825	29.002
705	YKL174C	YDR315C	0.0484429	0.0174012	0.252092	0.830825	29.002
706	YKL174C	YDR173C	0.0484429	0.0174012	0.252092	0.830825	29.002
707	YKL174C	YDR072C	0.0484429	0.0174012	0.252092	0.830825	29.002
708	YKL174C	YPL057C	0.0484429	0.0174012	0.252092	0.830825	29.002
709	YKL174C	YBR161W	0.0484429	0.0174012	0.252092	0.830825	29.002
710	YKL174C	YLL061W	0.0484429	0.0174012	0.252092	0.830825	29.002
711	YKL174C	YLR138W	0.0484429	0.0174012	0.252092	0.830825	29.002
712	YKL174C	YEL042W	0.0484429	0.0174012	0.252092	0.830825	29.002
713	YKL174C	YLR285W	0.0484429	0.0174012	0.252092	0.830825	29.002
714	YKL174C	YOR360C	0.0484429	0.0174012	0.252092	0.830825	29.002
715	YKL174C	YGL248W	0.0484429	0.0174012	0.252092	0.830825	29.002
716	YKL174C	YKR093W	0.0484429	0.0174012	0.252092	0.830825	29.002
717	YKL174C	YFL022C	0.0484429	0.0174012	0.252092	0.830825	29.002
718	YKL174C	YLR060W	0.0484429	0.0174012	0.252092	0.830825	29.002
719	YKL174C	YPR047W	0.0484429	0.0174012	0.252092	0.830825	29.002
720	YKL174C	YNL106C	0.0484429	0.0174012	0.252092	0.830825	29.002
721	YKL174C	YOR109W	0.0484429	0.0174012	0.252092	0.830825	29.002
722	YKL174C	YKL212W	0.0484429	0.0174012	0.252092	0.830825	29.002
723	YKL174C	YPL268W	0.0484429	0.0174012	0.252092	0.830825	29.002
724	YKL174C	YNL267W	0.0484429	0.0174012	0.252092	0.830825	29.002
725	YKL174C	YLR305C	0.0484429	0.0174012	0.252092	0.830825	29.002
726	YKL174C	YGL040C	0.0484429	0.0174012	0.252092	0.830825	29.002
727	YKL174C	YER014W	0.0484429	0.0174012	0.252092	0.830825	29.002
728	YKL174C	YDR294C	0.0484429	0.0174012	0.252092	0.830825	29.002
729	YKL174C	YGR180C	0.0484429	0.0174012	0.252092	0.830825	29.002
730	YKL174C	YNR050C	0.0484429	0.0174012	0.252092	0.830825	29.002
731	YKL174C	YIR034C	0.0484429	0.0174012	0.252092	0.830825	29.002
732	YKL174C	YJL068C	0.0484429	0.0174012	0.252092	0.830825	29.002
733	YKL174C	YBR213W	0.0484429	0.0174012	0.252092	0.830825	29.002
734	YKL174C	YIL162W	0.0484429	0.0174012	0.252092	0.830825	29.002
735	YKL174C	YFR030W	0.0484429	0.0174012	0.252092	0.830825	29.002
736	YKL174C	YJR137C	0.0484429	0.0174012	0.252092	0.830825	29.002
737	YKL174C	YDR058C	0.0484429	0.0174012	0.252092	0.830825	29.002
738	YKL174C	YMR313C	0.0484429	0.0174012	0.252092	0.830825	29.002
739	YKL174C	YLR354C	0.0484429	0.0174012	0.252092	0.830825	29.002
740	YKL174C	YGR043C	0.0484429	0.0174012	0.252092	0.830825	29.002
741	YKL174C	YLL057C	0.0484429	0.0174012	0.252092	0.830825	29.002
742	YKL174C	YLL048C	0.0484429	0.0174012	0.252092	0.830825	29.002
743	YKL174C	YKL132C	0.0484429	0.0174012	0.252092	0.830825	29.002
744	YKL174C	YOR241W	0.0484429	0.0174012	0.252092	0.830825	29.002
745	YKL174C	YMR113W	0.0484429	0.0174012	0.252092	0.830825	29.002
746	YKL174C	YIL010W	0.0484429	0.0174012	0.252092	0.830825	29.002
747	YKL174C	YBR092C	0.0484429	0.0174012	0.252092	0.830825	29.002
748	YKL174C	YGR096W	0.0484429	0.0174012	0.252092	0.830825	29.002
749	YKL174C	YLR237W	0.0484429	0.0174012	0.252092	0.830825	29.002
750	YKL174C	YOR071C	0.0484429	0.0174012	0.252092	0.830825	29.002
751	YKL174C	YOR192C	0.0484429	0.0174012	0.252092	0.830825	29.002
752	YKL174C	YIL078W	0.0484429	0.0174012	0.252092	0.830825	29.002
753	YKL174C	YKL194C	0.0484429	0.0174012	0.252092	0.830825	29.002
754	YKL174C	YBR117C	0.0484429	0.0174012	0.252092	0.830825	29.002
755	YKL174C	YPR074C	0.0484429	0.0174012	0.252092	0.830825	29.002
756	YKL174C	YOL097C	0.0484429	0.0174012	0.252092	0.830825	29.002
757	YKL174C	YDR268W	0.0484429	0.0174012	0.252092	0.830825	29.002
758	YKL174C	YGR185C	0.0484429	0.0174012	0.252092	0.830825	29.002
759	YKL174C	YPL097W	0.0484429	0.0174012	0.252092	0.830825	29.002
760	YKL174C	YDL103C	0.0484429	0.0174012	0.252092	0.830825	29.002
761	YKL174C	YPL244C	0.0484429	0.0174012	0.252092	0.830825	29.002
762	YKL174C	YIR032C	0.0484429	0.0174012	0.252092	0.830825	29.002
763	YKL174C	YKR069W	0.0484429	0.0174012	0.252092	0.830825	29.002
764	YKL174C	YOR278W	0.0484429	0.0174012	0.252092	0.830825	29.002
765	YKL174C	YDR047W	0.0484429	0.0174012	0.252092	0.830825	29.002
766	YKL174C	YBR021W	0.0484429	0.0174012	0.252092	0.830825	29.002
767	YKL174C	YGR094W	0.0484429	0.0174012	0.252092	0.830825	29.002
768	YKL174C	YIL164C	0.0484429	0.0174012	0.252092	0.830825	29.002
769	YKL174C	YLR351C	0.0484429	0.0174012	0.252092	0.830825	29.002
770	YKL174C	YJL126W	0.0484429	0.0174012	0.252092	0.830825	29.002
771	YKL174C	YER056C	0.0484429	0.0174012	0.252092	0.830825	29.002
772	YKL174C	YER060W	0.0484429	0.0174012	0.252092	0.830825	29.002
773	YKL174C	YER060W-A	0.0484429	0.0174012	0.252092	0.830825	29.002
774	YKL174C	YGL186C	0.0484429	0.0174012	0.252092	0.830825	29.002
775	YPL087W	YKL174C	0.0484429	0.0174012	0.252092	0.830825	29.002
776	YKL174C	YIL160C	0.0484429	0.0174012	0.252092	0.830825	29.002
777	YKL174C	YGL205W	0.0484429	0.0174012	0.252092	0.830825	29.002
778	YKL174C	YDR256C	0.0484429	0.0174012	0.252092	0.830825	29.002
779	YKL174C	YKR009C	0.0484429	0.0174012	0.252092	0.830825	29.002
780	YNL169C	YKL174C	0.0484429	0.0174012	0.252092	0.830825	29.002
781	YOR100C	YKL174C	0.0484429	0.0174012	0.252092	0.830825	29.002
782	YDR531W	YKL174C	0.0484429	0.0174012	0.252092	0.830825	29.002
783	YBR019C	YKL174C	0.0484429	0.0174012	0.252092	0.830825	29.002
784	YKL174C	YKL184W	0.0484429	0.0174012	0.252092	0.830825	29.002
785	YKL174C	YJR057W	0.0484429	0.0174012	0.252092	0.830825	29.002
786	YKL174C	YNL141W	0.0484429	0.0174012	0.252092	0.830825	29.002
787	YKL174C	YER015W	0.0484429	0.0174012	0.252092	0.830825	29.002
788	YML035C	YKL174C	0.0484429	0.0174012	0.252092	0.830825	29.002
789	YDL100C	YKL174C	0.0484429	0.0174012	0.252092	0.830825	29.002
790	YKL174C	YJR051W	0.0484429	0.0174012	0.252092	0.830825	29.002
791	YKL174C	YJL101C	0.0484429	0.0174012	0.252092	0.830825	29.002
792	YKL174C	YOL049W	0.0484429	0.0174012	0.252092	0.830825	29.002
793	YIL145C	YKL174C	0.0484429	0.0174012	0.252092	0.830825	29.002
794	YMR020W	YKL174C	0.0484429	0.0174012	0.252092	0.830825	29.002
795	YKL174C	YGL037C	0.0484429	0.0174012	0.252092	0.830825	29.002
796	YKL174C	YNL129W	0.0484429	0.0174012	0.252092	0.830825	29.002
797	YER070W	YKL174C	0.0484436	0.0173999	0.252096	0.830838	28.9998
798	YKL174C	YJL026W	0.0484436	0.0173999	0.252096	0.830838	28.9998
799	YKL174C	YER053C	0.0484454	0.0173995	0.2521	0.830868	28.9991
800	YKL174C	YOR323C	0.0484424	0.0173954	0.252092	0.830815	28.9923
801	YKL174C	YDR300C	0.0484424	0.0173954	0.252092	0.830815	28.9923
802	YKL174C	YLR245C	0.0484725	0.0173954	0.252131	0.831332	28.9923
803	YKL174C	YGL224C	0.048538	0.017393	0.252213	0.832456	28.9884
804	YKL174C	YOR155C	0.0485354	0.017392	0.25221	0.832411	28.9866
805	YKL174C	YDR305C	0.0485354	0.017392	0.25221	0.832411	28.9866
806	YKL174C	YDR530C	0.0485354	0.017392	0.25221	0.832411	28.9866
807	YKL174C	YDR400W	0.0484891	0.0173887	0.25215	0.831617	28.9812
808	YKL174C	YCR036W	0.0484891	0.0173887	0.25215	0.831617	28.9812
809	YKL174C	YHR208W	0.0483805	0.0173865	0.253551	0.829754	28.9775
810	YKL174C	YOR163W	0.048629	0.0173825	0.25233	0.834016	28.9708
811	YKL174C	YDR017C	0.048629	0.0173825	0.25233	0.834016	28.9708
812	YKL174C	YLR058C	0.0482702	0.0173766	0.252483	0.827863	28.961
813	YKL174C	YOL059W	0.0484461	0.0173687	0.252112	0.83088	28.9479
814	YKL174C	YEL046C	0.0484449	0.0173684	0.252095	0.83086	28.9474
815	YKL174C	YBR192W	0.048462	0.0173635	0.252125	0.831153	28.9392
816	YAL012W	YKL174C	0.0484285	0.0173267	0.252108	0.830578	28.8778
817	YKL174C	YGR155W	0.0484285	0.0173267	0.252107	0.830578	28.8778
818	YPL091W	YKL174C	0.0484257	0.0173178	0.252214	0.83053	28.8631
819	YLR142W	YKL174C	0.048432	0.0173081	0.252125	0.830638	28.8469
820	YLR348C	YLR027C	0.0276779	0.0172695	6.93905	0.474693	28.7825
821	YKL174C	YML008C	0.0484641	0.0172005	0.252115	0.831188	28.6675
822	YMR250W	YKL085W	0.0479806	0.0169886	0.266804	0.822897	28.3144
823	YLR348C	YOL059W	0.0282607	0.016968	6.90994	0.484688	28.2799
824	YKL174C	YER065C	0.0472376	0.016649	0.276139	0.810154	27.7484
825	YKL174C	YBR263W	0.0479428	0.0166402	0.261202	0.822247	27.7336
826	YLR348C	YPR002W	0.0337793	0.0160695	6.99094	0.579335	26.7825
827	YLR348C	YPR001W	0.0337793	0.0160695	6.99094	0.579335	26.7825
828	YLR348C	YPR006C	0.0337793	0.0160695	6.99094	0.579335	26.7825
829	YAL012W	YMR250W	0.0478662	0.0158529	0.23264	0.820933	26.4215
830	YGR155W	YMR250W	0.0478662	0.0158529	0.232639	0.820933	26.4215
831	YKL174C	YBR196C	0.0482949	0.0158523	0.747306	0.828286	26.4205
832	YLR348C	YMR289W	0.0286584	0.0158328	6.898	0.491508	26.3881
833	YLR348C	YNR033W	0.0286584	0.0158328	6.898	0.491508	26.3881
834	YKL120W	YCR032W	0.0439546	0.0156759	0.795859	0.753847	26.1266
835	YKL174C	YLR027C	0.0470593	0.0156436	0.304202	0.807096	26.0726
836	YMR250W	YNL037C	0.04819	0.0155997	0.247462	0.826487	25.9995
837	YMR250W	YOR136W	0.04819	0.0155997	0.247462	0.826487	25.9995
838	YOL126C	YKL120W	0.0442804	0.0155419	0.427803	0.759435	25.9032
839	YOL126C	YKR097W	0.0150443	0.015403	0.913187	0.258018	25.6716
840	YKL120W	YIL125W	0.0415478	0.0153421	0.516518	0.71257	25.5702
841	YKL120W	YDR148C	0.0415478	0.0153421	0.516518	0.71257	25.5702
842	YCR032W	YKL085W	0.0482439	0.0149754	0.581649	0.827412	24.959
843	YKL106W	YMR250W	0.0480379	0.0149748	0.236981	0.823878	24.958
844	YKL174C	YIL125W	0.0413521	0.0149299	0.533547	0.709213	24.8831
845	YKL174C	YDR148C	0.0413521	0.0149299	0.533547	0.709213	24.8831
846	YAL038W	YAL038W	0.0413521	0.0149299	0.533547	0.709213	24.8831
847	YOL126C	YKL085W	0.0385596	0.0149016	0.457838	0.661319	24.836
848	YKR097W	YKL085W	0.0150302	0.0148941	0.837598	0.257777	24.8235
849	YMR250W	YHR208W	0.0480578	0.0146797	0.232939	0.82422	24.4661
850	YNL111C	YMR250W	0.0480671	0.0145744	0.230225	0.82438	24.2906
851	YMR250W	YDR400W	0.0481029	0.0145444	0.230365	0.824993	24.2406
852	YMR250W	YCR036W	0.0481029	0.0145444	0.230365	0.824993	24.2406
853	YMR250W	YLR058C	0.0479703	0.0145364	0.232241	0.822719	24.2274
854	YDR384C	YMR250W	0.0480679	0.0145033	0.230251	0.824393	24.1722
855	YMR250W	YJR051W	0.0480691	0.0145002	0.230218	0.824414	24.1669
856	YJL196C	YMR250W	0.0480701	0.0144987	0.230217	0.824431	24.1644
857	YGL055W	YMR250W	0.0480702	0.0144986	0.230217	0.824432	24.1643
858	YPR140W	YMR250W	0.0480702	0.0144986	0.230216	0.824432	24.1643
859	YNR008W	YMR250W	0.0480702	0.0144986	0.230216	0.824432	24.1643
860	YPL087W	YMR250W	0.0480702	0.0144986	0.230216	0.824433	24.1643
861	YML008C	YMR250W	0.0480702	0.0144986	0.230216	0.824433	24.1643
862	YOL064C	YMR250W	0.0480702	0.0144986	0.230216	0.824433	24.1643
863	YBR180W	YMR250W	0.0480702	0.0144986	0.230216	0.824433	24.1643
864	YDR402C	YMR250W	0.0480702	0.0144986	0.230216	0.824433	24.1643
865	YDR403W	YMR250W	0.0480702	0.0144986	0.230216	0.824433	24.1643
866	YCL040W	YMR250W	0.0480702	0.0144986	0.230216	0.824433	24.1643
867	YER019W	YMR250W	0.0480702	0.0144986	0.230216	0.824433	24.1643
868	YKL004W	YMR250W	0.0480702	0.0144986	0.230216	0.824433	24.1643
869	YIL134W	YMR250W	0.0480702	0.0144986	0.230216	0.824433	24.1643
870	YDL045C	YMR250W	0.0480702	0.0144986	0.230216	0.824433	24.1643
871	YMR250W	YMR289W	0.0480702	0.0144986	0.230216	0.824433	24.1643
872	YMR250W	YNR033W	0.0480702	0.0144986	0.230216	0.824433	24.1643
873	YNL169C	YMR250W	0.0480702	0.0144986	0.230216	0.824433	24.1643
874	YDR531W	YMR250W	0.0480702	0.0144986	0.230216	0.824433	24.1643
875	YOR143C	YMR250W	0.0480702	0.0144986	0.230216	0.824433	24.1643
876	YBR252W	YMR250W	0.0480702	0.0144986	0.230216	0.824433	24.1643
877	YDR236C	YMR250W	0.0480702	0.0144986	0.230216	0.824433	24.1643
878	YJR130C	YMR250W	0.0480702	0.0144986	0.230216	0.824433	24.1643
879	YBR084W	YMR250W	0.0480702	0.0144986	0.230216	0.824433	24.1643
880	YMR250W	YER183C	0.0480702	0.0144986	0.230216	0.824433	24.1643
881	YBR284W	YMR250W	0.0480702	0.0144986	0.230216	0.824433	24.1643
882	YJL070C	YMR250W	0.0480702	0.0144986	0.230216	0.824433	24.1643
883	YDR513W	YMR250W	0.0480702	0.0144986	0.230216	0.824433	24.1643
884	YCL035C	YMR250W	0.0480702	0.0144986	0.230216	0.824433	24.1643
885	YDR098C	YMR250W	0.0480702	0.0144986	0.230216	0.824433	24.1643
886	YER174C	YMR250W	0.0480702	0.0144986	0.230216	0.824433	24.1643
887	YBR183W	YMR250W	0.0480702	0.0144986	0.230216	0.824433	24.1643
888	YER073W	YMR250W	0.0480702	0.0144986	0.230216	0.824433	24.1643
889	YOR348C	YMR250W	0.0480702	0.0144986	0.230216	0.824433	24.1643
890	YER087W	YMR250W	0.0480702	0.0144986	0.230216	0.824433	24.1643
891	YHR020W	YMR250W	0.0480702	0.0144986	0.230216	0.824433	24.1643
892	YER099C	YMR250W	0.0480702	0.0144986	0.230216	0.824433	24.1643
893	YOL061W	YMR250W	0.0480702	0.0144986	0.230216	0.824433	24.1643
894	YBL068W	YMR250W	0.0480702	0.0144986	0.230216	0.824433	24.1643
895	YHL011C	YMR250W	0.0480702	0.0144986	0.230216	0.824433	24.1643
896	YKL181W	YMR250W	0.0480702	0.0144986	0.230216	0.824433	24.1643
897	YAL038W	YMR250W	0.0480702	0.0144986	0.230216	0.824433	24.1643
898	YOR347C	YMR250W	0.0480702	0.0144986	0.230216	0.824433	24.1643
899	YKL150W	YMR250W	0.0480702	0.0144986	0.230216	0.824433	24.1643
900	YBR068C	YMR250W	0.0480702	0.0144986	0.230216	0.824433	24.1643
901	YDR046C	YMR250W	0.0480702	0.0144986	0.230216	0.824433	24.1643
902	YBR069C	YMR250W	0.0480702	0.0144986	0.230216	0.824433	24.1643
903	YBR249C	YMR250W	0.0480702	0.0144986	0.230216	0.824433	24.1643
904	YJR109C	YMR250W	0.0480702	0.0144986	0.230216	0.824433	24.1643
905	YOR303W	YMR250W	0.0480702	0.0144986	0.230216	0.824433	24.1643
906	YPL281C	YMR250W	0.0480702	0.0144986	0.230216	0.824433	24.1643
907	YGR254W	YMR250W	0.0480702	0.0144986	0.230216	0.824433	24.1643
908	YHR174W	YMR250W	0.0480702	0.0144986	0.230216	0.824433	24.1643
909	YOR393W	YMR250W	0.0480702	0.0144986	0.230216	0.824433	24.1643
910	YMR323W	YMR250W	0.0480702	0.0144986	0.230216	0.824433	24.1643
911	YJL134W	YMR250W	0.0480702	0.0144986	0.230216	0.824433	24.1643
912	YKR053C	YMR250W	0.0480702	0.0144986	0.230216	0.824433	24.1643
913	YJL200C	YMR250W	0.0480702	0.0144986	0.230216	0.824433	24.1643
914	YGR121C	YMR250W	0.0480702	0.0144986	0.230216	0.824433	24.1643
915	YNL142W	YMR250W	0.0480702	0.0144986	0.230216	0.824433	24.1643
916	YPR138C	YMR250W	0.0480702	0.0144986	0.230216	0.824433	24.1643
917	YKL218C	YMR250W	0.0480702	0.0144986	0.230216	0.824433	24.1643
918	YOR317W	YMR250W	0.0480702	0.0144986	0.230216	0.824433	24.1643
919	YIL009W	YMR250W	0.0480702	0.0144986	0.230216	0.824433	24.1643
920	YMR246W	YMR250W	0.0480702	0.0144986	0.230216	0.824433	24.1643
921	YMR008C	YMR250W	0.0480702	0.0144986	0.230216	0.824433	24.1643
922	YMR006C	YMR250W	0.0480702	0.0144986	0.230216	0.824433	24.1643
923	YOL011W	YMR250W	0.0480702	0.0144986	0.230216	0.824433	24.1643
924	YLR284C	YMR250W	0.0480702	0.0144986	0.230216	0.824433	24.1643
925	YMR250W	YMR250W	0.0480702	0.0144986	0.230216	0.824433	24.1643
926	YMR250W	YER062C	0.0480702	0.0144986	0.230216	0.824433	24.1643
927	YMR250W	YIL053W	0.0480702	0.0144986	0.230216	0.824433	24.1643
928	YMR250W	YOR273C	0.0480702	0.0144986	0.230216	0.824433	24.1643
929	YMR250W	YLL028W	0.0480702	0.0144986	0.230216	0.824433	24.1643
930	YMR250W	YPL023C	0.0480702	0.0144986	0.230216	0.824433	24.1643
931	YMR250W	YGL125W	0.0480702	0.0144986	0.230216	0.824433	24.1643
932	YMR250W	YGR247W	0.0480702	0.0144986	0.230216	0.824433	24.1643
933	YMR250W	YHR044C	0.0480702	0.0144986	0.230216	0.824433	24.1643
934	YMR250W	YHR043C	0.0480702	0.0144986	0.230216	0.824433	24.1643
935	YMR250W	YER175C	0.0480702	0.0144986	0.230216	0.824433	24.1643
936	YMR250W	YLR134W	0.0480702	0.0144986	0.230216	0.824433	24.1643
937	YMR250W	YLR044C	0.0480702	0.0144986	0.230216	0.824433	24.1643
938	YMR250W	YGR087C	0.0480702	0.0144986	0.230216	0.824433	24.1643
939	YMR250W	YDL080C	0.0480702	0.0144986	0.230216	0.824433	24.1643
940	YMR250W	YDR380W	0.0480702	0.0144986	0.230216	0.824433	24.1643
941	YMR250W	YDL210W	0.0480702	0.0144986	0.230216	0.824433	24.1643
942	YMR250W	YNR056C	0.0480702	0.0144986	0.230216	0.824433	24.1643
943	YMR250W	YBR115C	0.0480702	0.0144986	0.230216	0.824433	24.1643
944	YMR250W	YGL154C	0.0480702	0.0144986	0.230216	0.824433	24.1643
945	YMR250W	YFL017C	0.0480702	0.0144986	0.230216	0.824433	24.1643
946	YMR250W	YEL058W	0.0480702	0.0144986	0.230216	0.824433	24.1643
947	YMR250W	YAL022C	0.0480702	0.0144986	0.230216	0.824433	24.1643
948	YMR250W	YML022W	0.0480702	0.0144986	0.230216	0.824433	24.1643
949	YMR250W	YDR441C	0.0480702	0.0144986	0.230216	0.824433	24.1643
950	YMR250W	YLR303W	0.0480702	0.0144986	0.230216	0.824433	24.1643
951	YMR250W	YLR028C	0.0480702	0.0144986	0.230216	0.824433	24.1643
952	YMR250W	YMR120C	0.0480702	0.0144986	0.230216	0.824433	24.1643
953	YMR250W	YDR232W	0.0480702	0.0144986	0.230216	0.824433	24.1643
954	YMR250W	YOR335C	0.0480702	0.0144986	0.230216	0.824433	24.1643
955	YMR250W	YKR039W	0.0480702	0.0144986	0.230216	0.824433	24.1643
956	YMR250W	YPL265W	0.0480702	0.0144986	0.230216	0.824433	24.1643
957	YMR250W	YCL025C	0.0480702	0.0144986	0.230216	0.824433	24.1643
958	YMR250W	YOL020W	0.0480702	0.0144986	0.230216	0.824433	24.1643
959	YMR250W	YBR036C	0.0480702	0.0144986	0.230216	0.824433	24.1643
960	YMR250W	YMR170C	0.0480702	0.0144986	0.230216	0.824433	24.1643
961	YMR250W	YMR169C	0.0480702	0.0144986	0.230216	0.824433	24.1643
962	YMR250W	YIR029W	0.0480702	0.0144986	0.230216	0.824433	24.1643
963	YMR250W	YIR027C	0.0480702	0.0144986	0.230216	0.824433	24.1643
964	YMR250W	YIR028W	0.0480702	0.0144986	0.230216	0.824433	24.1643
965	YMR250W	YJR152W	0.0480702	0.0144986	0.230216	0.824433	24.1643
966	YMR250W	YNR058W	0.0480702	0.0144986	0.230216	0.824433	24.1643
967	YMR250W	YPL274W	0.0480702	0.0144986	0.230216	0.824433	24.1643
968	YMR250W	YDR242W	0.0480702	0.0144986	0.230216	0.824433	24.1643
969	YMR250W	YML086C	0.0480702	0.0144986	0.230216	0.824433	24.1643
970	YMR250W	YBR149W	0.0480702	0.0144986	0.230216	0.824433	24.1643
971	YMR250W	YDR341C	0.0480702	0.0144986	0.230216	0.824433	24.1643
972	YMR250W	YHR091C	0.0480702	0.0144986	0.230216	0.824433	24.1643
973	YMR250W	YBR293W	0.0480702	0.0144986	0.230216	0.824433	24.1643
974	YMR250W	YBR034C	0.0480702	0.0144986	0.230216	0.824433	24.1643
975	YMR250W	YHR019C	0.0480702	0.0144986	0.230216	0.824433	24.1643
976	YMR250W	YCR024C	0.0480702	0.0144986	0.230216	0.824433	24.1643
977	YMR250W	YDR508C	0.0480702	0.0144986	0.230216	0.824433	24.1643
978	YMR250W	YLL018C	0.0480702	0.0144986	0.230216	0.824433	24.1643
979	YMR250W	YPL104W	0.0480702	0.0144986	0.230216	0.824433	24.1643
980	YMR250W	YFL055W	0.0480702	0.0144986	0.230216	0.824433	24.1643
981	YMR250W	YER119C	0.0480702	0.0144986	0.230216	0.824433	24.1643
982	YMR250W	YBR127C	0.0480702	0.0144986	0.230216	0.824433	24.1643
983	YMR250W	YDL185W	0.0480702	0.0144986	0.230216	0.824433	24.1643
984	YMR250W	YEL027W	0.0480702	0.0144986	0.230216	0.824433	24.1643
985	YMR250W	YEL051W	0.0480702	0.0144986	0.230216	0.824433	24.1643
986	YMR250W	YGR020C	0.0480702	0.0144986	0.230216	0.824433	24.1643
987	YMR250W	YHR026W	0.0480702	0.0144986	0.230216	0.824433	24.1643
988	YMR250W	YHR039C-A	0.0480702	0.0144986	0.230216	0.824433	24.1643
989	YMR250W	YKL080W	0.0480702	0.0144986	0.230216	0.824433	24.1643
990	YMR250W	YLR447C	0.0480702	0.0144986	0.230216	0.824433	24.1643
991	YMR250W	YMR054W	0.0480702	0.0144986	0.230216	0.824433	24.1643
992	YMR250W	YOR332W	0.0480702	0.0144986	0.230216	0.824433	24.1643
993	YMR250W	YPL234C	0.0480702	0.0144986	0.230216	0.824433	24.1643
994	YMR250W	YPR036W	0.0480702	0.0144986	0.230216	0.824433	24.1643
995	YMR250W	YOR270C	0.0480702	0.0144986	0.230216	0.824433	24.1643
996	YMR250W	YBR085W	0.0480702	0.0144986	0.230216	0.824433	24.1643
997	YMR250W	YBL030C	0.0480702	0.0144986	0.230216	0.824433	24.1643
998	YMR250W	YMR056C	0.0480702	0.0144986	0.230216	0.824433	24.1643
999	YMR250W	YDL141W	0.0480702	0.0144986	0.230216	0.824433	24.1643
1000	YMR250W	YGR065C	0.0480702	0.0144986	0.230216	0.824433	24.1643
1001	YMR250W	YGR286C	0.0480702	0.0144986	0.230216	0.824433	24.1643
1002	YMR250W	YGL077C	0.0480702	0.0144986	0.230216	0.824433	24.1643
1003	YMR250W	YDL142C	0.0480702	0.0144986	0.230216	0.824433	24.1643
1004	YMR250W	YLR151C	0.0480702	0.0144986	0.230216	0.824433	24.1643
1005	YMR250W	YDR044W	0.0480702	0.0144986	0.230216	0.824433	24.1643
1006	YMR250W	YNL247W	0.0480702	0.0144986	0.230216	0.824433	24.1643
1007	YMR250W	YNR057C	0.0480702	0.0144986	0.230216	0.824433	24.1643
1008	YMR250W	YLR172C	0.0480702	0.0144986	0.230216	0.824433	24.1643
1009	YMR250W	YMR013C	0.0480702	0.0144986	0.230216	0.824433	24.1643
1010	YMR250W	YDL095W	0.0480702	0.0144986	0.230216	0.824433	24.1643
1011	YMR250W	YAL023C	0.0480702	0.0144986	0.230216	0.824433	24.1643
1012	YMR250W	YOR321W	0.0480702	0.0144986	0.230216	0.824433	24.1643
1013	YMR250W	YJR143C	0.0480702	0.0144986	0.230216	0.824433	24.1643
1014	YMR250W	YDL093W	0.0480702	0.0144986	0.230216	0.824433	24.1643
1015	YMR250W	YGR199W	0.0480702	0.0144986	0.230216	0.824433	24.1643
1016	YMR250W	YKL152C	0.0480702	0.0144986	0.230216	0.824433	24.1643
1017	YMR250W	YHR068W	0.0480702	0.0144986	0.230216	0.824433	24.1643
1018	YMR250W	YJR153W	0.0480702	0.0144986	0.230216	0.824433	24.1643
1019	YMR250W	YLR020C	0.0480702	0.0144986	0.230216	0.824433	24.1643
1020	YMR250W	YOR011W	0.0480702	0.0144986	0.230216	0.824433	24.1643
1021	YMR250W	YIL013C	0.0480702	0.0144986	0.230216	0.824433	24.1643
1022	YMR250W	YBR184W	0.0480702	0.0144986	0.230216	0.824433	24.1643
1023	YMR250W	YNR019W	0.0480702	0.0144986	0.230216	0.824433	24.1643
1024	YMR250W	YLR189C	0.0480702	0.0144986	0.230216	0.824433	24.1643
1025	YMR250W	YOR176W	0.0480702	0.0144986	0.230216	0.824433	24.1643
1026	YMR250W	YOR388C	0.0480702	0.0144986	0.230216	0.824433	24.1643
1027	YMR250W	YPL275W	0.0480702	0.0144986	0.230216	0.824433	24.1643
1028	YMR250W	YPL276W	0.0480702	0.0144986	0.230216	0.824433	24.1643
1029	YMR250W	YMR319C	0.0480702	0.0144986	0.230216	0.824433	24.1643
1030	YMR250W	YBL013W	0.0480702	0.0144986	0.230216	0.824433	24.1643
1031	YMR250W	YLR011W	0.0480702	0.0144986	0.230216	0.824433	24.1643
1032	YMR250W	YBR020W	0.0480702	0.0144986	0.230216	0.824433	24.1643
1033	YMR250W	YGL225W	0.0480702	0.0144986	0.230216	0.824433	24.1643
1034	YMR250W	YMR085W	0.0480702	0.0144986	0.230216	0.824433	24.1643
1035	YMR250W	YKL104C	0.0480702	0.0144986	0.230216	0.824433	24.1643
1036	YMR250W	YMR084W	0.0480702	0.0144986	0.230216	0.824433	24.1643
1037	YMR250W	YOR168W	0.0480702	0.0144986	0.230216	0.824433	24.1643
1038	YMR250W	YLR195C	0.0480702	0.0144986	0.230216	0.824433	24.1643
1039	YMR250W	YGL245W	0.0480702	0.0144986	0.230216	0.824433	24.1643
1040	YMR250W	YOL033W	0.0480702	0.0144986	0.230216	0.824433	24.1643
1041	YMR250W	YOR040W	0.0480702	0.0144986	0.230216	0.824433	24.1643
1042	YMR250W	YBR121C	0.0480702	0.0144986	0.230216	0.824433	24.1643
1043	YMR250W	YPR081C	0.0480702	0.0144986	0.230216	0.824433	24.1643
1044	YMR250W	YDR135C	0.0480702	0.0144986	0.230216	0.824433	24.1643
1045	YMR250W	YJL212C	0.0480702	0.0144986	0.230216	0.824433	24.1643
1046	YMR250W	YLR299W	0.0480702	0.0144986	0.230216	0.824433	24.1643
1047	YMR250W	YDR234W	0.0480702	0.0144986	0.230216	0.824433	24.1643
1048	YMR250W	YDR376W	0.0480702	0.0144986	0.230216	0.824433	24.1643
1049	YMR250W	YER141W	0.0480702	0.0144986	0.230216	0.824433	24.1643
1050	YMR250W	YPL252C	0.0480702	0.0144986	0.230216	0.824433	24.1643
1051	YMR250W	YPL172C	0.0480702	0.0144986	0.230216	0.824433	24.1643
1052	YMR250W	YIL094C	0.0480702	0.0144986	0.230216	0.824433	24.1643
1053	YMR250W	YPR033C	0.0480702	0.0144986	0.230216	0.824433	24.1643
1054	YMR250W	YGR191W	0.0480702	0.0144986	0.230216	0.824433	24.1643
1055	YMR250W	YMR088C	0.0480702	0.0144986	0.230216	0.824433	24.1643
1056	YMR250W	YCL069W	0.0480702	0.0144986	0.230216	0.824433	24.1643
1057	YMR250W	YDL205C	0.0480702	0.0144986	0.230216	0.824433	24.1643
1058	YMR250W	YLR450W	0.0480702	0.0144986	0.230216	0.824433	24.1643
1059	YMR250W	YML075C	0.0480702	0.0144986	0.230216	0.824433	24.1643
1060	YMR250W	YBL076C	0.0480702	0.0144986	0.230216	0.824433	24.1643
1061	YMR250W	YPL040C	0.0480702	0.0144986	0.230216	0.824433	24.1643
1062	YMR250W	YHR216W	0.0480702	0.0144986	0.230216	0.824433	24.1643
1063	YMR250W	YLR432W	0.0480702	0.0144986	0.230216	0.824433	24.1643
1064	YMR250W	YAR075W	0.0480702	0.0144986	0.230216	0.824433	24.1643
1065	YMR250W	YML056C	0.0480702	0.0144986	0.230216	0.824433	24.1643
1066	YMR250W	YAR073W	0.0480702	0.0144986	0.230216	0.824433	24.1643
1067	YMR250W	YDR497C	0.0480702	0.0144986	0.230216	0.824433	24.1643
1068	YMR250W	YOL103W	0.0480702	0.0144986	0.230216	0.824433	24.1643
1069	YMR250W	YCR075C	0.0480702	0.0144986	0.230216	0.824433	24.1643
1070	YMR250W	YPL160W	0.0480702	0.0144986	0.230216	0.824433	24.1643
1071	YMR250W	YLR382C	0.0480702	0.0144986	0.230216	0.824433	24.1643
1072	YMR250W	YDR037W	0.0480702	0.0144986	0.230216	0.824433	24.1643
1073	YMR250W	YNL073W	0.0480702	0.0144986	0.230216	0.824433	24.1643
1074	YMR250W	YNL268W	0.0480702	0.0144986	0.230216	0.824433	24.1643
1075	YMR250W	YIR031C	0.0480702	0.0144986	0.230216	0.824433	24.1643
1076	YMR250W	YNL117W	0.0480702	0.0144986	0.230216	0.824433	24.1643
1077	YMR250W	YBR299W	0.0480702	0.0144986	0.230216	0.824433	24.1643
1078	YMR250W	YGR292W	0.0480702	0.0144986	0.230216	0.824433	24.1643
1079	YMR250W	YJL221C	0.0480702	0.0144986	0.230216	0.824433	24.1643
1080	YMR250W	YGR287C	0.0480702	0.0144986	0.230216	0.824433	24.1643
1081	YMR250W	YIL172C	0.0480702	0.0144986	0.230216	0.824433	24.1643
1082	YMR250W	YJL216C	0.0480702	0.0144986	0.230216	0.824433	24.1643
1083	YMR250W	YGR289C	0.0480702	0.0144986	0.230216	0.824433	24.1643
1084	YMR250W	YBR298C	0.0480702	0.0144986	0.230216	0.824433	24.1643
1085	YMR250W	YDL247W	0.0480702	0.0144986	0.230216	0.824433	24.1643
1086	YMR250W	YJR160C	0.0480702	0.0144986	0.230216	0.824433	24.1643
1087	YMR250W	YGR264C	0.0480702	0.0144986	0.230216	0.824433	24.1643
1088	YMR250W	YGR171C	0.0480702	0.0144986	0.230216	0.824433	24.1643
1089	YMR250W	YGR055W	0.0480702	0.0144986	0.230216	0.824433	24.1643
1090	YMR250W	YHL036W	0.0480702	0.0144986	0.230216	0.824433	24.1643
1091	YMR250W	YDR315C	0.0480702	0.0144986	0.230216	0.824433	24.1643
1092	YMR250W	YDR173C	0.0480702	0.0144986	0.230216	0.824433	24.1643
1093	YMR250W	YDR072C	0.0480702	0.0144986	0.230216	0.824433	24.1643
1094	YMR250W	YPL057C	0.0480702	0.0144986	0.230216	0.824433	24.1643
1095	YMR250W	YBR161W	0.0480702	0.0144986	0.230216	0.824433	24.1643
1096	YMR250W	YLL061W	0.0480702	0.0144986	0.230216	0.824433	24.1643
1097	YMR250W	YLR138W	0.0480702	0.0144986	0.230216	0.824433	24.1643
1098	YMR250W	YEL042W	0.0480702	0.0144986	0.230216	0.824433	24.1643
1099	YMR250W	YLR285W	0.0480702	0.0144986	0.230216	0.824433	24.1643
1100	YMR250W	YOR360C	0.0480702	0.0144986	0.230216	0.824433	24.1643
1101	YMR250W	YGL248W	0.0480702	0.0144986	0.230216	0.824433	24.1643
1102	YMR250W	YKR093W	0.0480702	0.0144986	0.230216	0.824433	24.1643
1103	YMR250W	YFL022C	0.0480702	0.0144986	0.230216	0.824433	24.1643
1104	YMR250W	YLR060W	0.0480702	0.0144986	0.230216	0.824433	24.1643
1105	YMR250W	YPR047W	0.0480702	0.0144986	0.230216	0.824433	24.1643
1106	YMR250W	YNL106C	0.0480702	0.0144986	0.230216	0.824433	24.1643
1107	YMR250W	YOR109W	0.0480702	0.0144986	0.230216	0.824433	24.1643
1108	YMR250W	YKL212W	0.0480702	0.0144986	0.230216	0.824433	24.1643
1109	YMR250W	YPL268W	0.0480702	0.0144986	0.230216	0.824433	24.1643
1110	YMR250W	YNL267W	0.0480702	0.0144986	0.230216	0.824433	24.1643
1111	YMR250W	YLR305C	0.0480702	0.0144986	0.230216	0.824433	24.1643
1112	YMR250W	YGL040C	0.0480702	0.0144986	0.230216	0.824433	24.1643
1113	YMR250W	YER014W	0.0480702	0.0144986	0.230216	0.824433	24.1643
1114	YMR250W	YDR294C	0.0480702	0.0144986	0.230216	0.824433	24.1643
1115	YMR250W	YGR180C	0.0480702	0.0144986	0.230216	0.824433	24.1643
1116	YMR250W	YNR050C	0.0480702	0.0144986	0.230216	0.824433	24.1643
1117	YMR250W	YIR034C	0.0480702	0.0144986	0.230216	0.824433	24.1643
1118	YMR250W	YJL068C	0.0480702	0.0144986	0.230216	0.824433	24.1643
1119	YMR250W	YBR213W	0.0480702	0.0144986	0.230216	0.824433	24.1643
1120	YMR250W	YIL162W	0.0480702	0.0144986	0.230216	0.824433	24.1643
1121	YMR250W	YFR030W	0.0480702	0.0144986	0.230216	0.824433	24.1643
1122	YMR250W	YJR137C	0.0480702	0.0144986	0.230216	0.824433	24.1643
1123	YMR250W	YDR058C	0.0480702	0.0144986	0.230216	0.824433	24.1643
1124	YMR250W	YMR313C	0.0480702	0.0144986	0.230216	0.824433	24.1643
1125	YMR250W	YLR354C	0.0480702	0.0144986	0.230216	0.824433	24.1643
1126	YMR250W	YGR043C	0.0480702	0.0144986	0.230216	0.824433	24.1643
1127	YMR250W	YLL057C	0.0480702	0.0144986	0.230216	0.824433	24.1643
1128	YMR250W	YLL048C	0.0480702	0.0144986	0.230216	0.824433	24.1643
1129	YMR250W	YKL132C	0.0480702	0.0144986	0.230216	0.824433	24.1643
1130	YMR250W	YOR241W	0.0480702	0.0144986	0.230216	0.824433	24.1643
1131	YMR250W	YMR113W	0.0480702	0.0144986	0.230216	0.824433	24.1643
1132	YMR250W	YIL010W	0.0480702	0.0144986	0.230216	0.824433	24.1643
1133	YMR250W	YBR092C	0.0480702	0.0144986	0.230216	0.824433	24.1643
1134	YMR250W	YGR096W	0.0480702	0.0144986	0.230216	0.824433	24.1643
1135	YMR250W	YLR237W	0.0480702	0.0144986	0.230216	0.824433	24.1643
1136	YMR250W	YOR071C	0.0480702	0.0144986	0.230216	0.824433	24.1643
1137	YMR250W	YOR192C	0.0480702	0.0144986	0.230216	0.824433	24.1643
1138	YMR250W	YIL078W	0.0480702	0.0144986	0.230216	0.824433	24.1643
1139	YMR250W	YKL194C	0.0480702	0.0144986	0.230216	0.824433	24.1643
1140	YMR250W	YBR117C	0.0480702	0.0144986	0.230216	0.824433	24.1643
1141	YMR250W	YPR074C	0.0480702	0.0144986	0.230216	0.824433	24.1643
1142	YMR250W	YOL097C	0.0480702	0.0144986	0.230216	0.824433	24.1643
1143	YMR250W	YDR268W	0.0480702	0.0144986	0.230216	0.824433	24.1643
1144	YMR250W	YGR185C	0.0480702	0.0144986	0.230216	0.824433	24.1643
1145	YMR250W	YPL097W	0.0480702	0.0144986	0.230216	0.824433	24.1643
1146	YMR250W	YDL103C	0.0480702	0.0144986	0.230216	0.824433	24.1643
1147	YMR250W	YPL244C	0.0480702	0.0144986	0.230216	0.824433	24.1643
1148	YMR250W	YIR032C	0.0480702	0.0144986	0.230216	0.824433	24.1643
1149	YMR250W	YKR069W	0.0480702	0.0144986	0.230216	0.824433	24.1643
1150	YMR250W	YOR278W	0.0480702	0.0144986	0.230216	0.824433	24.1643
1151	YMR250W	YDR047W	0.0480702	0.0144986	0.230216	0.824433	24.1643
1152	YMR250W	YBR021W	0.0480702	0.0144986	0.230216	0.824433	24.1643
1153	YMR250W	YGR094W	0.0480702	0.0144986	0.230216	0.824433	24.1643
1154	YMR250W	YIL164C	0.0480702	0.0144986	0.230216	0.824433	24.1643
1155	YMR250W	YLR351C	0.0480702	0.0144986	0.230216	0.824433	24.1643
1156	YMR250W	YJL126W	0.0480702	0.0144986	0.230216	0.824433	24.1643
1157	YMR250W	YER056C	0.0480702	0.0144986	0.230216	0.824433	24.1643
1158	YMR250W	YER060W	0.0480702	0.0144986	0.230216	0.824433	24.1643
1159	YMR250W	YER060W-A	0.0480702	0.0144986	0.230216	0.824433	24.1643
1160	YMR250W	YGL186C	0.0480702	0.0144986	0.230216	0.824433	24.1643
1161	YPL091W	YMR250W	0.0480702	0.0144986	0.230216	0.824433	24.1643
1162	YML035C	YMR250W	0.0480702	0.0144986	0.230216	0.824433	24.1643
1163	YER015W	YMR250W	0.0480702	0.0144986	0.230216	0.824433	24.1643
1164	YMR207C	YMR250W	0.0480702	0.0144986	0.230216	0.824433	24.1643
1165	YKL192C	YMR250W	0.0480702	0.0144986	0.230216	0.824433	24.1643
1166	YER061C	YMR250W	0.0480702	0.0144986	0.230216	0.824433	24.1643
1167	YHR067W	YMR250W	0.0480702	0.0144986	0.230216	0.824433	24.1643
1168	YOR221C	YMR250W	0.0480702	0.0144986	0.230216	0.824433	24.1643
1169	YBR026C	YMR250W	0.0480702	0.0144986	0.230216	0.824433	24.1643
1170	YKL055C	YMR250W	0.0480702	0.0144986	0.230216	0.824433	24.1643
1171	YMR250W	YIL099W	0.0480702	0.0144986	0.230216	0.824433	24.1643
1172	YMR250W	YGR260W	0.0480702	0.0144986	0.230216	0.824433	24.1643
1173	YMR250W	YCL004W	0.0480702	0.0144986	0.230216	0.824433	24.1643
1174	YMR250W	YHR037W	0.0480702	0.0144986	0.230216	0.824433	24.1643
1175	YGR012W	YMR250W	0.0480702	0.0144986	0.230216	0.824433	24.1643
1176	YOR100C	YMR250W	0.0480702	0.0144986	0.230216	0.824433	24.1643
1177	YMR250W	YMR303C	0.0480702	0.0144986	0.230216	0.824433	24.1643
1178	YMR250W	YJR019C	0.0480702	0.0144986	0.230216	0.824433	24.1643
1179	YGR202C	YMR250W	0.0480702	0.0144986	0.230216	0.824433	24.1643
1180	YLR133W	YMR250W	0.0480702	0.0144986	0.230216	0.824433	24.1643
1181	YMR250W	YGL037C	0.0480702	0.0144986	0.230216	0.824433	24.1643
1182	YMR250W	YNL129W	0.0480702	0.0144986	0.230216	0.824433	24.1643
1183	YLR109W	YMR250W	0.0480702	0.0144986	0.230216	0.824433	24.1643
1184	YMR250W	YJR057W	0.0480702	0.0144986	0.230216	0.824433	24.1643
1185	YEL046C	YMR250W	0.0480702	0.0144986	0.230216	0.824433	24.1643
1186	YNL256W	YMR250W	0.0480702	0.0144986	0.230216	0.824433	24.1643
1187	YGR267C	YMR250W	0.0480702	0.0144986	0.230216	0.824433	24.1643
1188	YBR019C	YMR250W	0.0480702	0.0144986	0.230216	0.824433	24.1643
1189	YDR453C	YMR250W	0.0480702	0.0144986	0.230216	0.824433	24.1643
1190	YMR250W	YMR226C	0.0480702	0.0144986	0.230216	0.824433	24.1643
1191	YMR250W	YJL101C	0.0480702	0.0144986	0.230216	0.824433	24.1643
1192	YMR250W	YOL049W	0.0480702	0.0144986	0.230216	0.824433	24.1643
1193	YLR142W	YMR250W	0.0480702	0.0144986	0.230216	0.824433	24.1643
1194	YIL160C	YMR250W	0.0480702	0.0144986	0.230216	0.824433	24.1643
1195	YGL205W	YMR250W	0.0480702	0.0144986	0.230216	0.824433	24.1643
1196	YDR256C	YMR250W	0.0480702	0.0144986	0.230216	0.824433	24.1643
1197	YKR009C	YMR250W	0.0480702	0.0144986	0.230216	0.824433	24.1643
1198	YDL100C	YMR250W	0.0480702	0.0144986	0.230216	0.824433	24.1643
1199	YER070W	YMR250W	0.0480707	0.0144978	0.230224	0.824441	24.163
1200	YJL026W	YMR250W	0.0480707	0.0144978	0.230224	0.824441	24.163
1201	YMR250W	YDL178W	0.04808	0.0144959	0.230226	0.824602	24.1599
1202	YHR144C	YMR250W	0.0480851	0.0144915	0.230269	0.824689	24.1525
1203	YMR250W	YOR155C	0.0481333	0.0144782	0.230475	0.825514	24.1303
1204	YLR245C	YMR250W	0.0480947	0.0144769	0.230292	0.824853	24.1281
1205	YNL141W	YMR250W	0.0480901	0.0144751	0.230257	0.824775	24.1252
1206	YLR377C	YMR250W	0.0481414	0.0144583	0.230855	0.825653	24.0972
1207	YMR250W	YCR098C	0.0481278	0.0144559	0.230243	0.82542	24.0931
1208	YDR305C	YMR250W	0.048174	0.0144511	0.230579	0.826212	24.0851
1209	YDR530C	YMR250W	0.048174	0.0144511	0.230579	0.826212	24.0851
1210	YOL059W	YMR250W	0.0480956	0.014446	0.230648	0.824869	24.0767
1211	YPR002W	YMR250W	0.0483076	0.0144442	0.231049	0.828505	24.0736
1212	YPR001W	YMR250W	0.0483076	0.0144442	0.231049	0.828505	24.0736
1213	YPR006C	YMR250W	0.0483076	0.0144442	0.231049	0.828505	24.0736
1214	YMR250W	YGL224C	0.0481766	0.0144401	0.230584	0.826257	24.0668
1215	YER053C	YMR250W	0.0481081	0.0144386	0.230378	0.825082	24.0643
1216	YHR063C	YMR250W	0.0480911	0.0144358	0.230227	0.824792	24.0596
1217	YMR250W	YOR163W	0.0482787	0.0144012	0.230953	0.828009	24.002
1218	YMR250W	YDR017C	0.0482787	0.0144012	0.230953	0.828009	24.002
1219	YBR192W	YMR250W	0.0480277	0.014347	0.230518	0.823703	23.9117
1220	YMR250W	YOR323C	0.0482649	0.0142025	0.230578	0.827771	23.6708
1221	YMR250W	YDR300C	0.0482649	0.0142025	0.230578	0.827771	23.6708
1222	YLR027C	YMR250W	0.0473766	0.0138059	0.278949	0.812537	23.0098
1223	YKR097W	YNL037C	0.0150302	0.0137678	0.835844	0.257777	22.9463
1224	YKR097W	YOR136W	0.0150302	0.0137678	0.835844	0.257777	22.9463
1225	YKR097W	YBR196C	0.0135943	0.0137372	1.36094	0.233151	22.8953
1226	YKR097W	YGR202C	0.0150302	0.0135861	0.821732	0.257777	22.6435
1227	YKR097W	YLR133W	0.0150302	0.0135861	0.821732	0.257777	22.6435
1228	YKR097W	YNL111C	0.0150302	0.0134113	0.81201	0.257777	22.3521
1229	YMR250W	YGR088W	0.0484155	0.0133862	0.231018	0.830355	22.3103
1230	YKR097W	YIL125W	0.0150302	0.0133539	1.01191	0.257777	22.2565
1231	YKR097W	YDR148C	0.0150302	0.0133539	1.01191	0.257777	22.2565
1232	YKR097W	YBR252W	0.0150443	0.0132143	0.814832	0.258018	22.0238
1233	YKR097W	YER065C	0.0150443	0.0131571	0.818797	0.258018	21.9284
1234	YKR097W	YKL106W	0.0150443	0.0130852	0.814699	0.258018	21.8087
1235	YKR097W	YER019W	0.0150302	0.0129973	0.813389	0.257777	21.6621
1236	YKR097W	YKL004W	0.0150302	0.0129973	0.813389	0.257777	21.6621
1237	YKR097W	YCL040W	0.0150443	0.0129507	0.813736	0.258018	21.5845
1238	YKR097W	YBR263W	0.0138703	0.0129158	0.845491	0.237883	21.5264
1239	YMR250W	YBR196C	0.0486183	0.0129015	0.71114	0.833833	21.5026
1240	YKR097W	YDR400W	0.0150302	0.0128748	0.815659	0.257777	21.4581
1241	YKR097W	YCR036W	0.0150302	0.0128748	0.815659	0.257777	21.4581
1242	YKR097W	YGR012W	0.0150302	0.0128634	0.811578	0.257777	21.4389
1243	YKL120W	YKL085W	0.0458085	0.0128363	0.495997	0.785644	21.3939
1244	YKR097W	YHR144C	0.0150302	0.0128324	0.812983	0.257777	21.3873
1245	YKR097W	YOR155C	0.0150302	0.0128262	0.817991	0.257777	21.3771
1246	YKR097W	YOR163W	0.0150302	0.012775	0.827343	0.257777	21.2917
1247	YKR097W	YDR017C	0.0150302	0.012775	0.827343	0.257777	21.2917
1248	YKR097W	YHR208W	0.0150443	0.0127735	0.812258	0.258018	21.2892
1249	YKR097W	YGL055W	0.0150443	0.0127697	0.811416	0.258018	21.2829
1250	YKR097W	YGR260W	0.0150443	0.0127696	0.811415	0.258018	21.2826
1251	YKR097W	YJL101C	0.0150443	0.0127696	0.811415	0.258018	21.2826
1252	YKR097W	YOL049W	0.0150443	0.0127696	0.811415	0.258018	21.2826
1253	YKR097W	YCL004W	0.0150443	0.0127696	0.811415	0.258018	21.2826
1254	YKR097W	YOR143C	0.0150443	0.0127696	0.811415	0.258018	21.2826
1255	YKR097W	YCR098C	0.0150443	0.0127696	0.811415	0.258018	21.2826
1256	YKR097W	YER183C	0.0150443	0.0127696	0.811415	0.258018	21.2826
1257	YBR284W	YKR097W	0.0150443	0.0127696	0.811415	0.258018	21.2826
1258	YJL070C	YKR097W	0.0150443	0.0127696	0.811415	0.258018	21.2826
1259	YDR513W	YKR097W	0.0150443	0.0127696	0.811415	0.258018	21.2826
1260	YCL035C	YKR097W	0.0150443	0.0127696	0.811415	0.258018	21.2826
1261	YDR098C	YKR097W	0.0150443	0.0127696	0.811415	0.258018	21.2826
1262	YER174C	YKR097W	0.0150443	0.0127696	0.811415	0.258018	21.2826
1263	YKR097W	YKR097W	0.0150443	0.0127696	0.811415	0.258018	21.2826
1264	YKR097W	YBR183W	0.0150443	0.0127696	0.811415	0.258018	21.2826
1265	YKR097W	YER073W	0.0150443	0.0127696	0.811415	0.258018	21.2826
1266	YKR097W	YOR348C	0.0150443	0.0127696	0.811415	0.258018	21.2826
1267	YKR097W	YER087W	0.0150443	0.0127696	0.811415	0.258018	21.2826
1268	YKR097W	YHR020W	0.0150443	0.0127696	0.811415	0.258018	21.2826
1269	YKR097W	YER099C	0.0150443	0.0127696	0.811415	0.258018	21.2826
1270	YKR097W	YOL061W	0.0150443	0.0127696	0.811415	0.258018	21.2826
1271	YKR097W	YBL068W	0.0150443	0.0127696	0.811415	0.258018	21.2826
1272	YKR097W	YHL011C	0.0150443	0.0127696	0.811415	0.258018	21.2826
1273	YKR097W	YKL181W	0.0150443	0.0127696	0.811415	0.258018	21.2826
1274	YKR097W	YAL038W	0.0150443	0.0127696	0.811415	0.258018	21.2826
1275	YKR097W	YOR347C	0.0150443	0.0127696	0.811415	0.258018	21.2826
1276	YKR097W	YKL150W	0.0150443	0.0127696	0.811415	0.258018	21.2826
1277	YKR097W	YBR068C	0.0150443	0.0127696	0.811415	0.258018	21.2826
1278	YKR097W	YDR046C	0.0150443	0.0127696	0.811415	0.258018	21.2826
1279	YKR097W	YBR069C	0.0150443	0.0127696	0.811415	0.258018	21.2826
1280	YKR097W	YBR249C	0.0150443	0.0127696	0.811415	0.258018	21.2826
1281	YKR097W	YJR109C	0.0150443	0.0127696	0.811415	0.258018	21.2826
1282	YKR097W	YOR303W	0.0150443	0.0127696	0.811415	0.258018	21.2826
1283	YKR097W	YPL281C	0.0150443	0.0127696	0.811415	0.258018	21.2826
1284	YKR097W	YGR254W	0.0150443	0.0127696	0.811415	0.258018	21.2826
1285	YKR097W	YHR174W	0.0150443	0.0127696	0.811415	0.258018	21.2826
1286	YKR097W	YOR393W	0.0150443	0.0127696	0.811415	0.258018	21.2826
1287	YKR097W	YMR323W	0.0150443	0.0127696	0.811415	0.258018	21.2826
1288	YKR097W	YJL134W	0.0150443	0.0127696	0.811415	0.258018	21.2826
1289	YKR097W	YKR053C	0.0150443	0.0127696	0.811415	0.258018	21.2826
1290	YKR097W	YJL200C	0.0150443	0.0127696	0.811415	0.258018	21.2826
1291	YKR097W	YGR121C	0.0150443	0.0127696	0.811415	0.258018	21.2826
1292	YKR097W	YNL142W	0.0150443	0.0127696	0.811415	0.258018	21.2826
1293	YKR097W	YPR138C	0.0150443	0.0127696	0.811415	0.258018	21.2826
1294	YKR097W	YKL218C	0.0150443	0.0127696	0.811415	0.258018	21.2826
1295	YKR097W	YOR317W	0.0150443	0.0127696	0.811415	0.258018	21.2826
1296	YKR097W	YIL009W	0.0150443	0.0127696	0.811415	0.258018	21.2826
1297	YKR097W	YMR246W	0.0150443	0.0127696	0.811415	0.258018	21.2826
1298	YKR097W	YMR008C	0.0150443	0.0127696	0.811415	0.258018	21.2826
1299	YKR097W	YMR006C	0.0150443	0.0127696	0.811415	0.258018	21.2826
1300	YKR097W	YOL011W	0.0150443	0.0127696	0.811415	0.258018	21.2826
1301	YKR097W	YLR284C	0.0150443	0.0127696	0.811415	0.258018	21.2826
1302	YKR097W	YER062C	0.0150443	0.0127696	0.811415	0.258018	21.2826
1303	YKR097W	YIL053W	0.0150443	0.0127696	0.811415	0.258018	21.2826
1304	YKR097W	YOR273C	0.0150443	0.0127696	0.811415	0.258018	21.2826
1305	YKR097W	YLL028W	0.0150443	0.0127696	0.811415	0.258018	21.2826
1306	YKR097W	YPL023C	0.0150443	0.0127696	0.811415	0.258018	21.2826
1307	YKR097W	YGL125W	0.0150443	0.0127696	0.811415	0.258018	21.2826
1308	YKR097W	YGR247W	0.0150443	0.0127696	0.811415	0.258018	21.2826
1309	YKR097W	YHR044C	0.0150443	0.0127696	0.811415	0.258018	21.2826
1310	YKR097W	YHR043C	0.0150443	0.0127696	0.811415	0.258018	21.2826
1311	YKR097W	YER175C	0.0150443	0.0127696	0.811415	0.258018	21.2826
1312	YKR097W	YLR134W	0.0150443	0.0127696	0.811415	0.258018	21.2826
1313	YKR097W	YLR044C	0.0150443	0.0127696	0.811415	0.258018	21.2826
1314	YKR097W	YGR087C	0.0150443	0.0127696	0.811415	0.258018	21.2826
1315	YKR097W	YDL080C	0.0150443	0.0127696	0.811415	0.258018	21.2826
1316	YKR097W	YDR380W	0.0150443	0.0127696	0.811415	0.258018	21.2826
1317	YKR097W	YDL210W	0.0150443	0.0127696	0.811415	0.258018	21.2826
1318	YKR097W	YNR056C	0.0150443	0.0127696	0.811415	0.258018	21.2826
1319	YKR097W	YBR115C	0.0150443	0.0127696	0.811415	0.258018	21.2826
1320	YKR097W	YGL154C	0.0150443	0.0127696	0.811415	0.258018	21.2826
1321	YKR097W	YFL017C	0.0150443	0.0127696	0.811415	0.258018	21.2826
1322	YKR097W	YEL058W	0.0150443	0.0127696	0.811415	0.258018	21.2826
1323	YKR097W	YAL022C	0.0150443	0.0127696	0.811415	0.258018	21.2826
1324	YKR097W	YML022W	0.0150443	0.0127696	0.811415	0.258018	21.2826
1325	YKR097W	YDR441C	0.0150443	0.0127696	0.811415	0.258018	21.2826
1326	YKR097W	YLR303W	0.0150443	0.0127696	0.811415	0.258018	21.2826
1327	YKR097W	YLR028C	0.0150443	0.0127696	0.811415	0.258018	21.2826
1328	YKR097W	YMR120C	0.0150443	0.0127696	0.811415	0.258018	21.2826
1329	YKR097W	YDR232W	0.0150443	0.0127696	0.811415	0.258018	21.2826
1330	YKR097W	YOR335C	0.0150443	0.0127696	0.811415	0.258018	21.2826
1331	YKR097W	YKR039W	0.0150443	0.0127696	0.811415	0.258018	21.2826
1332	YKR097W	YPL265W	0.0150443	0.0127696	0.811415	0.258018	21.2826
1333	YKR097W	YCL025C	0.0150443	0.0127696	0.811415	0.258018	21.2826
1334	YKR097W	YOL020W	0.0150443	0.0127696	0.811415	0.258018	21.2826
1335	YKR097W	YBR036C	0.0150443	0.0127696	0.811415	0.258018	21.2826
1336	YKR097W	YMR170C	0.0150443	0.0127696	0.811415	0.258018	21.2826
1337	YKR097W	YMR169C	0.0150443	0.0127696	0.811415	0.258018	21.2826
1338	YKR097W	YIR029W	0.0150443	0.0127696	0.811415	0.258018	21.2826
1339	YKR097W	YIR027C	0.0150443	0.0127696	0.811415	0.258018	21.2826
1340	YKR097W	YIR028W	0.0150443	0.0127696	0.811415	0.258018	21.2826
1341	YKR097W	YJR152W	0.0150443	0.0127696	0.811415	0.258018	21.2826
1342	YKR097W	YNR058W	0.0150443	0.0127696	0.811415	0.258018	21.2826
1343	YKR097W	YPL274W	0.0150443	0.0127696	0.811415	0.258018	21.2826
1344	YKR097W	YDR242W	0.0150443	0.0127696	0.811415	0.258018	21.2826
1345	YKR097W	YML086C	0.0150443	0.0127696	0.811415	0.258018	21.2826
1346	YKR097W	YBR149W	0.0150443	0.0127696	0.811415	0.258018	21.2826
1347	YKR097W	YDR341C	0.0150443	0.0127696	0.811415	0.258018	21.2826
1348	YKR097W	YHR091C	0.0150443	0.0127696	0.811415	0.258018	21.2826
1349	YKR097W	YBR293W	0.0150443	0.0127696	0.811415	0.258018	21.2826
1350	YKR097W	YBR034C	0.0150443	0.0127696	0.811415	0.258018	21.2826
1351	YKR097W	YHR019C	0.0150443	0.0127696	0.811415	0.258018	21.2826
1352	YKR097W	YCR024C	0.0150443	0.0127696	0.811415	0.258018	21.2826
1353	YKR097W	YDR508C	0.0150443	0.0127696	0.811415	0.258018	21.2826
1354	YKR097W	YLL018C	0.0150443	0.0127696	0.811415	0.258018	21.2826
1355	YKR097W	YPL104W	0.0150443	0.0127696	0.811415	0.258018	21.2826
1356	YKR097W	YFL055W	0.0150443	0.0127696	0.811415	0.258018	21.2826
1357	YKR097W	YER119C	0.0150443	0.0127696	0.811415	0.258018	21.2826
1358	YKR097W	YBR127C	0.0150443	0.0127696	0.811415	0.258018	21.2826
1359	YKR097W	YDL185W	0.0150443	0.0127696	0.811415	0.258018	21.2826
1360	YKR097W	YEL027W	0.0150443	0.0127696	0.811415	0.258018	21.2826
1361	YKR097W	YEL051W	0.0150443	0.0127696	0.811415	0.258018	21.2826
1362	YKR097W	YGR020C	0.0150443	0.0127696	0.811415	0.258018	21.2826
1363	YKR097W	YHR026W	0.0150443	0.0127696	0.811415	0.258018	21.2826
1364	YKR097W	YHR039C-A	0.0150443	0.0127696	0.811415	0.258018	21.2826
1365	YKR097W	YKL080W	0.0150443	0.0127696	0.811415	0.258018	21.2826
1366	YKR097W	YLR447C	0.0150443	0.0127696	0.811415	0.258018	21.2826
1367	YKR097W	YMR054W	0.0150443	0.0127696	0.811415	0.258018	21.2826
1368	YKR097W	YOR332W	0.0150443	0.0127696	0.811415	0.258018	21.2826
1369	YKR097W	YPL234C	0.0150443	0.0127696	0.811415	0.258018	21.2826
1370	YKR097W	YPR036W	0.0150443	0.0127696	0.811415	0.258018	21.2826
1371	YKR097W	YOR270C	0.0150443	0.0127696	0.811415	0.258018	21.2826
1372	YKR097W	YBR085W	0.0150443	0.0127696	0.811415	0.258018	21.2826
1373	YKR097W	YBL030C	0.0150443	0.0127696	0.811415	0.258018	21.2826
1374	YKR097W	YMR056C	0.0150443	0.0127696	0.811415	0.258018	21.2826
1375	YKR097W	YDL141W	0.0150443	0.0127696	0.811415	0.258018	21.2826
1376	YKR097W	YGR065C	0.0150443	0.0127696	0.811415	0.258018	21.2826
1377	YKR097W	YGR286C	0.0150443	0.0127696	0.811415	0.258018	21.2826
1378	YKR097W	YGL077C	0.0150443	0.0127696	0.811415	0.258018	21.2826
1379	YKR097W	YDL142C	0.0150443	0.0127696	0.811415	0.258018	21.2826
1380	YKR097W	YLR151C	0.0150443	0.0127696	0.811415	0.258018	21.2826
1381	YKR097W	YDR044W	0.0150443	0.0127696	0.811415	0.258018	21.2826
1382	YKR097W	YNL247W	0.0150443	0.0127696	0.811415	0.258018	21.2826
1383	YKR097W	YNR057C	0.0150443	0.0127696	0.811415	0.258018	21.2826
1384	YKR097W	YLR172C	0.0150443	0.0127696	0.811415	0.258018	21.2826
1385	YKR097W	YMR013C	0.0150443	0.0127696	0.811415	0.258018	21.2826
1386	YKR097W	YDL095W	0.0150443	0.0127696	0.811415	0.258018	21.2826
1387	YKR097W	YAL023C	0.0150443	0.0127696	0.811415	0.258018	21.2826
1388	YKR097W	YOR321W	0.0150443	0.0127696	0.811415	0.258018	21.2826
1389	YKR097W	YJR143C	0.0150443	0.0127696	0.811415	0.258018	21.2826
1390	YKR097W	YDL093W	0.0150443	0.0127696	0.811415	0.258018	21.2826
1391	YKR097W	YGR199W	0.0150443	0.0127696	0.811415	0.258018	21.2826
1392	YKR097W	YKL152C	0.0150443	0.0127696	0.811415	0.258018	21.2826
1393	YKR097W	YHR068W	0.0150443	0.0127696	0.811415	0.258018	21.2826
1394	YKR097W	YJR153W	0.0150443	0.0127696	0.811415	0.258018	21.2826
1395	YKR097W	YLR020C	0.0150443	0.0127696	0.811415	0.258018	21.2826
1396	YKR097W	YOR011W	0.0150443	0.0127696	0.811415	0.258018	21.2826
1397	YKR097W	YIL013C	0.0150443	0.0127696	0.811415	0.258018	21.2826
1398	YKR097W	YBR184W	0.0150443	0.0127696	0.811415	0.258018	21.2826
1399	YKR097W	YNR019W	0.0150443	0.0127696	0.811415	0.258018	21.2826
1400	YKR097W	YLR189C	0.0150443	0.0127696	0.811415	0.258018	21.2826
1401	YKR097W	YOR176W	0.0150443	0.0127696	0.811415	0.258018	21.2826
1402	YKR097W	YOR388C	0.0150443	0.0127696	0.811415	0.258018	21.2826
1403	YKR097W	YPL275W	0.0150443	0.0127696	0.811415	0.258018	21.2826
1404	YKR097W	YPL276W	0.0150443	0.0127696	0.811415	0.258018	21.2826
1405	YKR097W	YMR319C	0.0150443	0.0127696	0.811415	0.258018	21.2826
1406	YKR097W	YBL013W	0.0150443	0.0127696	0.811415	0.258018	21.2826
1407	YKR097W	YLR011W	0.0150443	0.0127696	0.811415	0.258018	21.2826
1408	YKR097W	YBR020W	0.0150443	0.0127696	0.811415	0.258018	21.2826
1409	YKR097W	YGL225W	0.0150443	0.0127696	0.811415	0.258018	21.2826
1410	YKR097W	YMR085W	0.0150443	0.0127696	0.811415	0.258018	21.2826
1411	YKR097W	YKL104C	0.0150443	0.0127696	0.811415	0.258018	21.2826
1412	YKR097W	YMR084W	0.0150443	0.0127696	0.811415	0.258018	21.2826
1413	YKR097W	YOR168W	0.0150443	0.0127696	0.811415	0.258018	21.2826
1414	YKR097W	YLR195C	0.0150443	0.0127696	0.811415	0.258018	21.2826
1415	YKR097W	YGL245W	0.0150443	0.0127696	0.811415	0.258018	21.2826
1416	YKR097W	YOL033W	0.0150443	0.0127696	0.811415	0.258018	21.2826
1417	YKR097W	YOR040W	0.0150443	0.0127696	0.811415	0.258018	21.2826
1418	YKR097W	YBR121C	0.0150443	0.0127696	0.811415	0.258018	21.2826
1419	YKR097W	YPR081C	0.0150443	0.0127696	0.811415	0.258018	21.2826
1420	YKR097W	YDR135C	0.0150443	0.0127696	0.811415	0.258018	21.2826
1421	YKR097W	YJL212C	0.0150443	0.0127696	0.811415	0.258018	21.2826
1422	YKR097W	YLR299W	0.0150443	0.0127696	0.811415	0.258018	21.2826
1423	YKR097W	YDR234W	0.0150443	0.0127696	0.811415	0.258018	21.2826
1424	YKR097W	YDR376W	0.0150443	0.0127696	0.811415	0.258018	21.2826
1425	YKR097W	YER141W	0.0150443	0.0127696	0.811415	0.258018	21.2826
1426	YKR097W	YPL252C	0.0150443	0.0127696	0.811415	0.258018	21.2826
1427	YKR097W	YPL172C	0.0150443	0.0127696	0.811415	0.258018	21.2826
1428	YKR097W	YIL094C	0.0150443	0.0127696	0.811415	0.258018	21.2826
1429	YKR097W	YPR033C	0.0150443	0.0127696	0.811415	0.258018	21.2826
1430	YKR097W	YGR191W	0.0150443	0.0127696	0.811415	0.258018	21.2826
1431	YKR097W	YMR088C	0.0150443	0.0127696	0.811415	0.258018	21.2826
1432	YKR097W	YCL069W	0.0150443	0.0127696	0.811415	0.258018	21.2826
1433	YKR097W	YDL205C	0.0150443	0.0127696	0.811415	0.258018	21.2826
1434	YKR097W	YLR450W	0.0150443	0.0127696	0.811415	0.258018	21.2826
1435	YKR097W	YML075C	0.0150443	0.0127696	0.811415	0.258018	21.2826
1436	YKR097W	YBL076C	0.0150443	0.0127696	0.811415	0.258018	21.2826
1437	YKR097W	YPL040C	0.0150443	0.0127696	0.811415	0.258018	21.2826
1438	YKR097W	YHR216W	0.0150443	0.0127696	0.811415	0.258018	21.2826
1439	YKR097W	YLR432W	0.0150443	0.0127696	0.811415	0.258018	21.2826
1440	YKR097W	YAR075W	0.0150443	0.0127696	0.811415	0.258018	21.2826
1441	YKR097W	YML056C	0.0150443	0.0127696	0.811415	0.258018	21.2826
1442	YKR097W	YAR073W	0.0150443	0.0127696	0.811415	0.258018	21.2826
1443	YKR097W	YDR497C	0.0150443	0.0127696	0.811415	0.258018	21.2826
1444	YKR097W	YOL103W	0.0150443	0.0127696	0.811415	0.258018	21.2826
1445	YKR097W	YCR075C	0.0150443	0.0127696	0.811415	0.258018	21.2826
1446	YKR097W	YPL160W	0.0150443	0.0127696	0.811415	0.258018	21.2826
1447	YKR097W	YLR382C	0.0150443	0.0127696	0.811415	0.258018	21.2826
1448	YKR097W	YDR037W	0.0150443	0.0127696	0.811415	0.258018	21.2826
1449	YKR097W	YNL073W	0.0150443	0.0127696	0.811415	0.258018	21.2826
1450	YKR097W	YNL268W	0.0150443	0.0127696	0.811415	0.258018	21.2826
1451	YKR097W	YIR031C	0.0150443	0.0127696	0.811415	0.258018	21.2826
1452	YKR097W	YNL117W	0.0150443	0.0127696	0.811415	0.258018	21.2826
1453	YKR097W	YBR299W	0.0150443	0.0127696	0.811415	0.258018	21.2826
1454	YKR097W	YGR292W	0.0150443	0.0127696	0.811415	0.258018	21.2826
1455	YKR097W	YJL221C	0.0150443	0.0127696	0.811415	0.258018	21.2826
1456	YKR097W	YGR287C	0.0150443	0.0127696	0.811415	0.258018	21.2826
1457	YKR097W	YIL172C	0.0150443	0.0127696	0.811415	0.258018	21.2826
1458	YKR097W	YJL216C	0.0150443	0.0127696	0.811415	0.258018	21.2826
1459	YKR097W	YGR289C	0.0150443	0.0127696	0.811415	0.258018	21.2826
1460	YKR097W	YBR298C	0.0150443	0.0127696	0.811415	0.258018	21.2826
1461	YKR097W	YDL247W	0.0150443	0.0127696	0.811415	0.258018	21.2826
1462	YKR097W	YJR160C	0.0150443	0.0127696	0.811415	0.258018	21.2826
1463	YKR097W	YGR264C	0.0150443	0.0127696	0.811415	0.258018	21.2826
1464	YKR097W	YGR171C	0.0150443	0.0127696	0.811415	0.258018	21.2826
1465	YKR097W	YGR055W	0.0150443	0.0127696	0.811415	0.258018	21.2826
1466	YKR097W	YHL036W	0.0150443	0.0127696	0.811415	0.258018	21.2826
1467	YKR097W	YDR315C	0.0150443	0.0127696	0.811415	0.258018	21.2826
1468	YKR097W	YDR173C	0.0150443	0.0127696	0.811415	0.258018	21.2826
1469	YKR097W	YDR072C	0.0150443	0.0127696	0.811415	0.258018	21.2826
1470	YKR097W	YPL057C	0.0150443	0.0127696	0.811415	0.258018	21.2826
1471	YKR097W	YBR161W	0.0150443	0.0127696	0.811415	0.258018	21.2826
1472	YKR097W	YLL061W	0.0150443	0.0127696	0.811415	0.258018	21.2826
1473	YKR097W	YLR138W	0.0150443	0.0127696	0.811415	0.258018	21.2826
1474	YKR097W	YEL042W	0.0150443	0.0127696	0.811415	0.258018	21.2826
1475	YKR097W	YLR285W	0.0150443	0.0127696	0.811415	0.258018	21.2826
1476	YKR097W	YOR360C	0.0150443	0.0127696	0.811415	0.258018	21.2826
1477	YKR097W	YGL248W	0.0150443	0.0127696	0.811415	0.258018	21.2826
1478	YKR097W	YKR093W	0.0150443	0.0127696	0.811415	0.258018	21.2826
1479	YKR097W	YFL022C	0.0150443	0.0127696	0.811415	0.258018	21.2826
1480	YKR097W	YLR060W	0.0150443	0.0127696	0.811415	0.258018	21.2826
1481	YKR097W	YPR047W	0.0150443	0.0127696	0.811415	0.258018	21.2826
1482	YKR097W	YNL106C	0.0150443	0.0127696	0.811415	0.258018	21.2826
1483	YKR097W	YOR109W	0.0150443	0.0127696	0.811415	0.258018	21.2826
1484	YKR097W	YKL212W	0.0150443	0.0127696	0.811415	0.258018	21.2826
1485	YKR097W	YPL268W	0.0150443	0.0127696	0.811415	0.258018	21.2826
1486	YKR097W	YNL267W	0.0150443	0.0127696	0.811415	0.258018	21.2826
1487	YKR097W	YLR305C	0.0150443	0.0127696	0.811415	0.258018	21.2826
1488	YKR097W	YGL040C	0.0150443	0.0127696	0.811415	0.258018	21.2826
1489	YKR097W	YER014W	0.0150443	0.0127696	0.811415	0.258018	21.2826
1490	YKR097W	YDR294C	0.0150443	0.0127696	0.811415	0.258018	21.2826
1491	YKR097W	YGR180C	0.0150443	0.0127696	0.811415	0.258018	21.2826
1492	YKR097W	YNR050C	0.0150443	0.0127696	0.811415	0.258018	21.2826
1493	YKR097W	YIR034C	0.0150443	0.0127696	0.811415	0.258018	21.2826
1494	YKR097W	YJL068C	0.0150443	0.0127696	0.811415	0.258018	21.2826
1495	YKR097W	YBR213W	0.0150443	0.0127696	0.811415	0.258018	21.2826
1496	YKR097W	YIL162W	0.0150443	0.0127696	0.811415	0.258018	21.2826
1497	YKR097W	YFR030W	0.0150443	0.0127696	0.811415	0.258018	21.2826
1498	YKR097W	YJR137C	0.0150443	0.0127696	0.811415	0.258018	21.2826
1499	YKR097W	YDR058C	0.0150443	0.0127696	0.811415	0.258018	21.2826
1500	YKR097W	YMR313C	0.0150443	0.0127696	0.811415	0.258018	21.2826
1501	YKR097W	YLR354C	0.0150443	0.0127696	0.811415	0.258018	21.2826
1502	YKR097W	YGR043C	0.0150443	0.0127696	0.811415	0.258018	21.2826
1503	YKR097W	YLL057C	0.0150443	0.0127696	0.811415	0.258018	21.2826
1504	YKR097W	YLL048C	0.0150443	0.0127696	0.811415	0.258018	21.2826
1505	YKR097W	YKL132C	0.0150443	0.0127696	0.811415	0.258018	21.2826
1506	YKR097W	YOR241W	0.0150443	0.0127696	0.811415	0.258018	21.2826
1507	YKR097W	YMR113W	0.0150443	0.0127696	0.811415	0.258018	21.2826
1508	YKR097W	YIL010W	0.0150443	0.0127696	0.811415	0.258018	21.2826
1509	YKR097W	YBR092C	0.0150443	0.0127696	0.811415	0.258018	21.2826
1510	YKR097W	YGR096W	0.0150443	0.0127696	0.811415	0.258018	21.2826
1511	YKR097W	YLR237W	0.0150443	0.0127696	0.811415	0.258018	21.2826
1512	YKR097W	YOR071C	0.0150443	0.0127696	0.811415	0.258018	21.2826
1513	YKR097W	YOR192C	0.0150443	0.0127696	0.811415	0.258018	21.2826
1514	YKR097W	YIL078W	0.0150443	0.0127696	0.811415	0.258018	21.2826
1515	YKR097W	YKL194C	0.0150443	0.0127696	0.811415	0.258018	21.2826
1516	YKR097W	YBR117C	0.0150443	0.0127696	0.811415	0.258018	21.2826
1517	YKR097W	YPR074C	0.0150443	0.0127696	0.811415	0.258018	21.2826
1518	YKR097W	YOL097C	0.0150443	0.0127696	0.811415	0.258018	21.2826
1519	YKR097W	YDR268W	0.0150443	0.0127696	0.811415	0.258018	21.2826
1520	YKR097W	YGR185C	0.0150443	0.0127696	0.811415	0.258018	21.2826
1521	YKR097W	YPL097W	0.0150443	0.0127696	0.811415	0.258018	21.2826
1522	YKR097W	YDL103C	0.0150443	0.0127696	0.811415	0.258018	21.2826
1523	YKR097W	YPL244C	0.0150443	0.0127696	0.811415	0.258018	21.2826
1524	YKR097W	YIR032C	0.0150443	0.0127696	0.811415	0.258018	21.2826
1525	YKR097W	YKR069W	0.0150443	0.0127696	0.811415	0.258018	21.2826
1526	YKR097W	YOR278W	0.0150443	0.0127696	0.811415	0.258018	21.2826
1527	YKR097W	YDR047W	0.0150443	0.0127696	0.811415	0.258018	21.2826
1528	YKR097W	YBR021W	0.0150443	0.0127696	0.811415	0.258018	21.2826
1529	YKR097W	YGR094W	0.0150443	0.0127696	0.811415	0.258018	21.2826
1530	YKR097W	YIL164C	0.0150443	0.0127696	0.811415	0.258018	21.2826
1531	YKR097W	YLR351C	0.0150443	0.0127696	0.811415	0.258018	21.2826
1532	YKR097W	YJL126W	0.0150443	0.0127696	0.811415	0.258018	21.2826
1533	YKR097W	YER056C	0.0150443	0.0127696	0.811415	0.258018	21.2826
1534	YKR097W	YER060W	0.0150443	0.0127696	0.811415	0.258018	21.2826
1535	YKR097W	YER060W-A	0.0150443	0.0127696	0.811415	0.258018	21.2826
1536	YKR097W	YGL186C	0.0150443	0.0127696	0.811415	0.258018	21.2826
1537	YKR097W	YER015W	0.0150443	0.0127696	0.811415	0.258018	21.2826
1538	YKR097W	YIL099W	0.0150443	0.0127696	0.811415	0.258018	21.2826
1539	YDR531W	YKR097W	0.0150443	0.0127696	0.811415	0.258018	21.2826
1540	YOR100C	YKR097W	0.0150443	0.0127696	0.811415	0.258018	21.2826
1541	YKR097W	YIL145C	0.0150443	0.0127696	0.811415	0.258018	21.2826
1542	YKR097W	YMR020W	0.0150443	0.0127696	0.811415	0.258018	21.2826
1543	YKR097W	YDR305C	0.0150302	0.0127669	0.819278	0.257777	21.2781
1544	YKR097W	YDR530C	0.0150302	0.0127669	0.819278	0.257777	21.2781
1545	YKR097W	YAL012W	0.0150443	0.012764	0.811422	0.258018	21.2734
1546	YKR097W	YLR377C	0.0150302	0.0127636	0.812991	0.257777	21.2727
1547	YKR097W	YDL178W	0.0150302	0.0127609	0.811555	0.257777	21.2682
1548	YKR097W	YBR019C	0.0150302	0.0127609	0.811555	0.257777	21.2682
1549	YKR097W	YDL100C	0.0150302	0.0127609	0.811555	0.257777	21.2682
1550	YKR097W	YPL087W	0.0150302	0.0127609	0.811555	0.257777	21.2682
1551	YKR097W	YPR140W	0.0150302	0.0127609	0.811555	0.257777	21.2682
1552	YKR097W	YNR008W	0.0150302	0.0127609	0.811555	0.257777	21.2682
1553	YKR097W	YJR057W	0.0150302	0.0127609	0.811555	0.257777	21.2682
1554	YKR097W	YJR051W	0.0150302	0.0127609	0.811555	0.257777	21.2682
1555	YMR207C	YKR097W	0.0150302	0.0127609	0.811555	0.257777	21.2682
1556	YKL192C	YKR097W	0.0150302	0.0127609	0.811555	0.257777	21.2682
1557	YER061C	YKR097W	0.0150302	0.0127609	0.811555	0.257777	21.2682
1558	YHR067W	YKR097W	0.0150302	0.0127609	0.811555	0.257777	21.2682
1559	YOR221C	YKR097W	0.0150302	0.0127609	0.811555	0.257777	21.2682
1560	YBR026C	YKR097W	0.0150302	0.0127609	0.811555	0.257777	21.2682
1561	YKL055C	YKR097W	0.0150302	0.0127609	0.811555	0.257777	21.2682
1562	YKR097W	YJR019C	0.0150302	0.0127609	0.811555	0.257777	21.2682
1563	YKR097W	YNL169C	0.0150302	0.0127609	0.811555	0.257777	21.2682
1564	YKR097W	YMR226C	0.0150302	0.0127609	0.811555	0.257777	21.2682
1565	YKR097W	YGL037C	0.0150302	0.0127609	0.811555	0.257777	21.2682
1566	YKR097W	YNL129W	0.0150302	0.0127609	0.811555	0.257777	21.2682
1567	YKR097W	YBR180W	0.0150302	0.0127609	0.811555	0.257777	21.2682
1568	YKR097W	YDR402C	0.0150302	0.0127609	0.811555	0.257777	21.2682
1569	YKR097W	YDR403W	0.0150302	0.0127609	0.811555	0.257777	21.2682
1570	YKR097W	YMR289W	0.0150302	0.0127609	0.811555	0.257777	21.2682
1571	YKR097W	YNR033W	0.0150302	0.0127609	0.811555	0.257777	21.2682
1572	YKR097W	YDR453C	0.0150302	0.0127609	0.811555	0.257777	21.2682
1573	YKR097W	YMR303C	0.0150302	0.0127609	0.811555	0.257777	21.2682
1574	YKR097W	YIL134W	0.0150302	0.0127609	0.811555	0.257777	21.2682
1575	YKR097W	YDL045C	0.0150302	0.0127609	0.811555	0.257777	21.2682
1576	YKR097W	YBR084W	0.0150302	0.0127609	0.811555	0.257777	21.2682
1577	YKR097W	YJL196C	0.0150302	0.0127609	0.811555	0.257777	21.2682
1578	YKR097W	YJR130C	0.0150302	0.0127609	0.811555	0.257777	21.2682
1579	YPL091W	YKR097W	0.0150302	0.0127609	0.811555	0.257777	21.2682
1580	YKR097W	YML008C	0.0150302	0.0127609	0.811555	0.257777	21.2682
1581	YKR097W	YLR109W	0.0150302	0.0127609	0.811555	0.257777	21.2682
1582	YHR063C	YKR097W	0.0150302	0.0127609	0.811555	0.257777	21.2682
1583	YKR097W	YIL160C	0.0150302	0.0127609	0.811555	0.257777	21.2682
1584	YKR097W	YGL205W	0.0150302	0.0127609	0.811555	0.257777	21.2682
1585	YKR097W	YDR256C	0.0150302	0.0127609	0.811555	0.257777	21.2682
1586	YKR097W	YKR009C	0.0150302	0.0127609	0.811555	0.257777	21.2682
1587	YKR097W	YNL256W	0.0150302	0.0127609	0.811555	0.257777	21.2682
1588	YKR097W	YGR267C	0.0150302	0.0127609	0.811555	0.257777	21.2682
1589	YKR097W	YGR088W	0.0150302	0.0127609	0.811555	0.257777	21.2682
1590	YDR236C	YKR097W	0.0150302	0.0127609	0.811555	0.257777	21.2682
1591	YML035C	YKR097W	0.0150302	0.0127609	0.811555	0.257777	21.2682
1592	YKR097W	YJL026W	0.0150302	0.0127608	0.811564	0.257777	21.268
1593	YKR097W	YER070W	0.0150302	0.0127608	0.811564	0.257777	21.268
1594	YKR097W	YHR037W	0.0150302	0.0127548	0.811569	0.257777	21.258
1595	YKR097W	YNL141W	0.0150302	0.0127527	0.811738	0.257777	21.2544
1596	YKR097W	YDR384C	0.0150302	0.0127495	0.811688	0.257777	21.2492
1597	YCR032W	YER065C	0.0476319	0.0127464	0.557939	0.816915	21.2441
1598	YKR097W	YGR155W	0.0150302	0.0127396	0.811732	0.257777	21.2326
1599	YKR097W	YER053C	0.0150302	0.0127382	0.811932	0.257777	21.2303
1600	YKR097W	YGL224C	0.0150443	0.012735	0.819331	0.258018	21.2251
1601	YKR097W	YLR245C	0.0150443	0.0127146	0.813428	0.258018	21.1909
1602	YKR097W	YOL059W	0.0150302	0.012689	0.811634	0.257777	21.1483
1603	YKR097W	YEL046C	0.0150302	0.012672	0.81222	0.257777	21.1201
1604	YKR097W	YLR142W	0.0150302	0.0126566	0.811624	0.257777	21.0943
1605	YKR097W	YPR002W	0.0150302	0.0126438	0.811637	0.257777	21.073
1606	YKR097W	YPR001W	0.0150302	0.0126438	0.811637	0.257777	21.073
1607	YKR097W	YPR006C	0.0150302	0.0126438	0.811637	0.257777	21.073
1608	YCR032W	YKL106W	0.0488459	0.0126317	0.539721	0.837736	21.0529
1609	YKR097W	YBR192W	0.0150302	0.0126204	0.8126	0.257777	21.034
1610	YKR097W	YOR323C	0.0150302	0.0126146	0.815873	0.257777	21.0244
1611	YKR097W	YDR300C	0.0150302	0.0126146	0.815873	0.257777	21.0244
1612	YKR097W	YKL184W	0.0150302	0.0124943	0.815807	0.257777	20.8239
1613	YKR097W	YOL064C	0.0150302	0.0124911	0.813109	0.257777	20.8184
1614	YKR097W	YLR058C	0.0150443	0.0124499	0.814523	0.258018	20.7499
1615	YMR250W	YBR263W	0.0466237	0.0123293	0.257869	0.799625	20.5488
1616	YKR039W	YNL268W	0	0.0123087	0.510735	0	20.5144
1617	YKR039W	YIR031C	0	0.0123087	0.510735	0	20.5144
1618	YKR039W	YNL117W	0	0.0123087	0.510735	0	20.5144
1619	YKR039W	YBR299W	0	0.0123087	0.510735	0	20.5144
1620	YKR039W	YGR292W	0	0.0123087	0.510735	0	20.5144
1621	YKR039W	YJL221C	0	0.0123087	0.510735	0	20.5144
1622	YKR039W	YGR287C	0	0.0123087	0.510735	0	20.5144
1623	YKR039W	YIL172C	0	0.0123087	0.510735	0	20.5144
1624	YKR039W	YJL216C	0	0.0123087	0.510735	0	20.5144
1625	YKR039W	YGR289C	0	0.0123087	0.510735	0	20.5144
1626	YKR039W	YBR298C	0	0.0123087	0.510735	0	20.5144
1627	YKR039W	YDL247W	0	0.0123087	0.510735	0	20.5144
1628	YKR039W	YJR160C	0	0.0123087	0.510735	0	20.5144
1629	YJL196C	YGL055W	0	0.0123087	0.510735	0	20.5144
1630	YGR155W	YGR012W	0	0.0123066	0.510735	0	20.5111
1631	YAL012W	YGR012W	0	0.0123066	0.510736	0	20.5111
1632	YIL145C	YMR250W	0.0487019	0.0120549	0.231212	0.835268	20.0915
1633	YMR020W	YMR250W	0.0487019	0.0120549	0.231212	0.835268	20.0915
1634	YKL184W	YMR250W	0.0490757	0.0120051	0.232595	0.841678	20.0084
1635	YLR028C	YMR120C	4.32204e-11	0.0118201	0.526921	7.41256e-10	19.7001
1636	YCR032W	YLR058C	0.0489331	0.0117758	0.532432	0.839233	19.6263
1637	YMR250W	YIL125W	0.0370073	0.0117521	0.656592	0.634697	19.5868
1638	YMR250W	YDR148C	0.0370073	0.0117521	0.656592	0.634697	19.5868
1639	YCR032W	YGR155W	0.0491729	0.0117144	0.531506	0.843345	19.5239
1640	YAL012W	YCR032W	0.0491729	0.0117144	0.531507	0.843345	19.5239
1641	YCR032W	YCL040W	0.0492675	0.0116775	0.531067	0.844968	19.4625
1642	YLR377C	YCR032W	0.0492748	0.0116762	0.531074	0.845092	19.4604
1643	YJL196C	YCR032W	0.0492607	0.0116748	0.531066	0.844851	19.458
1644	YGL055W	YCR032W	0.0492607	0.0116748	0.531066	0.844851	19.458
1645	YPR140W	YCR032W	0.0492608	0.0116748	0.531065	0.844852	19.458
1646	YNR008W	YCR032W	0.0492608	0.0116748	0.531065	0.844852	19.458
1647	YCR032W	YOL059W	0.0492608	0.0116748	0.531065	0.844852	19.458
1648	YPL091W	YCR032W	0.0492608	0.0116748	0.531065	0.844852	19.458
1649	YCR032W	YBR252W	0.0492608	0.0116748	0.531065	0.844852	19.458
1650	YCR032W	YIL099W	0.0492608	0.0116748	0.531065	0.844852	19.458
1651	YOR143C	YCR032W	0.0492608	0.0116748	0.531065	0.844852	19.458
1652	YNL111C	YCR032W	0.0492608	0.0116748	0.531065	0.844852	19.458
1653	YCR032W	YJL101C	0.0492608	0.0116748	0.531065	0.844852	19.458
1654	YCR032W	YOL049W	0.0492608	0.0116748	0.531065	0.844852	19.458
1655	YCR032W	YGR012W	0.0492608	0.0116748	0.531065	0.844852	19.458
1656	YCR032W	YOL064C	0.0492608	0.0116748	0.531065	0.844852	19.458
1657	YDR531W	YCR032W	0.0492608	0.0116748	0.531065	0.844852	19.458
1658	YCR032W	YDL178W	0.0492608	0.0116748	0.531065	0.844852	19.458
1659	YCR032W	YLR109W	0.0492608	0.0116748	0.531065	0.844852	19.458
1660	YCR032W	YNL256W	0.0492608	0.0116748	0.531065	0.844852	19.458
1661	YCR032W	YGR267C	0.0492608	0.0116748	0.531065	0.844852	19.458
1662	YHR063C	YCR032W	0.0492608	0.0116748	0.531065	0.844852	19.458
1663	YDL100C	YCR032W	0.0492608	0.0116748	0.531065	0.844852	19.458
1664	YCR032W	YDR453C	0.0492608	0.0116748	0.531065	0.844852	19.458
1665	YCR032W	YNL141W	0.0492608	0.0116748	0.531065	0.844852	19.458
1666	YCR032W	YIL160C	0.0492608	0.0116748	0.531065	0.844852	19.458
1667	YCR032W	YGL205W	0.0492608	0.0116748	0.531065	0.844852	19.458
1668	YCR032W	YDR256C	0.0492608	0.0116748	0.531065	0.844852	19.458
1669	YCR032W	YKR009C	0.0492608	0.0116748	0.531065	0.844852	19.458
1670	YDR236C	YCR032W	0.0492608	0.0116748	0.531065	0.844852	19.458
1671	YCR032W	YPR002W	0.0492608	0.0116748	0.531065	0.844852	19.458
1672	YCR032W	YPR001W	0.0492608	0.0116748	0.531065	0.844852	19.458
1673	YCR032W	YPR006C	0.0492608	0.0116748	0.531065	0.844852	19.458
1674	YCR032W	YGL037C	0.0492608	0.0116748	0.531065	0.844852	19.458
1675	YCR032W	YNL129W	0.0492608	0.0116748	0.531065	0.844852	19.458
1676	YBR019C	YCR032W	0.0492608	0.0116748	0.531065	0.844852	19.458
1677	YCR032W	YJR051W	0.0492608	0.0116748	0.531065	0.844852	19.458
1678	YBR084W	YCR032W	0.0492608	0.0116748	0.531065	0.844852	19.458
1679	YCR032W	YIL134W	0.0492608	0.0116748	0.531065	0.844852	19.458
1680	YCR032W	YDL045C	0.0492608	0.0116748	0.531065	0.844852	19.458
1681	YER019W	YCR032W	0.0492608	0.0116748	0.531065	0.844852	19.458
1682	YKL004W	YCR032W	0.0492608	0.0116748	0.531065	0.844852	19.458
1683	YCR032W	YHR068W	0.0492608	0.0116748	0.531065	0.844852	19.458
1684	YIL145C	YCR032W	0.0492608	0.0116748	0.531065	0.844852	19.458
1685	YMR020W	YCR032W	0.0492608	0.0116748	0.531065	0.844852	19.458
1686	YCR032W	YJR057W	0.0492608	0.0116748	0.531065	0.844852	19.458
1687	YPL087W	YCR032W	0.0492608	0.0116748	0.531065	0.844852	19.458
1688	YCR032W	YBR180W	0.0492608	0.0116748	0.531065	0.844852	19.458
1689	YCR032W	YDR402C	0.0492608	0.0116748	0.531065	0.844852	19.458
1690	YCR032W	YDR403W	0.0492608	0.0116748	0.531065	0.844852	19.458
1691	YCR032W	YMR303C	0.0492608	0.0116748	0.531065	0.844852	19.458
1692	YCR032W	YGR088W	0.0492608	0.0116748	0.531065	0.844852	19.458
1693	YCR032W	YBR192W	0.0492608	0.0116748	0.531065	0.844852	19.458
1694	YCR032W	YGR260W	0.0492608	0.0116748	0.531065	0.844852	19.458
1695	YCR032W	YEL046C	0.0492608	0.0116748	0.531065	0.844852	19.458
1696	YDR384C	YCR032W	0.0492608	0.0116748	0.531065	0.844852	19.458
1697	YCR032W	YKL184W	0.0492608	0.0116748	0.531065	0.844852	19.458
1698	YCR032W	YML008C	0.0492608	0.0116748	0.531065	0.844852	19.458
1699	YCR032W	YMR289W	0.0492608	0.0116748	0.531065	0.844852	19.458
1700	YCR032W	YNR033W	0.0492608	0.0116748	0.531065	0.844852	19.458
1701	YMR207C	YCR032W	0.0492608	0.0116748	0.531065	0.844852	19.458
1702	YKL192C	YCR032W	0.0492608	0.0116748	0.531065	0.844852	19.458
1703	YER061C	YCR032W	0.0492608	0.0116748	0.531065	0.844852	19.458
1704	YHR067W	YCR032W	0.0492608	0.0116748	0.531065	0.844852	19.458
1705	YOR221C	YCR032W	0.0492608	0.0116748	0.531065	0.844852	19.458
1706	YBR026C	YCR032W	0.0492608	0.0116748	0.531065	0.844852	19.458
1707	YKL055C	YCR032W	0.0492608	0.0116748	0.531065	0.844852	19.458
1708	YML035C	YCR032W	0.0492608	0.0116748	0.531065	0.844852	19.458
1709	YCR032W	YMR226C	0.0492608	0.0116748	0.531065	0.844852	19.458
1710	YCR032W	YJR019C	0.0492608	0.0116748	0.531065	0.844852	19.458
1711	YCR032W	YER015W	0.0492608	0.0116748	0.531065	0.844852	19.458
1712	YCR032W	YCR098C	0.0492608	0.0116748	0.531065	0.844852	19.458
1713	YBR284W	YCR032W	0.0492608	0.0116748	0.531065	0.844852	19.458
1714	YJL070C	YCR032W	0.0492608	0.0116748	0.531065	0.844852	19.458
1715	YDR513W	YCR032W	0.0492608	0.0116748	0.531065	0.844852	19.458
1716	YCL035C	YCR032W	0.0492608	0.0116748	0.531065	0.844852	19.458
1717	YDR098C	YCR032W	0.0492608	0.0116748	0.531065	0.844852	19.458
1718	YER174C	YCR032W	0.0492608	0.0116748	0.531065	0.844852	19.458
1719	YBR183W	YCR032W	0.0492608	0.0116748	0.531065	0.844852	19.458
1720	YER073W	YCR032W	0.0492608	0.0116748	0.531065	0.844852	19.458
1721	YOR348C	YCR032W	0.0492608	0.0116748	0.531065	0.844852	19.458
1722	YER087W	YCR032W	0.0492608	0.0116748	0.531065	0.844852	19.458
1723	YHR020W	YCR032W	0.0492608	0.0116748	0.531065	0.844852	19.458
1724	YER099C	YCR032W	0.0492608	0.0116748	0.531065	0.844852	19.458
1725	YOL061W	YCR032W	0.0492608	0.0116748	0.531065	0.844852	19.458
1726	YBL068W	YCR032W	0.0492608	0.0116748	0.531065	0.844852	19.458
1727	YHL011C	YCR032W	0.0492608	0.0116748	0.531065	0.844852	19.458
1728	YKL181W	YCR032W	0.0492608	0.0116748	0.531065	0.844852	19.458
1729	YAL038W	YCR032W	0.0492608	0.0116748	0.531065	0.844852	19.458
1730	YOR347C	YCR032W	0.0492608	0.0116748	0.531065	0.844852	19.458
1731	YKL150W	YCR032W	0.0492608	0.0116748	0.531065	0.844852	19.458
1732	YCR032W	YCR032W	0.0492608	0.0116748	0.531065	0.844852	19.458
1733	YCR032W	YBR068C	0.0492608	0.0116748	0.531065	0.844852	19.458
1734	YCR032W	YDR046C	0.0492608	0.0116748	0.531065	0.844852	19.458
1735	YCR032W	YBR069C	0.0492608	0.0116748	0.531065	0.844852	19.458
1736	YCR032W	YBR249C	0.0492608	0.0116748	0.531065	0.844852	19.458
1737	YCR032W	YJR109C	0.0492608	0.0116748	0.531065	0.844852	19.458
1738	YCR032W	YOR303W	0.0492608	0.0116748	0.531065	0.844852	19.458
1739	YCR032W	YPL281C	0.0492608	0.0116748	0.531065	0.844852	19.458
1740	YCR032W	YGR254W	0.0492608	0.0116748	0.531065	0.844852	19.458
1741	YCR032W	YHR174W	0.0492608	0.0116748	0.531065	0.844852	19.458
1742	YCR032W	YOR393W	0.0492608	0.0116748	0.531065	0.844852	19.458
1743	YCR032W	YMR323W	0.0492608	0.0116748	0.531065	0.844852	19.458
1744	YCR032W	YJL134W	0.0492608	0.0116748	0.531065	0.844852	19.458
1745	YCR032W	YKR053C	0.0492608	0.0116748	0.531065	0.844852	19.458
1746	YCR032W	YJL200C	0.0492608	0.0116748	0.531065	0.844852	19.458
1747	YCR032W	YGR121C	0.0492608	0.0116748	0.531065	0.844852	19.458
1748	YCR032W	YNL142W	0.0492608	0.0116748	0.531065	0.844852	19.458
1749	YCR032W	YPR138C	0.0492608	0.0116748	0.531065	0.844852	19.458
1750	YCR032W	YKL218C	0.0492608	0.0116748	0.531065	0.844852	19.458
1751	YCR032W	YOR317W	0.0492608	0.0116748	0.531065	0.844852	19.458
1752	YCR032W	YIL009W	0.0492608	0.0116748	0.531065	0.844852	19.458
1753	YCR032W	YMR246W	0.0492608	0.0116748	0.531065	0.844852	19.458
1754	YCR032W	YMR008C	0.0492608	0.0116748	0.531065	0.844852	19.458
1755	YCR032W	YMR006C	0.0492608	0.0116748	0.531065	0.844852	19.458
1756	YCR032W	YOL011W	0.0492608	0.0116748	0.531065	0.844852	19.458
1757	YCR032W	YLR284C	0.0492608	0.0116748	0.531065	0.844852	19.458
1758	YCR032W	YER062C	0.0492608	0.0116748	0.531065	0.844852	19.458
1759	YCR032W	YIL053W	0.0492608	0.0116748	0.531065	0.844852	19.458
1760	YCR032W	YOR273C	0.0492608	0.0116748	0.531065	0.844852	19.458
1761	YCR032W	YLL028W	0.0492608	0.0116748	0.531065	0.844852	19.458
1762	YCR032W	YPL023C	0.0492608	0.0116748	0.531065	0.844852	19.458
1763	YCR032W	YGL125W	0.0492608	0.0116748	0.531065	0.844852	19.458
1764	YCR032W	YGR247W	0.0492608	0.0116748	0.531065	0.844852	19.458
1765	YCR032W	YHR044C	0.0492608	0.0116748	0.531065	0.844852	19.458
1766	YCR032W	YHR043C	0.0492608	0.0116748	0.531065	0.844852	19.458
1767	YCR032W	YER175C	0.0492608	0.0116748	0.531065	0.844852	19.458
1768	YCR032W	YLR134W	0.0492608	0.0116748	0.531065	0.844852	19.458
1769	YCR032W	YLR044C	0.0492608	0.0116748	0.531065	0.844852	19.458
1770	YCR032W	YGR087C	0.0492608	0.0116748	0.531065	0.844852	19.458
1771	YCR032W	YDL080C	0.0492608	0.0116748	0.531065	0.844852	19.458
1772	YCR032W	YDR380W	0.0492608	0.0116748	0.531065	0.844852	19.458
1773	YCR032W	YDL210W	0.0492608	0.0116748	0.531065	0.844852	19.458
1774	YCR032W	YNR056C	0.0492608	0.0116748	0.531065	0.844852	19.458
1775	YCR032W	YBR115C	0.0492608	0.0116748	0.531065	0.844852	19.458
1776	YCR032W	YGL154C	0.0492608	0.0116748	0.531065	0.844852	19.458
1777	YCR032W	YFL017C	0.0492608	0.0116748	0.531065	0.844852	19.458
1778	YCR032W	YEL058W	0.0492608	0.0116748	0.531065	0.844852	19.458
1779	YCR032W	YAL022C	0.0492608	0.0116748	0.531065	0.844852	19.458
1780	YCR032W	YML022W	0.0492608	0.0116748	0.531065	0.844852	19.458
1781	YCR032W	YDR441C	0.0492608	0.0116748	0.531065	0.844852	19.458
1782	YCR032W	YLR303W	0.0492608	0.0116748	0.531065	0.844852	19.458
1783	YCR032W	YLR028C	0.0492608	0.0116748	0.531065	0.844852	19.458
1784	YCR032W	YMR120C	0.0492608	0.0116748	0.531065	0.844852	19.458
1785	YCR032W	YDR232W	0.0492608	0.0116748	0.531065	0.844852	19.458
1786	YCR032W	YOR335C	0.0492608	0.0116748	0.531065	0.844852	19.458
1787	YCR032W	YKR039W	0.0492608	0.0116748	0.531065	0.844852	19.458
1788	YCR032W	YPL265W	0.0492608	0.0116748	0.531065	0.844852	19.458
1789	YCR032W	YCL025C	0.0492608	0.0116748	0.531065	0.844852	19.458
1790	YCR032W	YOL020W	0.0492608	0.0116748	0.531065	0.844852	19.458
1791	YCR032W	YBR036C	0.0492608	0.0116748	0.531065	0.844852	19.458
1792	YCR032W	YMR170C	0.0492608	0.0116748	0.531065	0.844852	19.458
1793	YCR032W	YMR169C	0.0492608	0.0116748	0.531065	0.844852	19.458
1794	YCR032W	YIR029W	0.0492608	0.0116748	0.531065	0.844852	19.458
1795	YCR032W	YIR027C	0.0492608	0.0116748	0.531065	0.844852	19.458
1796	YCR032W	YIR028W	0.0492608	0.0116748	0.531065	0.844852	19.458
1797	YCR032W	YJR152W	0.0492608	0.0116748	0.531065	0.844852	19.458
1798	YCR032W	YNR058W	0.0492608	0.0116748	0.531065	0.844852	19.458
1799	YCR032W	YPL274W	0.0492608	0.0116748	0.531065	0.844852	19.458
1800	YCR032W	YDR242W	0.0492608	0.0116748	0.531065	0.844852	19.458
1801	YCR032W	YML086C	0.0492608	0.0116748	0.531065	0.844852	19.458
1802	YCR032W	YBR149W	0.0492608	0.0116748	0.531065	0.844852	19.458
1803	YCR032W	YDR341C	0.0492608	0.0116748	0.531065	0.844852	19.458
1804	YCR032W	YHR091C	0.0492608	0.0116748	0.531065	0.844852	19.458
1805	YCR032W	YBR293W	0.0492608	0.0116748	0.531065	0.844852	19.458
1806	YCR032W	YBR034C	0.0492608	0.0116748	0.531065	0.844852	19.458
1807	YCR032W	YHR019C	0.0492608	0.0116748	0.531065	0.844852	19.458
1808	YCR032W	YCR024C	0.0492608	0.0116748	0.531065	0.844852	19.458
1809	YCR032W	YDR508C	0.0492608	0.0116748	0.531065	0.844852	19.458
1810	YCR032W	YLL018C	0.0492608	0.0116748	0.531065	0.844852	19.458
1811	YCR032W	YPL104W	0.0492608	0.0116748	0.531065	0.844852	19.458
1812	YCR032W	YFL055W	0.0492608	0.0116748	0.531065	0.844852	19.458
1813	YCR032W	YER119C	0.0492608	0.0116748	0.531065	0.844852	19.458
1814	YCR032W	YBR127C	0.0492608	0.0116748	0.531065	0.844852	19.458
1815	YCR032W	YDL185W	0.0492608	0.0116748	0.531065	0.844852	19.458
1816	YCR032W	YEL027W	0.0492608	0.0116748	0.531065	0.844852	19.458
1817	YCR032W	YEL051W	0.0492608	0.0116748	0.531065	0.844852	19.458
1818	YCR032W	YGR020C	0.0492608	0.0116748	0.531065	0.844852	19.458
1819	YCR032W	YHR026W	0.0492608	0.0116748	0.531065	0.844852	19.458
1820	YCR032W	YHR039C-A	0.0492608	0.0116748	0.531065	0.844852	19.458
1821	YCR032W	YKL080W	0.0492608	0.0116748	0.531065	0.844852	19.458
1822	YCR032W	YLR447C	0.0492608	0.0116748	0.531065	0.844852	19.458
1823	YCR032W	YMR054W	0.0492608	0.0116748	0.531065	0.844852	19.458
1824	YCR032W	YOR332W	0.0492608	0.0116748	0.531065	0.844852	19.458
1825	YCR032W	YPL234C	0.0492608	0.0116748	0.531065	0.844852	19.458
1826	YCR032W	YPR036W	0.0492608	0.0116748	0.531065	0.844852	19.458
1827	YCR032W	YOR270C	0.0492608	0.0116748	0.531065	0.844852	19.458
1828	YCR032W	YBR085W	0.0492608	0.0116748	0.531065	0.844852	19.458
1829	YCR032W	YBL030C	0.0492608	0.0116748	0.531065	0.844852	19.458
1830	YCR032W	YMR056C	0.0492608	0.0116748	0.531065	0.844852	19.458
1831	YCR032W	YDL141W	0.0492608	0.0116748	0.531065	0.844852	19.458
1832	YCR032W	YGR065C	0.0492608	0.0116748	0.531065	0.844852	19.458
1833	YCR032W	YGR286C	0.0492608	0.0116748	0.531065	0.844852	19.458
1834	YCR032W	YCL004W	0.0492608	0.0116748	0.531065	0.844852	19.458
1835	YCR032W	YGL077C	0.0492608	0.0116748	0.531065	0.844852	19.458
1836	YCR032W	YDL142C	0.0492608	0.0116748	0.531065	0.844852	19.458
1837	YCR032W	YLR151C	0.0492608	0.0116748	0.531065	0.844852	19.458
1838	YCR032W	YDR044W	0.0492608	0.0116748	0.531065	0.844852	19.458
1839	YCR032W	YNL247W	0.0492608	0.0116748	0.531065	0.844852	19.458
1840	YCR032W	YNR057C	0.0492608	0.0116748	0.531065	0.844852	19.458
1841	YCR032W	YLR172C	0.0492608	0.0116748	0.531065	0.844852	19.458
1842	YCR032W	YMR013C	0.0492608	0.0116748	0.531065	0.844852	19.458
1843	YCR032W	YDL095W	0.0492608	0.0116748	0.531065	0.844852	19.458
1844	YCR032W	YAL023C	0.0492608	0.0116748	0.531065	0.844852	19.458
1845	YCR032W	YOR321W	0.0492608	0.0116748	0.531065	0.844852	19.458
1846	YCR032W	YJR143C	0.0492608	0.0116748	0.531065	0.844852	19.458
1847	YCR032W	YDL093W	0.0492608	0.0116748	0.531065	0.844852	19.458
1848	YCR032W	YGR199W	0.0492608	0.0116748	0.531065	0.844852	19.458
1849	YCR032W	YKL152C	0.0492608	0.0116748	0.531065	0.844852	19.458
1850	YCR032W	YJR153W	0.0492608	0.0116748	0.531065	0.844852	19.458
1851	YCR032W	YLR020C	0.0492608	0.0116748	0.531065	0.844852	19.458
1852	YCR032W	YOR011W	0.0492608	0.0116748	0.531065	0.844852	19.458
1853	YCR032W	YIL013C	0.0492608	0.0116748	0.531065	0.844852	19.458
1854	YCR032W	YBR184W	0.0492608	0.0116748	0.531065	0.844852	19.458
1855	YCR032W	YNR019W	0.0492608	0.0116748	0.531065	0.844852	19.458
1856	YCR032W	YLR189C	0.0492608	0.0116748	0.531065	0.844852	19.458
1857	YCR032W	YOR176W	0.0492608	0.0116748	0.531065	0.844852	19.458
1858	YCR032W	YOR388C	0.0492608	0.0116748	0.531065	0.844852	19.458
1859	YCR032W	YPL275W	0.0492608	0.0116748	0.531065	0.844852	19.458
1860	YCR032W	YPL276W	0.0492608	0.0116748	0.531065	0.844852	19.458
1861	YCR032W	YMR319C	0.0492608	0.0116748	0.531065	0.844852	19.458
1862	YCR032W	YBL013W	0.0492608	0.0116748	0.531065	0.844852	19.458
1863	YCR032W	YLR011W	0.0492608	0.0116748	0.531065	0.844852	19.458
1864	YCR032W	YER183C	0.0492608	0.0116748	0.531065	0.844852	19.458
1865	YCR032W	YBR020W	0.0492608	0.0116748	0.531065	0.844852	19.458
1866	YCR032W	YGL225W	0.0492608	0.0116748	0.531065	0.844852	19.458
1867	YCR032W	YMR085W	0.0492608	0.0116748	0.531065	0.844852	19.458
1868	YCR032W	YKL104C	0.0492608	0.0116748	0.531065	0.844852	19.458
1869	YCR032W	YMR084W	0.0492608	0.0116748	0.531065	0.844852	19.458
1870	YCR032W	YOR168W	0.0492608	0.0116748	0.531065	0.844852	19.458
1871	YCR032W	YLR195C	0.0492608	0.0116748	0.531065	0.844852	19.458
1872	YCR032W	YGL245W	0.0492608	0.0116748	0.531065	0.844852	19.458
1873	YCR032W	YOL033W	0.0492608	0.0116748	0.531065	0.844852	19.458
1874	YCR032W	YOR040W	0.0492608	0.0116748	0.531065	0.844852	19.458
1875	YCR032W	YBR121C	0.0492608	0.0116748	0.531065	0.844852	19.458
1876	YCR032W	YPR081C	0.0492608	0.0116748	0.531065	0.844852	19.458
1877	YCR032W	YDR135C	0.0492608	0.0116748	0.531065	0.844852	19.458
1878	YCR032W	YJL212C	0.0492608	0.0116748	0.531065	0.844852	19.458
1879	YCR032W	YLR299W	0.0492608	0.0116748	0.531065	0.844852	19.458
1880	YCR032W	YDR234W	0.0492608	0.0116748	0.531065	0.844852	19.458
1881	YCR032W	YDR376W	0.0492608	0.0116748	0.531065	0.844852	19.458
1882	YCR032W	YER141W	0.0492608	0.0116748	0.531065	0.844852	19.458
1883	YCR032W	YPL252C	0.0492608	0.0116748	0.531065	0.844852	19.458
1884	YCR032W	YPL172C	0.0492608	0.0116748	0.531065	0.844852	19.458
1885	YCR032W	YIL094C	0.0492608	0.0116748	0.531065	0.844852	19.458
1886	YCR032W	YPR033C	0.0492608	0.0116748	0.531065	0.844852	19.458
1887	YCR032W	YGR191W	0.0492608	0.0116748	0.531065	0.844852	19.458
1888	YCR032W	YMR088C	0.0492608	0.0116748	0.531065	0.844852	19.458
1889	YCR032W	YCL069W	0.0492608	0.0116748	0.531065	0.844852	19.458
1890	YCR032W	YDL205C	0.0492608	0.0116748	0.531065	0.844852	19.458
1891	YCR032W	YLR450W	0.0492608	0.0116748	0.531065	0.844852	19.458
1892	YCR032W	YML075C	0.0492608	0.0116748	0.531065	0.844852	19.458
1893	YCR032W	YBL076C	0.0492608	0.0116748	0.531065	0.844852	19.458
1894	YCR032W	YPL040C	0.0492608	0.0116748	0.531065	0.844852	19.458
1895	YCR032W	YHR216W	0.0492608	0.0116748	0.531065	0.844852	19.458
1896	YCR032W	YLR432W	0.0492608	0.0116748	0.531065	0.844852	19.458
1897	YCR032W	YAR075W	0.0492608	0.0116748	0.531065	0.844852	19.458
1898	YCR032W	YML056C	0.0492608	0.0116748	0.531065	0.844852	19.458
1899	YCR032W	YAR073W	0.0492608	0.0116748	0.531065	0.844852	19.458
1900	YCR032W	YDR497C	0.0492608	0.0116748	0.531065	0.844852	19.458
1901	YCR032W	YOL103W	0.0492608	0.0116748	0.531065	0.844852	19.458
1902	YCR032W	YCR075C	0.0492608	0.0116748	0.531065	0.844852	19.458
1903	YCR032W	YPL160W	0.0492608	0.0116748	0.531065	0.844852	19.458
1904	YCR032W	YLR382C	0.0492608	0.0116748	0.531065	0.844852	19.458
1905	YCR032W	YDR037W	0.0492608	0.0116748	0.531065	0.844852	19.458
1906	YCR032W	YNL073W	0.0492608	0.0116748	0.531065	0.844852	19.458
1907	YCR032W	YNL268W	0.0492608	0.0116748	0.531065	0.844852	19.458
1908	YCR032W	YIR031C	0.0492608	0.0116748	0.531065	0.844852	19.458
1909	YCR032W	YNL117W	0.0492608	0.0116748	0.531065	0.844852	19.458
1910	YCR032W	YBR299W	0.0492608	0.0116748	0.531065	0.844852	19.458
1911	YCR032W	YGR292W	0.0492608	0.0116748	0.531065	0.844852	19.458
1912	YCR032W	YJL221C	0.0492608	0.0116748	0.531065	0.844852	19.458
1913	YCR032W	YGR287C	0.0492608	0.0116748	0.531065	0.844852	19.458
1914	YCR032W	YIL172C	0.0492608	0.0116748	0.531065	0.844852	19.458
1915	YCR032W	YJL216C	0.0492608	0.0116748	0.531065	0.844852	19.458
1916	YCR032W	YGR289C	0.0492608	0.0116748	0.531065	0.844852	19.458
1917	YCR032W	YBR298C	0.0492608	0.0116748	0.531065	0.844852	19.458
1918	YCR032W	YDL247W	0.0492608	0.0116748	0.531065	0.844852	19.458
1919	YCR032W	YJR160C	0.0492608	0.0116748	0.531065	0.844852	19.458
1920	YCR032W	YGR264C	0.0492608	0.0116748	0.531065	0.844852	19.458
1921	YCR032W	YGR171C	0.0492608	0.0116748	0.531065	0.844852	19.458
1922	YCR032W	YGR055W	0.0492608	0.0116748	0.531065	0.844852	19.458
1923	YCR032W	YHL036W	0.0492608	0.0116748	0.531065	0.844852	19.458
1924	YCR032W	YDR315C	0.0492608	0.0116748	0.531065	0.844852	19.458
1925	YCR032W	YDR173C	0.0492608	0.0116748	0.531065	0.844852	19.458
1926	YCR032W	YDR072C	0.0492608	0.0116748	0.531065	0.844852	19.458
1927	YCR032W	YPL057C	0.0492608	0.0116748	0.531065	0.844852	19.458
1928	YCR032W	YBR161W	0.0492608	0.0116748	0.531065	0.844852	19.458
1929	YCR032W	YLL061W	0.0492608	0.0116748	0.531065	0.844852	19.458
1930	YCR032W	YLR138W	0.0492608	0.0116748	0.531065	0.844852	19.458
1931	YCR032W	YEL042W	0.0492608	0.0116748	0.531065	0.844852	19.458
1932	YCR032W	YLR285W	0.0492608	0.0116748	0.531065	0.844852	19.458
1933	YCR032W	YOR360C	0.0492608	0.0116748	0.531065	0.844852	19.458
1934	YCR032W	YGL248W	0.0492608	0.0116748	0.531065	0.844852	19.458
1935	YCR032W	YKR093W	0.0492608	0.0116748	0.531065	0.844852	19.458
1936	YCR032W	YFL022C	0.0492608	0.0116748	0.531065	0.844852	19.458
1937	YCR032W	YLR060W	0.0492608	0.0116748	0.531065	0.844852	19.458
1938	YCR032W	YPR047W	0.0492608	0.0116748	0.531065	0.844852	19.458
1939	YCR032W	YNL106C	0.0492608	0.0116748	0.531065	0.844852	19.458
1940	YCR032W	YOR109W	0.0492608	0.0116748	0.531065	0.844852	19.458
1941	YCR032W	YKL212W	0.0492608	0.0116748	0.531065	0.844852	19.458
1942	YCR032W	YPL268W	0.0492608	0.0116748	0.531065	0.844852	19.458
1943	YCR032W	YNL267W	0.0492608	0.0116748	0.531065	0.844852	19.458
1944	YCR032W	YLR305C	0.0492608	0.0116748	0.531065	0.844852	19.458
1945	YCR032W	YGL040C	0.0492608	0.0116748	0.531065	0.844852	19.458
1946	YCR032W	YER014W	0.0492608	0.0116748	0.531065	0.844852	19.458
1947	YCR032W	YDR294C	0.0492608	0.0116748	0.531065	0.844852	19.458
1948	YCR032W	YGR180C	0.0492608	0.0116748	0.531065	0.844852	19.458
1949	YCR032W	YNR050C	0.0492608	0.0116748	0.531065	0.844852	19.458
1950	YCR032W	YIR034C	0.0492608	0.0116748	0.531065	0.844852	19.458
1951	YCR032W	YJL068C	0.0492608	0.0116748	0.531065	0.844852	19.458
1952	YCR032W	YBR213W	0.0492608	0.0116748	0.531065	0.844852	19.458
1953	YCR032W	YIL162W	0.0492608	0.0116748	0.531065	0.844852	19.458
1954	YCR032W	YFR030W	0.0492608	0.0116748	0.531065	0.844852	19.458
1955	YCR032W	YJR137C	0.0492608	0.0116748	0.531065	0.844852	19.458
1956	YCR032W	YDR058C	0.0492608	0.0116748	0.531065	0.844852	19.458
1957	YCR032W	YMR313C	0.0492608	0.0116748	0.531065	0.844852	19.458
1958	YCR032W	YLR354C	0.0492608	0.0116748	0.531065	0.844852	19.458
1959	YCR032W	YGR043C	0.0492608	0.0116748	0.531065	0.844852	19.458
1960	YCR032W	YLL057C	0.0492608	0.0116748	0.531065	0.844852	19.458
1961	YCR032W	YLL048C	0.0492608	0.0116748	0.531065	0.844852	19.458
1962	YCR032W	YKL132C	0.0492608	0.0116748	0.531065	0.844852	19.458
1963	YCR032W	YOR241W	0.0492608	0.0116748	0.531065	0.844852	19.458
1964	YCR032W	YMR113W	0.0492608	0.0116748	0.531065	0.844852	19.458
1965	YCR032W	YIL010W	0.0492608	0.0116748	0.531065	0.844852	19.458
1966	YCR032W	YBR092C	0.0492608	0.0116748	0.531065	0.844852	19.458
1967	YCR032W	YGR096W	0.0492608	0.0116748	0.531065	0.844852	19.458
1968	YCR032W	YLR237W	0.0492608	0.0116748	0.531065	0.844852	19.458
1969	YCR032W	YOR071C	0.0492608	0.0116748	0.531065	0.844852	19.458
1970	YCR032W	YOR192C	0.0492608	0.0116748	0.531065	0.844852	19.458
1971	YCR032W	YIL078W	0.0492608	0.0116748	0.531065	0.844852	19.458
1972	YCR032W	YKL194C	0.0492608	0.0116748	0.531065	0.844852	19.458
1973	YCR032W	YBR117C	0.0492608	0.0116748	0.531065	0.844852	19.458
1974	YCR032W	YPR074C	0.0492608	0.0116748	0.531065	0.844852	19.458
1975	YCR032W	YOL097C	0.0492608	0.0116748	0.531065	0.844852	19.458
1976	YCR032W	YDR268W	0.0492608	0.0116748	0.531065	0.844852	19.458
1977	YCR032W	YGR185C	0.0492608	0.0116748	0.531065	0.844852	19.458
1978	YCR032W	YPL097W	0.0492608	0.0116748	0.531065	0.844852	19.458
1979	YCR032W	YDL103C	0.0492608	0.0116748	0.531065	0.844852	19.458
1980	YCR032W	YPL244C	0.0492608	0.0116748	0.531065	0.844852	19.458
1981	YCR032W	YIR032C	0.0492608	0.0116748	0.531065	0.844852	19.458
1982	YCR032W	YKR069W	0.0492608	0.0116748	0.531065	0.844852	19.458
1983	YCR032W	YOR278W	0.0492608	0.0116748	0.531065	0.844852	19.458
1984	YCR032W	YDR047W	0.0492608	0.0116748	0.531065	0.844852	19.458
1985	YCR032W	YBR021W	0.0492608	0.0116748	0.531065	0.844852	19.458
1986	YCR032W	YGR094W	0.0492608	0.0116748	0.531065	0.844852	19.458
1987	YCR032W	YIL164C	0.0492608	0.0116748	0.531065	0.844852	19.458
1988	YCR032W	YLR351C	0.0492608	0.0116748	0.531065	0.844852	19.458
1989	YCR032W	YJL126W	0.0492608	0.0116748	0.531065	0.844852	19.458
1990	YCR032W	YER056C	0.0492608	0.0116748	0.531065	0.844852	19.458
1991	YCR032W	YER060W	0.0492608	0.0116748	0.531065	0.844852	19.458
1992	YCR032W	YER060W-A	0.0492608	0.0116748	0.531065	0.844852	19.458
1993	YCR032W	YGL186C	0.0492608	0.0116748	0.531065	0.844852	19.458
1994	YCR032W	YGR202C	0.0492608	0.0116748	0.531065	0.844852	19.458
1995	YCR032W	YLR133W	0.0492608	0.0116748	0.531065	0.844852	19.458
1996	YCR032W	YER053C	0.0492608	0.0116748	0.531065	0.844852	19.458
1997	YNL169C	YCR032W	0.0492608	0.0116748	0.531065	0.844852	19.458
[truncated: 78,604 more rows]

## Sheet: Fluxes for best KO strains
Model reactions			WT flux		Fluxes for gene knockout strains					Difference
Rxn name	Rxn Formula	Subsystem	abs(WT)	WT	1	2	3	4	5	Δ(1-WT)
H2Otm	h2o[c] <=> h2o[m]	Transport, Mitochondrial	6.68396	-6.68396	-6.61756	-6.62892	-6.64735	-7.09668	-6.67204	0.0663947
ATPS3m	3 h[c] + adp[m] + pi[m] -> 2 h[m] + h2o[m] + atp[m]	Oxidative Phosphorylation	5.03845	5.03845	4.91335	4.92439	4.9851	4.87449	5.05293	-0.125104
CYOR_u6m	1.5 h[m] + 2 ficytc[m] + q6h2[m] -> 1.5 h[c] + q6[m] + 2 focytc[m]	Oxidative Phosphorylation	4.40603	4.40603	4.27293	4.26301	4.32018	4.25898	4.40085	-0.133096
ATPtm-H	adp[c] + h[c] + atp[m] -> atp[c] + h[m] + adp[m]	Transport, Mitochondrial	4.20851	4.20851	4.07312	4.05812	4.15358	3.90152	4.17825	-0.135385
PIt2m	h[c] + pi[c] <=> h[m] + pi[m]	Transport, Mitochondrial	3.91287	3.91287	4.02164	4.00662	3.89819	3.77006	3.89288	0.108765
EX_h2o(e)	h2o[e] <=>		3.15527	3.15527	3.14773	3.14801	3.15601	3.0844	3.18237	-0.00753704
H2Ot	h2o[e] <=> h2o[c]	Transport, Extracellular	3.15527	-3.15527	-3.14773	-3.16621	-3.15601	-3.09427	-3.18237	0.00753704
NADH2-u6cm	h[c] + nadh[c] + q6[m] -> nad[c] + q6h2[m]	Oxidative Phosphorylation	2.55398	2.55398	2.59141	2.58248	2.57497	2.42335	2.54362	0.0374279
EX_co2(e)	co2[e] ->		2.44352	2.44352	2.44082	2.44795	2.3612	2.42179	2.46849	-0.00269973
CO2t	co2[e] <=> co2[c]	Transport, Extracellular	2.44352	-2.44352	-2.44082	-2.44795	-2.3612	-2.42179	-2.46849	0.00269973
O2t	o2[e] <=> o2[c]	Transport, Extracellular	2.31361	2.31361	2.28823	2.27908	2.28514	2.21953	2.2668	-0.0253831
EX_o2(e)	o2[e] <=>		2.31361	-2.31361	-2.28823	-2.27908	-2.28514	-2.21953	-2.2668	0.0253831
CYOOm	6 h[m] + o2[m] + 4 focytc[m] -> 6 h[c] + 2 h2o[m] + 4 ficytc[m]	Oxidative Phosphorylation	2.20302	2.20302	2.15197	2.15798	2.17489	2.12949	2.20042	-0.0510409
O2tm	o2[c] <=> o2[m]	Transport, Mitochondrial	2.20302	2.20302	2.15197	2.15798	2.17489	2.12949	2.20042	-0.0510409
PYK	adp[c] + h[c] + pep[c] -> atp[c] + pyr[c]	Glycolysis/Gluconeogenesis	1.76184	1.76184	1.78691	1.7758	1.76184	1.76184	1.76184	0.0250756
GAPD	pi[c] + nad[c] + g3p[c] <=> h[c] + nadh[c] + 13dpg[c]	Glycolysis/Gluconeogenesis	1.51506	1.51506	1.58197	1.59446	1.58877	1.76855	1.53775	0.0669097
ENO	2pg[c] <=> h2o[c] + pep[c]	Glycolysis/Gluconeogenesis	1.51506	1.51506	1.51506	1.51506	1.51506	1.76855	1.51506	0
PGM	2pg[c] <=> 3pg[c]	Glycolysis/Gluconeogenesis	1.51506	-1.51506	-1.51506	-1.51506	-1.51506	-1.76855	-1.51506	0
PGK	atp[c] + 3pg[c] <=> adp[c] + 13dpg[c]	Glycolysis/Gluconeogenesis	1.51506	-1.51506	-1.58197	-1.59446	-1.58877	-1.76855	-1.53775	-0.0669097
MALtm	pi[m] + mal-L[c] <=> pi[c] + mal-L[m]	Transport, Mitochondrial	1.41378	-1.41378	-1.11246	-1.07876	-1.29431	0	-1.4066	0.301312
FUMm	h2o[m] + fum[m] <=> mal-L[m]	Oxidative Phosphorylation	1.25168	1.25168	1.2152	1.19336	1.21207	0.190152	1.26205	-0.0364824
SUCD1m	fad[m] + succ[m] <=> fadh2[m] + fum[m]	Oxidative Phosphorylation	1.13355	1.13355	1.12994	1.11902	1.12838	0.897009	1.14392	-0.00360841
SUCCtm	pi[m] + succ[c] -> pi[c] + succ[m]	Transport, Mitochondrial	1.13355	1.13355	1.11768	1.09413	1.04371	0	1.14392	-0.0158675
PYRDC	h[c] + pyr[c] -> co2[c] + acald[c]	Pyruvate Metabolism	1.13272	1.13272	1.21407	1.20009	1.13209	1.19719	1.09831	0.0813591
NADH2-u6m	h[m] + q6[m] + nadh[m] -> nad[m] + q6h2[m]	Oxidative Phosphorylation	1.02302	1.02302	0.985661	0.989745	1.01913	1.12039	1.01255	-0.0373612
ATPM	atp[c] + h2o[c] -> adp[c] + h[c] + pi[c]	Nucleotide Salvage Pathway	1	1	1.0732	1.11721	1.07694	1.11429	1.03682	0.0732041
GLCt1	glc-D[e] -> glc-D[c]	Transport, Extracellular	1	1	1	1	1	1	1	0
EX_glc(e)	glc-D[e] ->		1	-1	-1	-1	-1	-1	-1	0
EX_h(e)	h[e] <=>		0.919872	0.919872	0.964188	0.957464	1.04338	1.02714	0.734014	0.0443164
FRDcm	fum[c] + fadh2[m] -> fad[m] + succ[c]	Transport, Mitochondrial	0.883428	0.883428	1.09308	1.07328	1.0272	0.560784	0.874734	0.20965
FUM	h2o[c] + fum[c] <=> mal-L[c]	Oxidative Phosphorylation	0.867977	-0.867977	-0.949203	-1.07036	-0.941679	-0.0372246	-0.840809	-0.0812256
SUCD3-u6m	q6[m] + fadh2[m] <=> fad[m] + q6h2[m]	Oxidative Phosphorylation	0.710893	0.710893	0.5661	0.565366	0.61367	0.626383	0.722788	-0.144793
TPI	dhap[c] <=> g3p[c]	Glycolysis/Gluconeogenesis	0.693221	0.693221	0.666608	0.673497	0.680865	0.807319	0.664918	-0.0266129
EX_ac(e)	ac[e] ->		0.641717	0.641717	0.783401	0.774189	0.659377	0.672495	0.372813	0.141683
HEX1	atp[c] + glc-D[c] -> adp[c] + h[c] + g6p[c]	Glycolysis/Gluconeogenesis	0.607891	0.607891	0.646096	0.670431	0.648279	0.651408	0.616783	0.0382049
GLUDyi	h[c] + nadph[c] + nh4[c] + akg[c] -> glu-L[c] + h2o[c] + nadp[c]	Glutamate metabolism	0.589888	0.589888	0.608802	0.534037	0.616875	0.546641	0.604705	0.0189139
ALDD2y	h2o[c] + nadp[c] + acald[c] -> 2 h[c] + nadph[c] + ac[c]	Pyruvate Metabolism	0.566921	0.566921	0.635118	0.621959	0.573005	0.615535	0.463753	0.0681972
ACALDtm	acald[m] <=> acald[c]	Transport, Mitochondrial	0.565795	-0.565795	-0.584692	-0.578128	-0.564374	-0.650952	-0.541269	-0.0188973
ACt2r	ac[e] + h[e] <=> h[c] + ac[c]	Transport, Extracellular	0.531048	-0.531048	-0.57206	-0.566125	-0.521467	-0.510283	0	-0.0410116
ALDD2xm	h2o[m] + nad[m] + acald[m] -> 2 h[m] + nadh[m] + ac[m]	Pyruvate Metabolism	0.502876	0.502876	0.516117	0.518002	0.500927	0.540907	0.482299	0.0132413
ADK1m	atp[m] + amp[m] <=> 2 adp[m]	Nucleotide Salvage Pathway	0.46455	0.46455	0.455596	0.459829	0.465932	0.446422	0.487132	-0.00895432
PPAm	h2o[m] + ppi[m] -> h[m] + 2 pi[m]	Oxidative Phosphorylation	0.46455	0.46455	0.483948	0.494693	0.468319	0.544659	0.494174	0.0193981
ACSm	coa[m] + atp[m] + ac[m] -> accoa[m] + amp[m] + ppi[m]	Pyruvate Metabolism	0.46455	0.46455	0.455596	0.462679	0.465932	0.514791	0.494174	-0.00895432
G3PDm	fad[m] + glyc3p[m] -> fadh2[m] + dhap[m]	Glycerolipid Metabolism	0.460772	0.460772	0.532846	0.534156	0.51766	0.526698	0.4536	0.0720737
G3PD1ir	h[c] + nadh[c] + dhap[c] -> nad[c] + glyc3p[c]	Glycerolipid Metabolism	0.460772	0.460772	0.497488	0.492381	0.481214	0.448768	0.460035	0.0367157
DHAPtm	dhap[m] -> dhap[c]	Transport, Mitochondrial	0.460772	0.460772	0.497488	0.49529	0.481214	0.410749	0.4536	0.0367157
GLYC3Ptm	glyc3p[c] -> glyc3p[m]	Transport, Mitochondrial	0.460772	0.460772	0.497488	0.49529	0.481214	0.410749	0.4536	0.0367157
MTHFD2i	nad[c] + mlthf[c] -> nadh[c] + methf[c]	Folate Metabolism	0.457496	0.457496	0.483039	0.481979	0.460786	0.444756	0.459068	0.0255435
CO2tm	co2[c] <=> co2[m]	Transport, Mitochondrial	0.455148	-0.455148	-0.416563	-0.408761	-0.483776	-0.738236	-0.467412	0.0385855
MTHFD	nadp[c] + mlthf[c] <=> nadph[c] + methf[c]	Folate Metabolism	0.453003	-0.453003	-0.478433	-0.477315	-0.469846	-0.440628	-0.454487	-0.0254301
G6PI	g6p[c] <=> g6p-B[c]	Glycolysis/Gluconeogenesis	0.425259	0.425259	0.425259	0.425259	0.425259	0.425259	0.425259	0
G6PI3	g6p-B[c] <=> f6p[c]	Glycolysis/Gluconeogenesis	0.425259	0.425259	0.425259	0.425259	0.425259	0.448344	0.430882	0
GND	nadp[c] + 6pgc[c] -> co2[c] + nadph[c] + ru5p-D[c]	Pentose Phosphate Pathway	0.425259	0.425259	0.570547	0.5626	0.541111	0.470299	0.445525	0.145288
PGL	h2o[c] + 6pgl[c] -> h[c] + 6pgc[c]	Pentose Phosphate Pathway	0.425259	0.425259	0.570547	0.5626	0.541111	0.470299	0.445525	0.145288
G6PDH2	nadp[c] + g6p[c] -> h[c] + nadph[c] + 6pgl[c]	Pentose Phosphate Pathway	0.414475	0.414475	0.569711	0.557901	0.541037	0.46789	0.445427	0.155236
CSm	h2o[m] + accoa[m] + oaa[m] -> h[m] + coa[m] + cit[m]	Citric Acid Cycle	0.40452	0.40452	0.138795	0.126931	0.294533	0.251741	0.429397	-0.265725
SBTD_D2	nad[c] + sbt-D[c] -> h[c] + nadh[c] + fru[c]	Alternate Carbon Metabolism	0.392109	0.392109	0.391511	0.405769	0.392192	0.399127	0.392603	-0.000597202
SBTR	h[c] + glc-D[c] + nadph[c] -> nadp[c] + sbt-D[c]	Alternate Carbon Metabolism	0.392109	0.392109	0.391511	0.405769	0.392192	0.399127	0.405422	-0.000597202
HEX7	atp[c] + fru[c] -> adp[c] + h[c] + f6p[c]	Glycolysis/Gluconeogenesis	0.392109	0.392109	0.391511	0.405769	0.392192	0.399127	0.392603	-0.000597202
PFK	atp[c] + f6p[c] -> adp[c] + h[c] + fdp[c]	Glycolysis/Gluconeogenesis	0.388609	0.388609	0.419372	0.446928	0.428375	0.475323	0.41809	0.0307629
FBA	fdp[c] <=> dhap[c] + g3p[c]	Glycolysis/Gluconeogenesis	0.388609	0.388609	0.376931	0.38804	0.391199	0.447746	0.410752	-0.0116784
PC	atp[c] + hco3[c] + pyr[c] -> adp[c] + h[c] + pi[c] + oaa[c]	Anaplerotic reactions	0.371341	0.371341	0.369897	0.41379	0.47512	0.462464	0.389898	-0.00144388
HCO3E	h2o[c] + co2[c] <=> h[c] + hco3[c]	Other	0.351722	0.351722	0.39287	0.360994	0.454676	0.404126	0.371809	0.0411477
PGI	g6p[c] <=> f6p[c]	Glycolysis/Gluconeogenesis	0.342064	-0.342064	-0.433034	-0.412418	-0.402336	-0.339411	-0.339711	-0.09097
GLUDxi	glu-L[c] + h2o[c] + nad[c] -> h[c] + nadh[c] + nh4[c] + akg[c]	Glutamate metabolism	0.320611	0.320611	0.352671	0.425257	0.313757	0.338744	0.308851	0.0320597
FBA3	s17bp[c] <=> e4p[c] + dhap[c]	Glycolysis/Gluconeogenesis	0.306052	0.306052	0.322909	0.339309	0.32855	0.359886	0.32634	0.0168567
PFK_3	atp[c] + s7p[c] -> adp[c] + h[c] + s17bp[c]	Glycolysis/Gluconeogenesis	0.306052	0.306052	0.322909	0.339309	0.32855	0.359886	0.32634	0.0168567
NH4t	nh4[e] <=> nh4[c]	Transport, Extracellular	0.289598	0.289598	0.260645	0.227143	0.261823	0.243506	0.329247	-0.0289532
EX_nh4(e)	nh4[e] <=>		0.289598	-0.289598	-0.231692	-0.146483	-0.234048	-0.187542	-0.329247	0.0579065
PPA	h2o[c] + ppi[c] -> h[c] + 2 pi[c]	Oxidative Phosphorylation	0.279534	0.279534	0.399355	0.421034	0.406036	0.452205	0.373006	0.119821
PPCK	atp[c] + oaa[c] -> adp[c] + co2[c] + pep[c]	Anaplerotic reactions	0.277594	0.277594	0.286019	0.32912	0.260341	0	0.286015	0.00842464
MDH	nad[c] + mal-L[c] <=> h[c] + nadh[c] + oaa[c]	Oxidative Phosphorylation	0.274147	0.274147	0.127201	-0.0157978	0.160838	-0.159091	0.28015	-0.146946
CITtam	cit[c] + mal-L[m] <=> cit[m] + mal-L[c]	Transport, Mitochondrial	0.271652	-0.271652	-0.0360603	-0.0241961	-0.191798	-0.121866	-0.287687	0.235592
RPE	ru5p-D[c] <=> xu5p-D[c]	Pentose Phosphate Pathway	0.266464	0.266464	0.337761	0.331728	0.325371	0.309823	0.280738	0.0712966
OAAt2m	h[c] + oaa[c] <=> h[m] + oaa[m]	Transport, Mitochondrial	0.252277	0.252277	0	0	0.220911	0.153245	0.25562	-0.252277
ICDHy	nadp[c] + icit[c] -> co2[c] + nadph[c] + akg[c]	Citric Acid Cycle	0.23112	0.23112	0.0360603	0.0241961	0.191798	0.12522	0.237838	-0.195059
ACONT	cit[c] <=> icit[c]	Citric Acid Cycle	0.230527	0.230527	0.058285	0.0503756	0.16211	0.125654	0.244242	-0.172242
PTRCt3i	h[c] + ptrc[e] -> h[e] + ptrc[c]	Transport, Extracellular	0.21019	0.21019	0.180359	0.179031	0.191778	0.171906	0	-0.0298301
PTRCtex2	ptrc[c] -> ptrc[e]	Transport, Extracellular	0.21019	0.21019	0.180359	0.179031	0.191778	0.176166	0	-0.0298301
SPMDt3i	h[c] + spmd[e] -> h[e] + spmd[c]	Transport, Extracellular	0.21019	0.21019	0.180359	0.179031	0.191778	0.174036	0	-0.0298301
SPMDtex2	spmd[c] -> spmd[e]	Transport, Extracellular	0.21019	0.21019	0.180359	0.179031	0.191778	0.174036	0	-0.0298301
ABTA	4abut[c] + akg[c] -> glu-L[c] + sucsal[c]	Glutamate metabolism	0.187729	0.187729	0.0216385	0.0196324	0.0136709	0.093751	0.203697	-0.166091
GLUDC	glu-L[c] + h[c] -> co2[c] + 4abut[c]	Glutamate metabolism	0.187729	0.187729	0.0216385	0.0196324	0	0.093751	0.214074	-0.166091
SSALy	h2o[c] + nadp[c] + sucsal[c] -> 2 h[c] + nadph[c] + succ[c]	Glutamate metabolism	0.187729	0.187729	0.0216385	0.0196324	0.0136709	0.093751	0.203697	-0.166091
ACONTm	cit[m] <=> icit[m]	Citric Acid Cycle	0.173992	0.173992	0.0805097	0.076555	0.132422	0.126088	0.185155	-0.0934827
TALA	g3p[c] + s7p[c] <=> e4p[c] + f6p[c]	Pentose Phosphate Pathway	0.165115	-0.165115	-0.150486	-0.156349	-0.162473	-0.203297	-0.176161	0.0146289
RPI	r5p[c] <=> ru5p-D[c]	Pentose Phosphate Pathway	0.15868	-0.15868	-0.232733	-0.23085	-0.21569	-0.16045	-0.16472	-0.0740534
PDHm	nad[m] + coa[m] + pyr[m] -> nadh[m] + co2[m] + accoa[m]	Glycolysis/Gluconeogenesis	0.15603	0.15603	0.15603	0.15603	0.15603	0.15603	0.15603	0
PYRt2m	h[c] + pyr[c] <=> h[m] + pyr[m]	Transport, Mitochondrial	0.155124	0.155124	0.176009	0.165646	0.147307	0.147307	0.152594	0.0208853
TKT1	r5p[c] + xu5p-D[c] <=> g3p[c] + s7p[c]	Pentose Phosphate Pathway	0.140937	0.140937	0.172423	0.182961	0.166078	0.156589	0.150179	0.0314855
TKT2	e4p[c] + xu5p-D[c] <=> g3p[c] + f6p[c]	Pentose Phosphate Pathway	0.125527	0.125527	0.165338	0.148767	0.159294	0.153235	0.130558	0.039811
AKGDam	h[m] + akg[m] + lpam[m] <=> co2[m] + sdhlam[m]	Citric Acid Cycle	0.118132	0.118132	0.0975174	0.0992263	0.118132	0.118132	0.118132	-0.0206149
AKGDbm	coa[m] + sdhlam[m] -> dhlam[m] + succoa[m]	Citric Acid Cycle	0.118132	0.118132	0.0975174	0.0992263	0.118132	0.118132	0.118132	-0.0206149
SUCD2_u6m	q6[m] + succ[m] <=> q6h2[m] + fum[m]	Citric Acid Cycle	0.118132	0.118132	0.0888667	0.0888667	0.0888667	0.0888667	0.118132	-0.0292655
SUCOASm	coa[m] + atp[m] + succ[m] <=> adp[m] + pi[m] + succoa[m]	Citric Acid Cycle	0.118132	-0.118132	-0.0975174	-0.0992263	-0.118132	-0.118132	-0.118132	0.0206149
ICDHxm	nad[m] + icit[m] -> nadh[m] + co2[m] + akg[m]	Citric Acid Cycle	0.117457	0.117457	0.102734	0.102734	0.102734	0.126522	0.121139	-0.014723
ASPTA	asp-L[c] + akg[c] <=> glu-L[c] + oaa[c]	Alanine and Aspartate Metabolism	0.115616	-0.115616	-0.171372	0	-0.154707	-0.150128	-0.128413	-0.0557563
ACtr	ac[e] <=> ac[c]	Transport, Extracellular	0.110669	-0.110669	-0.211341	-0.208063	-0.13791	-0.162212	-0.372813	-0.100672
MDHm	nad[m] + mal-L[m] <=> h[m] + nadh[m] + oaa[m]	Oxidative Phosphorylation	0.109557	0.109557	0.138795	0.138795	0.109557	0.138795	0.131831	0.0292377
ACtm	ac[c] <=> ac[m]	Transport, Mitochondrial	0.101245	-0.101245	-0.160442	-0.157227	-0.0984429	-0.164583	-0.0317152	-0.0591977
NDPK2	atp[c] + udp[c] <=> adp[c] + utp[c]	Nucleotide Salvage Pathway	0.10037	0.10037	0.138081	0.168748	0.136657	0.162695	0.112841	0.0377109
PGMT	g1p[c] <=> g6p[c]	Pentose Phosphate Pathway	0.0977638	-0.0977638	-0.0722298	-0.075043	-0.0722198	-0.0719545	-0.0768104	0.025534
ALATA_L	ala-L[c] + akg[c] <=> glu-L[c] + pyr[c]	Alanine and Aspartate Metabolism	0.0826942	-0.0826942	0.0371287	0.0269719	0.0163544	-0.00435338	-0.0957253	0.119823
D-LACt2m	pyr[m] + lac-D[c] <=> pyr[c] + lac-D[m]	Transport, Mitochondrial	0.0775621	-0.0775621	-0.0842645	-0.0777661	-0.0540095	0.0491139	-0.0762971	-0.00670244
D-LACtm	h[c] + lac-D[c] <=> h[m] + lac-D[m]	Transport, Mitochondrial	0.0775621	0.0775621	0.0917449	0.0878798	0.0540095	-0.0491139	0.0762971	0.0141828
ACACT1m	2 accoa[m] -> coa[m] + aacoa[m]	Fatty Acid Biosynthesis	0.0662592	0.0662592	0.131766	0.135077	0.100868	0.0954481	0.0692461	0.0655069
COAtim	coa[c] -> coa[m]	Transport, Mitochondrial	0.0662592	0.0662592	0.131766	0.135077	0.100868	0.149382	0.0692461	0.0655069
HMGCOAR	2 nadp[c] + coa[c] + mev-R[c] <=> 2 h[c] + 2 nadph[c] + hmgcoa[c]	Sterol Metabolism	0.0662592	-0.0662592	-0.131766	-0.135077	-0.100868	-0.111366	-0.0908555	-0.0655069
HMGCOASm	h[m] + coa[m] + hmgcoa[m] <=> h2o[m] + accoa[m] + aacoa[m]	Sterol Metabolism	0.0662592	-0.0662592	-0.131766	-0.135077	-0.100868	-0.0954481	-0.0692461	-0.0655069
HMGCOAtm	hmgcoa[c] <=> hmgcoa[m]	Transport, Mitochondrial	0.0662592	-0.0662592	-0.131766	-0.135077	-0.100868	-0.0954481	-0.0692461	-0.0655069
DPMVD	atp[c] + 5dpmev[c] -> adp[c] + pi[c] + co2[c] + ipdp[c]	Sterol Metabolism	0.0662592	0.0662592	0.131766	0.135077	0.100868	0.111366	0.0908555	0.0655069
PMEVK	atp[c] + 5pmev[c] -> adp[c] + 5dpmev[c]	Sterol Metabolism	0.0662592	0.0662592	0.131766	0.135077	0.100868	0.111366	0.0908555	0.0655069
13GS	udpg[c] -> 13BDglcn[c] + h[c] + udp[c]	Alternate Carbon Metabolism	0.0661671	0.0661671	0.0449078	0.0392673	0.0442863	0.0368252	0.0492038	-0.0212593
GALU	h[c] + utp[c] + g1p[c] <=> udpg[c] + ppi[c]	Galactose metabolism	0.0651758	0.0651758	0.0481532	0.0500287	0.0481466	0.0479697	0.0512069	-0.0170227
ALDD2ym	h2o[m] + acald[m] + nadp[m] -> 2 h[m] + ac[m] + nadph[m]	Pyruvate Metabolism	0.0629194	0.0629194	0.0685754	0.0601261	0.063447	0.0529077	0.0435901	0.00565605
GCC2cm	nad[m] + dhlam[m] <=> h[m] + nadh[m] + lpam[m]	Glycine and Serine Metabolism	0.0590661	0.0590661	0.0487587	0.0496132	0.0590661	0.0590661	0.0590661	-0.0103074
PDHcm	nad[m] + dhlam[m] -> h[m] + nadh[m] + lpam[m]	Glycolysis/Gluconeogenesis	0.0590661	0.0590661	0.0487587	0.0496132	0.0590661	0.0590661	0.0590661	-0.0103074
HCO3En	co2[n] + h2o[n] <=> h[n] + hco3[n]	Other	0.0586203	0.0586203	0.0654783	0.0601656	0.0757793	0.0673544	0.0619682	0.00685796
ASPt2n	asp-L[c] + h[c] <=> h[n] + asp-L[n]	Transport, Nuclear	0.0586203	-0.0586203	-0.0654783	-0.0601656	-0.0757793	-0.0673544	-0.0619682	-0.00685796
ASPt5n	asp-L[n] <=> asp-L[c]	Transport, Nuclear	0.0586203	-0.0586203	-0.0654783	-0.0601656	-0.0757793	-0.0673544	-0.0619682	-0.00685796
CO2tn	co2[n] <=> co2[c]	Transport, Nuclear	0.0586203	-0.0586203	-0.0654783	-0.0601656	-0.0757793	-0.0673544	-0.0619682	-0.00685796
H2Otn	h2o[n] <=> h2o[c]	Transport, Nuclear	0.0586203	-0.0586203	-0.0654783	-0.0601656	-0.0757793	-0.0673544	-0.0619682	-0.00685796
HCO3tn	hco3[c] <=> hco3[n]	Transport, Nuclear	0.0586203	-0.0586203	-0.0654783	-0.0601656	-0.0757793	-0.0673544	-0.0619682	-0.00685796
biomass_SC5_notrace	1.1348 13BDglcn[c] + 0.4588 ala-L[c] + 0.046 amp[c] + 0.1607 arg-L[c] + 0.1017 asn-L[c] + 0.2975 asp-L[c] + 59.276 atp[c] + 0.0447 cmp[c] + 0.0066 cys-L[c] + 0.0036 damp[c] + 0.0024 dcmp[c] + 0.0024 dgmp[c] + 0.0036 dtmp[c] + 0.0007 ergst[c] + 0.1054 gln-L[c] + 0.3018 glu-L[c] + 0.2904 gly[c] + 0.5185 glycogen[c] + 0.046 gmp[c] + 59.276 h2o[c] + 0.0663 his-L[c] + 0.1927 ile-L[c] + 0.2964 leu-L[c]…		0.0583073	0.0583073	0.0268071	0.0110181	0.0256676	0.0126897	0.0339398	-0.0315002
CITtcm	cit[c] + icit[m] <=> icit[c] + cit[m]	Transport, Mitochondrial	0.056535	0.056535	-0.0222247	-0.0261794	0.0296879	-0.000433903	0.0590871	-0.0787597
ICL	icit[c] -> glx[c] + succ[c]	Anaplerotic reactions	0.0559428	0.0559428	0	0	0	0	0.0654908	-0.0559428
AGTi	ala-L[c] + glx[c] -> gly[c] + pyr[c]	Glycine and Serine Metabolism	0.0559428	0.0559428	0	0	0	0	0.0500193	-0.0559428
NDPK1	atp[c] + gdp[c] <=> adp[c] + gtp[c]	Nucleotide Salvage Pathway	0.0505853	0.0505853	0.132752	0.136285	0.128132	0.15933	0.0839081	0.0821664
GLNS	atp[c] + glu-L[c] + nh4[c] -> gln-L[c] + adp[c] + h[c] + pi[c]	Glutamine Metabolism	0.0478394	0.0478394	0.11052	0.132799	0.1175	0.135641	0.0792279	0.0626808
ADK1	amp[c] + atp[c] <=> 2 adp[c]	Nucleotide Salvage Pathway	0.0472486	0.0472486	0.13645	0.152819	0.140182	0.180054	0.107645	0.0892015
MAN1PT	h[c] + gtp[c] + man1p[c] -> ppi[c] + gdpmann[c]	Fructose and Mannose Metabolism	0.0471064	0.0471064	0.0216574	0.00890152	0.0207369	0.010252	0.02742	-0.025449
DOLPMMer	dolmanp[r] -> h[r] + dolp[r] + mannan[r]	Glycoprotein Metabolism	0.0471064	0.0471064	0.0216574	0.00890152	0.0207369	0.010252	0.02742	-0.025449
DOLPMTcer	dolp[c] + gdpmann[c] -> gdp[c] + dolmanp[r]	Glycoprotein Metabolism	0.0471064	0.0471064	0.0216574	0.00890152	0.0207369	0.010252	0.02742	-0.025449
MAN6PI	man6p[c] <=> f6p[c]	Fructose and Mannose Metabolism	0.0471064	-0.0471064	-0.0216574	-0.00890152	-0.0207369	-0.010252	-0.02742	0.025449
PMANM	man1p[c] <=> man6p[c]	Fructose and Mannose Metabolism	0.0471064	-0.0471064	-0.0216574	-0.00890152	-0.0207369	-0.010252	-0.02742	0.025449
DOLPt2er	h[c] + dolp[c] <=> h[r] + dolp[r]	Transport, Endoplasmic Reticular	0.0471064	-0.0471064	-0.0216574	-0.00890152	-0.0207369	-0.010252	-0.02742	0.025449
MANNANter	mannan[c] <=> mannan[r]	Transport, Endoplasmic Reticular	0.0471064	-0.0471064	-0.0216574	-0.00890152	-0.0207369	-0.010252	-0.02742	0.025449
MEVK1	atp[c] + mev-R[c] -> adp[c] + h[c] + 5pmev[c]	Sterol Metabolism	0.0436442	0.0436442	0.0867002	0.098165	0.0704809	0.0801989	0.0580495	0.0430561
ASPTAm	akg[m] + asp-L[m] <=> glu-L[m] + oaa[m]	Alanine and Aspartate Metabolism	0.0426859	0.0426859	0	-0.0118642	0.0142994	0.0317219	0.0419467	-0.0426859
ASPt2m	asp-L[c] + h[c] <=> h[m] + asp-L[m]	Transport, Mitochondrial	0.0426859	0.0426859	0	-0.0118642	0.0176334	0.0317219	0.0419467	-0.0426859
GLYt2m	gly[c] + h[c] <=> h[m] + gly[m]	Transport, Mitochondrial	0.0379415	0.0379415	0	0.000412635	0	0.0156163	0.0234724	-0.0379415
ACLSm	h[m] + 2 pyr[m] -> co2[m] + alac-S[m]	Valine, Leucine, and Isoleucine Metabolism	0.0327104	0.0327104	0.0532795	0.0476864	0.0452879	0.0820554	0.0375978	0.0205691
DHAD1m	23dhmb[m] -> h2o[m] + 3mob[m]	Valine, Leucine, and Isoleucine Metabolism	0.0327104	0.0327104	0.0532795	0.0476864	0.0452879	0.0820554	0.0375978	0.0205691
KARA1im	h[m] + alac-S[m] + nadph[m] -> nadp[m] + 23dhmb[m]	Valine, Leucine, and Isoleucine Metabolism	0.0327104	0.0327104	0.0532795	0.0476864	0.0452879	0.0820554	0.0375978	0.0205691
GALT	h[c] + utp[c] + gal1p[c] <=> ppi[c] + udpgal[c]	Galactose metabolism	0.0325879	0.0325879	0.0240766	0.0250143	0.0240733	0.0239848	0.0256035	-0.00851133
UGLT	udpg[c] + gal1p[c] <=> udpgal[c] + g1p[c]	Galactose metabolism	0.0325879	-0.0325879	-0.0240766	-0.0250143	-0.0240733	-0.0239848	-0.0256035	0.00851133
ACS	atp[c] + ac[c] + coa[c] -> amp[c] + ppi[c] + accoa[c]	Pyruvate Metabolism	0.0264482	0.0264482	0.0121597	0.0102744	0.0257416	0.107623	0.122655	-0.0142885
ADK4	amp[c] + itp[c] <=> adp[c] + idp[c]	Nucleotide Salvage Pathway	0.0236243	0.0236243	0.068225	0.0764093	0.070091	0.0900268	0.0538225	0.0446007
NDPK9	atp[c] + idp[c] <=> adp[c] + itp[c]	Nucleotide Salvage Pathway	0.0236243	0.0236243	0.068225	0.0764093	0.070091	0.0900268	0.0538225	0.0446007
ACCOACr	atp[c] + accoa[c] + hco3[c] <=> adp[c] + h[c] + pi[c] + malcoa[c]	Fatty Acid Biosynthesis	0.023183	0.023183	0.0106585	0.0043808	0.0105721	0.00504541	0.0134945	-0.0125245
MEVK2	ctp[c] + mev-R[c] -> h[c] + cdp[c] + 5pmev[c]	Sterol Metabolism	0.0226151	0.0226151	0.0397207	0.0369115	0.0303869	0.0311673	0.0308721	0.0171057
DMATT	dmpp[c] + ipdp[c] -> ppi[c] + grdp[c]	Sterol Metabolism	0.0220864	0.0220864	0.043922	0.0450255	0.0336226	0.0371221	0.0302852	0.0218356
GRTT	ipdp[c] + grdp[c] -> ppi[c] + frdp[c]	Sterol Metabolism	0.0220864	0.0220864	0.043922	0.0450255	0.0336226	0.0371221	0.0302852	0.0218356
IPDDI	ipdp[c] <=> dmpp[c]	Sterol Metabolism	0.0220864	0.0220864	0.043922	0.0450255	0.0336226	0.0371221	0.0302852	0.0218356
ASADi	h[c] + nadph[c] + 4pasp[c] -> pi[c] + nadp[c] + aspsa[c]	Alanine and Aspartate Metabolism	0.0213055	0.0213055	0.0108663	0.00210886	0.0389645	0.0941173	0.0352396	-0.0104392
ASPKi	asp-L[c] + atp[c] -> adp[c] + 4pasp[c]	Alanine and Aspartate Metabolism	0.0213055	0.0213055	0.0108663	0.00210886	0.0389645	0.0941173	0.0352396	-0.0104392
HSDyi	h[c] + nadph[c] + aspsa[c] -> nadp[c] + hom-L[c]	Glycine and Serine Metabolism	0.0213055	0.0213055	0.0108663	0.00210886	0.0389645	0.0451544	0.029801	-0.0104392
HSK	atp[c] + hom-L[c] -> adp[c] + h[c] + phom[c]	Glycine and Serine Metabolism	0.0213055	0.0213055	0.0108663	0.00210886	0.0389645	0.0941173	0.0352396	-0.0104392
THRS	h2o[c] + phom[c] -> thr-L[c] + pi[c]	Threonine and Lysine Metabolism	0.0213055	0.0213055	0.0108663	0.00210886	0.0389645	0.0941173	0.0352396	-0.0104392
NDPK3	atp[c] + cdp[c] <=> adp[c] + ctp[c]	Nucleotide Salvage Pathway	0.0210291	0.0210291	0.0469795	0.0612535	0.040094	0.0490316	0.0271774	0.0259504
GLCS2	udpg[c] -> glycogen[c] + h[c] + udp[c]	Alternate Carbon Metabolism	0.0201549	0.0201549	0.0109129	0.0105915	0.0106966	0.00792702	0.0125913	-0.00924198
GLUt7m	glu-L[c] -> glu-L[m]	Transport, Mitochondrial	0.019648	0.019648	0	0	0.018587	0	0.00227848	-0.019648
ACGKm	atp[m] + acglu[m] -> adp[m] + acg5p[m]	Arginine and Proline Metabolism	0.0189732	0.0189732	0.0101302	0.0103165	0.0177957	0.0309973	0.0115046	-0.00884296
ACOTAim	glu-L[m] + acg5sa[m] -> acorn[m] + akg[m]	Arginine and Proline Metabolism	0.0189732	0.0189732	0.0101302	0.0103165	0.0177957	0.0309973	0.0115046	-0.00884296
AGPRim	h[m] + acg5p[m] + nadph[m] -> pi[m] + acg5sa[m] + nadp[m]	Arginine and Proline Metabolism	0.0189732	0.0189732	0.0101302	0.0103165	0.0177957	0.0309973	0.0115046	-0.00884296
ORNTACim	glu-L[m] + acorn[m] -> acglu[m] + orn[m]	Arginine and Proline Metabolism	0.0189732	0.0189732	0.0101302	0.0103165	0.0177957	0.0309973	0.0115046	-0.00884296
ORNt3m	h[c] + orn[m] <=> h[m] + orn[c]	Transport, Mitochondrial	0.0189732	0.0189732	0.0101302	0.0103165	0.0177957	0.0309973	0.0115046	-0.00884296
GHMT2rm	thf[m] + ser-L[m] <=> h2o[m] + gly[m] + mlthf[m]	Glycine and Serine Metabolism	0.0189708	-0.0189708	0	-0.000206318	0	-0.00780813	-0.0117362	0.0189708
SERt2m	ser-L[c] + h[c] <=> h[m] + ser-L[m]	Transport, Mitochondrial	0.0189708	-0.0189708	0.0283524	0.0318074	0.00238786	0.0220596	-0.0117362	0.0473231
NH4tm	nh4[c] <=> nh4[m]	Transport, Mitochondrial	0.0189708	-0.0189708	0	-0.000206318	-0.0121745	-0.0311648	-0.0140746	0.0189708
ILEtmi	ile-L[m] -> ile-L[c]	Transport, Mitochondrial	0.0184402	0.0184402	0	0	0.0110409	0	0.0140984	-0.0184402
ILETAm	akg[m] + ile-L[m] <=> 3mop[m] + glu-L[m]	Valine, Leucine, and Isoleucine Metabolism	0.0184402	-0.0184402	0	0	-0.0110409	0	-0.0140984	0.0184402
PRPPS	atp[c] + r5p[c] <=> amp[c] + h[c] + prpp[c]	Histidine Metabolism	0.0177423	0.0177423	0.0603102	0.0478897	0.0359411	0.00599624	0.0145409	0.0425679
IPMD	nad[c] + 3c2hmp[c] -> h[c] + nadh[c] + 3c4mop[c]	Valine, Leucine, and Isoleucine Metabolism	0.0172823	0.0172823	0.0461863	0.044771	0.0248253	0.0786977	0.0240156	0.028904
IPPSm	h2o[m] + 3mob[m] + accoa[m] -> h[m] + 3c3hmp[m] + coa[m]	Valine, Leucine, and Isoleucine Metabolism	0.0172823	0.0172823	0.0461863	0.044771	0.0248253	0.0786977	0.0151479	0.028904
OMCDC	h[c] + 3c4mop[c] -> co2[c] + 4mop[c]	Valine, Leucine, and Isoleucine Metabolism	0.0172823	0.0172823	0.0461863	0.044771	0.0248253	0.0786977	0.0240156	0.028904
3C3HMPtm	3c3hmp[c] <=> 3c3hmp[m]	Transport, Mitochondrial	0.0172823	-0.0172823	-0.0461863	-0.044771	-0.0248253	-0.0786977	-0.0151479	-0.028904
LEUTA	leu-L[c] + akg[c] <=> glu-L[c] + 4mop[c]	Valine, Leucine, and Isoleucine Metabolism	0.0172823	-0.0172823	-0.00794562	-0.0113944	-0.00760789	-0.0168456	-0.0240156	0.00933665
IPPMIa	3c2hmp[c] <=> h2o[c] + 2ippm[c]	Valine, Leucine, and Isoleucine Metabolism	0.0172823	-0.0172823	-0.0461863	-0.044771	-0.0248253	-0.0786977	-0.0240156	-0.028904
IPPMIb	h2o[c] + 2ippm[c] <=> 3c3hmp[c]	Valine, Leucine, and Isoleucine Metabolism	0.0172823	-0.0172823	-0.0461863	-0.044771	-0.0248253	-0.0786977	-0.0240156	-0.028904
LYSt2r	h[e] + lys-L[e] <=> lys-L[c] + h[c]	Transport, Extracellular	0.0166875	0.0166875	0.00767219	0.00315338	0.00734608	0.00363178	0.00971358	-0.00901535
EX_lys-L(e)	lys-L[e] <=>		0.0166875	-0.0166875	-0.00767219	-0.00315338	-0.00734608	-0.00363178	-0.00971358	0.00901535
CBPS	2 atp[c] + gln-L[c] + h2o[c] + hco3[c] -> glu-L[c] + 2 adp[c] + 2 h[c] + pi[c] + cbp[c]	Arginine and Proline Metabolism	0.0158188	0.0158188	0.0647369	0.00298921	0.0258633	0.00397186	0.0303846	0.0489182
3MOBtm	3mob[c] <=> 3mob[m]	Transport, Mitochondrial	0.0154281	-0.0154281	-0.0224404	-0.0286042	-0.0204626	-0.031874	-0.0224704	-0.00701233
VALTA	val-L[c] + akg[c] <=> glu-L[c] + 3mob[c]	Valine, Leucine, and Isoleucine Metabolism	0.0154281	-0.0154281	-0.0224404	-0.0286042	-0.00679165	-0.031874	-0.0136027	-0.00701233
E4Ptm	e4p[c] <=> e4p[m]	Transport, Mitochondrial	0.0154106	0.0154106	0	0	0	0.00335388	0.0156422	-0.0154106
CHORS	3psme[c] -> pi[c] + chor[c]	Tyrosine, Tryptophan, and Phenylalanine Metabolism	0.0154106	0.0154106	0.00708511	0.0341936	0.00678395	0.00335388	0.0196211	-0.0083255
DHQS	2dda7p[c] -> pi[c] + 3dhq[c]	Tyrosine, Tryptophan, and Phenylalanine Metabolism	0.0154106	0.0154106	0.00708511	0.0341936	0.00678395	0.00335388	0.0196211	-0.0083255
DHQTi	3dhq[c] -> h2o[c] + 3dhsk[c]	Tyrosine, Tryptophan, and Phenylalanine Metabolism	0.0154106	0.0154106	0.00708511	0.0341936	0.00678395	0.00335388	0.0196211	-0.0083255
PSCVTi	pep[c] + skm5p[c] -> pi[c] + 3psme[c]	Tyrosine, Tryptophan, and Phenylalanine Metabolism	0.0154106	0.0154106	0.00708511	0.0341936	0.00678395	0.00335388	0.0196211	-0.0083255
SHK3D	h[c] + nadph[c] + 3dhsk[c] -> nadp[c] + skm[c]	Tyrosine, Tryptophan, and Phenylalanine Metabolism	0.0154106	0.0154106	0.00708511	0.0341936	0.00678395	0.00335388	0.0196211	-0.0083255
SHKK	atp[c] + skm[c] -> adp[c] + h[c] + skm5p[c]	Tyrosine, Tryptophan, and Phenylalanine Metabolism	0.0154106	0.0154106	0.00708511	0.0341936	0.00678395	0.00335388	0.0196211	-0.0083255
DDPAm	h2o[m] + pep[m] + e4p[m] -> 2dda7p[m] + pi[m]	Tyrosine, Tryptophan, and Phenylalanine Metabolism	0.0154106	0.0154106	0	0	0	0.00335388	0.0156422	-0.0154106
2DDA7Ptm	2dda7p[c] <=> 2dda7p[m]	Transport, Mitochondrial	0.0154106	-0.0154106	0	0	0	-0.00335388	-0.0156422	0.0154106
CITtbm	cit[c] + pep[m] <=> cit[m] + pep[c]	Transport, Mitochondrial	0.0154106	-0.0154106	0	0	0	-0.00335388	-0.0156422	0.0154106
GLYCLm	nad[m] + gly[m] + thf[m] -> nadh[m] + co2[m] + mlthf[m] + nh4[m]	Glycine and Serine Metabolism	0.0142281	0.0142281	0	0.000154738	0	0.0058561	0.00880216	-0.0142281
CHORM	chor[c] -> pphn[c]	Tyrosine, Tryptophan, and Phenylalanine Metabolism	0.0137547	0.0137547	0.00632379	0.017483	0.00605499	0.00299349	0.0186572	-0.00743089
PIt2r	h[e] + pi[e] <=> h[c] + pi[c]	Transport, Extracellular	0.0115273	0.0115273	0.00685457	0.016904	0.0137214	0.00250875	0.0067099	-0.00467277
EX_pi(e)	pi[e] <=>		0.0115273	-0.0115273	-0.00685457	-0.016904	-0.0137214	-0.00250875	-0.0067099	0.00467277
2OBUTtm	2obut[c] <=> 2obut[m]	Transport, Mitochondrial	0.0112358	0.0112358	0.00516572	0.00212319	0.0430062	0.0511088	0.00420182	-0.00607008
ACHBSm	h[m] + 2obut[m] + pyr[m] -> co2[m] + 2ahbut[m]	Valine, Leucine, and Isoleucine Metabolism	0.0112358	0.0112358	0.00516572	0.00212319	0.00494615	0.0024453	0.00654021	-0.00607008
DHAD2m	23dhmp[m] -> h2o[m] + 3mop[m]	Valine, Leucine, and Isoleucine Metabolism	0.0112358	0.0112358	0.00516572	0.00212319	0.00494615	0.0024453	0.00654021	-0.00607008
KARA2im	h[m] + 2ahbut[m] + nadph[m] -> nadp[m] + 23dhmp[m]	Valine, Leucine, and Isoleucine Metabolism	0.0112358	0.0112358	0.00516572	0.00212319	0.00494615	0.0024453	0.00654021	-0.00607008
FTHFLi	atp[c] + thf[c] + for[c] -> adp[c] + pi[c] + 10fthf[c]	Folate Metabolism	0.0109164	0.0109164	0.0052034	0	0.0158438	0.00243698	0.00438883	-0.00571298
G6PDH2er	nadp[r] + g6p[r] -> 6pgl[r] + h[r] + nadph[r]	Pentose Phosphate Pathway	0.010784	0.010784	0.000835445	0.00469857	7.44361e-05	0.00240818	9.84255e-05	-0.00994857
G6Pter	g6p[c] <=> g6p[r]	Transport, Endoplasmic Reticular	0.010784	0.010784	0.000835445	0.00469857	7.44361e-05	0.00240818	9.84255e-05	-0.00994857
6PGLter	6pgl[c] <=> 6pgl[r]	Transport, Endoplasmic Reticular	0.010784	-0.010784	-0.000835445	-0.00469857	-7.44361e-05	-0.00240818	-9.84255e-05	0.00994857
LNSTLS	Ssq23epx[c] -> lanost[c]	Sterol Metabolism	0.0107432	0.0107432	0.00081668	0.00469086	5.64688e-05	0.0023993	7.46676e-05	-0.00992652
SQLEr	h[r] + nadph[r] + o2[r] + sql[r] -> nadp[r] + h2o[r] + Ssq23epx[r]	Sterol Metabolism	0.0107432	0.0107432	0.00081668	0.00469086	5.64688e-05	0.0023993	7.46676e-05	-0.00992652
SQLS	h[c] + nadph[c] + 2 frdp[c] -> nadp[c] + 2 ppi[c] + sql[c]	Sterol Metabolism	0.0107432	0.0107432	0.00081668	0.00469086	5.64688e-05	0.0023993	7.46676e-05	-0.00992652
C14STR	h[c] + nadph[c] + 44mctr[c] -> nadp[c] + 44mzym[c]	Sterol Metabolism	0.0107432	0.0107432	5.89756e-05	2.42398e-05	5.64688e-05	0.0023993	7.46676e-05	-0.0106842
C3STDH1	nad[c] + 4mzym_int1[c] -> h[c] + nadh[c] + co2[c] + 4mzym_int2[c]	Sterol Metabolism	0.0107432	0.0107432	5.89756e-05	2.42398e-05	5.64688e-05	0.0023993	7.46676e-05	-0.0106842
C3STDH2	nad[c] + zym_int1[c] -> h[c] + nadh[c] + co2[c] + zym_int2[c]	Sterol Metabolism	0.0107432	0.0107432	5.89756e-05	2.42398e-05	5.64688e-05	0.0023993	7.46676e-05	-0.0106842
C3STKR1	h[c] + nadph[c] + 4mzym_int2[c] -> nadp[c] + 4mzym[c]	Sterol Metabolism	0.0107432	0.0107432	5.89756e-05	2.42398e-05	5.64688e-05	0.0023993	7.46676e-05	-0.0106842
C3STKR2	h[c] + nadph[c] + zym_int2[c] -> zymst[c] + nadp[c]	Sterol Metabolism	0.0107432	0.0107432	5.89756e-05	2.42398e-05	5.64688e-05	0.0023993	7.46676e-05	-0.0106842
C4STMO1	3 h[c] + 3 o2[c] + 3 nadph[c] + 44mzym[c] -> 4 h2o[c] + 3 nadp[c] + 4mzym_int1[c]	Sterol Metabolism	0.0107432	0.0107432	5.89756e-05	2.42398e-05	5.64688e-05	0.0023993	7.46676e-05	-0.0106842
C4STMO2	3 h[c] + 3 o2[c] + 3 nadph[c] + 4mzym[c] -> 4 h2o[c] + 3 nadp[c] + zym_int1[c]	Sterol Metabolism	0.0107432	0.0107432	5.89756e-05	2.42398e-05	5.64688e-05	0.0023993	7.46676e-05	-0.0106842
LNS14DM	2 h[c] + 3 o2[c] + 3 nadph[c] + lanost[c] -> 4 h2o[c] + 3 nadp[c] + 44mctr[c] + for[c]	Sterol Metabolism	0.0107432	0.0107432	5.89756e-05	2.42398e-05	5.64688e-05	0	7.46676e-05	-0.0106842
O2ter	o2[c] <=> o2[r]	Transport, Endoplasmic Reticular	0.0107432	0.0107432	0.00081668	0.00469086	5.64688e-05	0.0023993	7.46676e-05	-0.00992652
SQ23EPXter	Ssq23epx[r] <=> Ssq23epx[c]	Transport, Endoplasmic Reticular	0.0107432	0.0107432	0.00081668	0.00469086	5.64688e-05	0.0023993	7.46676e-05	-0.00992652
SQLter	sql[c] <=> sql[r]	Transport, Endoplasmic Reticular	0.0107432	0.0107432	0.00081668	0.00469086	5.64688e-05	0.0023993	7.46676e-05	-0.00992652
H2Oter	h2o[c] <=> h2o[r]	Transport, Endoplasmic Reticular	0.0107432	-0.0107432	-0.00081668	-0.00469086	-5.64688e-05	-0.0023993	-7.46676e-05	0.00992652
EX_zymst(e)	zymst[e] ->		0.0106149	0.0106149	0	0	0	0.00237138	0	-0.0106149
ZYMSTt	zymst[e] <=> zymst[c]	Transport, Extracellular	0.0106149	-0.0106149	0	0	0	-0.00237138	0	0.0106149
THRD_L	thr-L[c] -> 2obut[c] + nh4[c]	Threonine and Lysine Metabolism	0.0101455	0.0101455	0	0	0.0165854	0.0508715	0.019678	-0.0101455
GBEZ	14glun[c] -> glycogen[c] + h2o[c]	Alternate Carbon Metabolism	0.0100774	0.0100774	0.00545645	0.00529574	0.00534829	0.00396351	0.00629567	-0.00462099
GLYGS	h2o[c] + udpg[c] -> h[c] + udp[c] + 14glun[c]	Alternate Carbon Metabolism	0.0100774	0.0100774	0.00545645	0.00529574	0.00534829	0.00396351	0.00629567	-0.00462099
AICART	aicar[c] + 10fthf[c] <=> fprica[c] + thf[c]	Purine and Pyrimidine Biosynthesis	0.00963761	0.00963761	0.00715623	0.00182118	0.0042426	0.00370322	0.00560991	-0.00248138
IMPC	h2o[c] + imp[c] <=> fprica[c]	Purine and Pyrimidine Biosynthesis	0.00963761	-0.00963761	-0.00715623	-0.00182118	-0.0042426	-0.00370322	-0.00560991	0.00248138
G5SADr	glu5sa[c] <=> h2o[c] + h[c] + 1pyr5c[c]	Arginine and Proline Metabolism	0.0096032	0.0096032	0.00932829	0.00862306	0.0155	0.024698	0.00688032	-0.000274918
P5CR	2 h[c] + nadph[c] + 1pyr5c[c] -> pro-L[c] + nadp[c]	Arginine and Proline Metabolism	0.0096032	0.0096032	0.00932829	0.00862306	0.0155	0.024698	0.00688032	-0.000274918
ORNTA	akg[c] + orn[c] -> glu-L[c] + glu5sa[c]	Arginine and Proline Metabolism	0.0096032	0.0096032	0.00582232	0.00854589	0	0.024698	0.00605049	-0.00378089
ARGSL	argsuc[c] <=> arg-L[c] + fum[c]	Arginine and Proline Metabolism	0.00936998	0.00936998	0.0617721	0.00177061	0.0230244	0.00203923	0.0266309	0.0524021
ARGSSr	asp-L[c] + atp[c] + citr-L[c] <=> amp[c] + h[c] + ppi[c] + argsuc[c]	Arginine and Proline Metabolism	0.00936998	0.00936998	0.0617721	0.00177061	0.0230244	0.00203923	0.0266309	0.0524021
OCBTi	orn[c] + cbp[c] -> h[c] + pi[c] + citr-L[c]	Arginine and Proline Metabolism	0.00936998	0.00936998	0.0617721	0.00177061	0.0230244	0.00203923	0.0266309	0.0524021
PPNDH	h[c] + pphn[c] -> h2o[c] + co2[c] + phpyr[c]	Tyrosine, Tryptophan, and Phenylalanine Metabolism	0.00780734	0.00780734	0.00358947	0.00147532	0.0034369	0.00169915	0.00454454	-0.00421787
PHETA1	phe-L[c] + akg[c] <=> glu-L[c] + phpyr[c]	Tyrosine, Tryptophan, and Phenylalanine Metabolism	0.00780734	-0.00780734	-0.00358947	-0.00147532	-0.0034369	-0.00169915	-0.00454454	0.00421787
3MOPtm	3mop[c] <=> 3mop[m]	Transport, Mitochondrial	0.0072044	0.0072044	-0.00516572	-0.00212319	0.00609478	-0.0024453	0.00755824	-0.0123701
ILETA	ile-L[c] + akg[c] <=> glu-L[c] + 3mop[c]	Valine, Leucine, and Isoleucine Metabolism	0.0072044	0.0072044	-0.00516572	-0.00212319	0.00609478	-0.0024453	0.00755824	-0.0123701
ADSL1r	dcamp[c] <=> amp[c] + fum[c]	Purine and Pyrimidine Biosynthesis	0.00675781	0.00675781	0.0824141	0.001277	0.062792	0.00147073	0.00393363	0.0756563
ADSS	asp-L[c] + gtp[c] + imp[c] -> 2 h[c] + pi[c] + gdp[c] + dcamp[c]	Purine and Pyrimidine Biosynthesis	0.00675781	0.00675781	0.0824141	0.001277	0.062792	0.00147073	0.00393363	0.0756563
ASPCT	asp-L[c] + cbp[c] -> h[c] + pi[c] + cbasp[c]	Purine and Pyrimidine Biosynthesis	0.00644878	0.00644878	0.00296486	0.0012186	0.00283884	0.00193263	0.00375375	-0.00348392
DHORDfum	fum[c] + dhor-S[c] -> orot[c] + succ[c]	Purine and Pyrimidine Biosynthesis	0.00644878	0.00644878	0.00296486	0.0012186	0.00283884	0	0	-0.00348392
OMPDC	h[c] + orot5p[c] -> ump[c] + co2[c]	Purine and Pyrimidine Biosynthesis	0.00644878	0.00644878	0.00296486	0.0012186	0.00283884	0.00193263	0.00375375	-0.00348392
DHORTS	h2o[c] + dhor-S[c] <=> h[c] + cbasp[c]	Purine and Pyrimidine Biosynthesis	0.00644878	-0.00644878	-0.00296486	-0.0012186	-0.00283884	-0.00193263	-0.00375375	0.00348392
ORPT	ppi[c] + orot5p[c] <=> prpp[c] + orot[c]	Purine and Pyrimidine Biosynthesis	0.00644878	-0.00644878	-0.00296486	-0.0012186	-0.00283884	-0.00193263	-0.00375375	0.00348392
34HPPt2m	h[c] + 34hpp[c] <=> h[m] + 34hpp[m]	Transport, Mitochondrial	0.00594734	0.00594734	0	0	0.000860584	0	0.00599471	-0.00594734
PPND	nad[c] + pphn[c] -> nadh[c] + 34hpp[c] + co2[c]	Tyrosine, Tryptophan, and Phenylalanine Metabolism	0.00594734	0.00594734	0.00273432	0.0160077	0.0026181	0	0.0115585	-0.00321302
TYRTAim	34hpp[m] + glu-L[m] -> akg[m] + tyr-L[m]	Tyrosine, Tryptophan, and Phenylalanine Metabolism	0.00594734	0.00594734	0	0	0.000860584	0	0.00599471	-0.00594734
TYRt2m	tyr-L[c] + h[c] <=> h[m] + tyr-L[m]	Transport, Mitochondrial	0.00594734	-0.00594734	0	0	-0.000860584	0	-0.00599471	0.00594734
ASNS1	asp-L[c] + atp[c] + gln-L[c] + h2o[c] -> amp[c] + asn-L[c] + glu-L[c] + h[c] + ppi[c]	Alanine and Aspartate Metabolism	0.00592985	0.00592985	0.00272628	0.0224229	0.0026104	0.0220809	0.00345168	-0.00320357
ADSL2r	25aics[c] <=> fum[c] + aicar[c]	Purine and Pyrimidine Biosynthesis	0.00577184	0.00577184	0.00265363	0.00109068	0.00254084	0.0028619	0.0033597	-0.0031182
GARFTi	10fthf[c] + gar[c] -> h[c] + thf[c] + fgam[c]	Purine and Pyrimidine Biosynthesis	0.00577184	0.00577184	0.00265363	0.00109068	0.00254084	0.0028619	0.0033597	-0.0031182
GLUPRT	gln-L[c] + h2o[c] + prpp[c] -> glu-L[c] + ppi[c] + pram[c]	Purine and Pyrimidine Biosynthesis	0.00577184	0.00577184	0.00265363	0.00109068	0.00254084	0.0028619	0.0033597	-0.0031182
PRAGSr	atp[c] + gly[c] + pram[c] <=> adp[c] + h[c] + pi[c] + gar[c]	Purine and Pyrimidine Biosynthesis	0.00577184	0.00577184	0.00265363	0.00109068	0.00254084	0.0028619	0.0033597	-0.0031182
PRAIS	atp[c] + fpram[c] -> adp[c] + 2 h[c] + pi[c] + air[c]	Purine and Pyrimidine Biosynthesis	0.00577184	0.00577184	0.00265363	0.00109068	0.00254084	0.0028619	0.0033597	-0.0031182
PRASCS	asp-L[c] + atp[c] + 5aizc[c] <=> adp[c] + h[c] + pi[c] + 25aics[c]	Purine and Pyrimidine Biosynthesis	0.00577184	0.00577184	0.00265363	0.00109068	0.00254084	0.0028619	0.0033597	-0.0031182
PRFGS	atp[c] + gln-L[c] + h2o[c] + fgam[c] -> glu-L[c] + adp[c] + h[c] + pi[c] + fpram[c]	Purine and Pyrimidine Biosynthesis	0.00577184	0.00577184	0.00265363	0.00109068	0.00254084	0.0028619	0.0033597	-0.0031182
AIRCr	co2[c] + air[c] <=> h[c] + 5aizc[c]	Purine and Pyrimidine Biosynthesis	0.00577184	0.00577184	0.00265363	0.00109068	0.00254084	0.0028619	0.0033597	-0.0031182
GCCam	h[m] + gly[m] + lpro[m] <=> co2[m] + alpro[m]	Glycine and Serine Metabolism	0.00474269	0.00474269	0	5.15794e-05	0	0.00195203	0.00293405	-0.00474269
GCCbim	thf[m] + alpro[m] -> mlthf[m] + nh4[m] + dhlpro[m]	Glycine and Serine Metabolism	0.00474269	0.00474269	0	5.15794e-05	0	0.00195203	0.00293405	-0.00474269
GCCcm	nad[m] + dhlpro[m] <=> h[m] + nadh[m] + lpro[m]	Glycine and Serine Metabolism	0.00474269	0.00474269	0	5.15794e-05	0	0.00195203	0.00293405	-0.00474269
GHMT2r	ser-L[c] + thf[c] <=> gly[c] + h2o[c] + mlthf[c]	Glycine and Serine Metabolism	0.00470297	0.00470297	0.00470297	0.00470297	0.00470297	0.00470297	0.00470297	0
MTHFC	h2o[c] + methf[c] <=> h[c] + 10fthf[c]	Folate Metabolism	0.00449307	0.00449307	0.00460647	0.00466331	-0.00906035	0.00412813	0.00458079	0.000113401
METt2r	h[e] + met-L[e] <=> met-L[c] + h[c]	Transport, Extracellular	0.00404652	0.00404652	0.00652484	0.00268181	0.0277221	0.000880663	0.00235542	0.00247832
EX_met-L(e)	met-L[e] <=>		0.00404652	-0.00404652	-0.00652484	-0.00268181	-0.0277221	-0.000880663	-0.00235542	-0.00247832
ATPPRT	atp[c] + prpp[c] -> ppi[c] + prbatp[c]	Histidine Metabolism	0.00386577	0.00386577	0.0045026	0.0007305	0.00170176	0.000841325	0.00225021	0.000636827
HISTD	h2o[c] + 2 nad[c] + histd[c] -> his-L[c] + 3 h[c] + 2 nadh[c]	Histidine Metabolism	0.00386577	0.00386577	0.0045026	0.0007305	0.00170176	0.000841325	0.00225021	0.000636827
HISTP	h2o[c] + hisp[c] -> pi[c] + histd[c]	Histidine Metabolism	0.00386577	0.00386577	0.0045026	0.0007305	0.00170176	0.000841325	0.00225021	0.000636827
HSTPT	glu-L[c] + imacp[c] -> akg[c] + hisp[c]	Histidine Metabolism	0.00386577	0.00386577	0.0045026	0.0007305	0.00170176	0.000841325	0.00225021	0.000636827
IG3PS	gln-L[c] + prlp[c] -> glu-L[c] + h[c] + aicar[c] + eig3p[c]	Histidine Metabolism	0.00386577	0.00386577	0.0045026	0.0007305	0.00170176	0.000841325	0.00225021	0.000636827
IGPDH	eig3p[c] -> h2o[c] + imacp[c]	Histidine Metabolism	0.00386577	0.00386577	0.0045026	0.0007305	0.00170176	0.000841325	0.00225021	0.000636827
PRAMPC	h2o[c] + prbamp[c] -> prfp[c]	Histidine Metabolism	0.00386577	0.00386577	0.0045026	0.0007305	0.00170176	0.000841325	0.00225021	0.000636827
PRATPP	h2o[c] + prbatp[c] -> h[c] + ppi[c] + prbamp[c]	Histidine Metabolism	0.00386577	0.00386577	0.0045026	0.0007305	0.00170176	0.000841325	0.00225021	0.000636827
PRMICIi	prfp[c] -> prlp[c]	Histidine Metabolism	0.00386577	0.00386577	0.0045026	0.0007305	0.00170176	0.000841325	0.00225021	0.000636827
ADK3	amp[c] + gtp[c] <=> adp[c] + gdp[c]	Nucleotide Salvage Pathway	0.00333671	-0.00333671	0.0036984	0.0165338	0.0120499	0.0207239	0.0237368	0.00703511
FAS100COA	3 h[c] + 2 nadph[c] + malcoa[c] + occoa[c] -> h2o[c] + co2[c] + 2 nadp[c] + coa[c] + dcacoa[c]	Fatty Acid Biosynthesis	0.00326521	0.00326521	0.0015012	0.000617014	0.0014985	0.000710621	0.00190063	-0.00176401
FAS80COA_L	9 h[c] + 6 nadph[c] + accoa[c] + 3 malcoa[c] -> 3 h2o[c] + 3 co2[c] + 6 nadp[c] + 3 coa[c] + occoa[c]	Fatty Acid Biosynthesis	0.00326521	0.00326521	0.0015012	0.000617014	0.0014985	0.000710621	0.00190063	-0.00176401
FAS120COA	3 h[c] + 2 nadph[c] + malcoa[c] + dcacoa[c] -> h2o[c] + co2[c] + 2 nadp[c] + coa[c] + ddcacoa[c]	Fatty Acid Biosynthesis	0.0031999	0.0031999	0.00140898	0.00046276	0.00112388	0.000696409	0.00186262	-0.00179092
FAS140COA	3 h[c] + 2 nadph[c] + malcoa[c] + ddcacoa[c] -> h2o[c] + co2[c] + 2 nadp[c] + coa[c] + tdcoa[c]	Fatty Acid Biosynthesis	0.00300399	0.00300399	0.00113233	0	0	0.000653771	0.00174858	-0.00187166
UMPK	atp[c] + ump[c] <=> adp[c] + udp[c]	Nucleotide Salvage Pathway	0.00295618	0.00295618	0.0683332	0.106934	0.0721671	0.103993	0.0369363	0.065377
GMPS2	atp[c] + gln-L[c] + h2o[c] + xmp[c] -> amp[c] + glu-L[c] + gmp[c] + 2 h[c] + ppi[c]	Purine and Pyrimidine Biosynthesis	0.0028798	0.0028798	0.001324	0.000544184	0.00126772	0.00223249	0.00167629	-0.00155579
IMPD	h2o[c] + nad[c] + imp[c] -> h[c] + nadh[c] + xmp[c]	Purine and Pyrimidine Biosynthesis	0.0028798	0.0028798	0.001324	0.000544184	0.00126772	0.00223249	0.00167629	-0.00155579
CTPS1	atp[c] + nh4[c] + utp[c] -> adp[c] + 2 h[c] + pi[c] + ctp[c]	Purine and Pyrimidine Biosynthesis	0.00260633	0.00260633	0.00463431	0.00100324	0.0056897	0.000820277	0.00204282	0.00202798
ANPRT	prpp[c] + anth[c] -> ppi[c] + pran[c]	Tyrosine, Tryptophan, and Phenylalanine Metabolism	0.00165593	0.00165593	0.0501891	0.0448499	0.0288596	0.000360386	0.00517725	0.0485332
IGPS	h[c] + 2cpr5p[c] -> h2o[c] + co2[c] + 3ig3p[c]	Tyrosine, Tryptophan, and Phenylalanine Metabolism	0.00165593	0.00165593	0.0501891	0.0448499	0.0288596	0.000360386	0.00517725	0.0485332
TRPS1	ser-L[c] + 3ig3p[c] -> h2o[c] + trp-L[c] + g3p[c]	Tyrosine, Tryptophan, and Phenylalanine Metabolism	0.00165593	0.00165593	0.0501891	0.0448499	0.0288596	0.000360386	0.00517725	0.0485332
PRAIi	pran[c] -> 2cpr5p[c]	Tyrosine, Tryptophan, and Phenylalanine Metabolism	0.00165593	0.00165593	0.0501891	0.0448499	0.0288596	0.000360386	0.00517725	0.0485332
ANS	gln-L[c] + chor[c] -> glu-L[c] + h[c] + pyr[c] + anth[c]	Glutamine Metabolism	0.00165593	0.00165593	0.000761321	0.000312914	0.000728961	0.000360386	0.000963891	-0.000894605
FAS160COA	3 h[c] + 2 nadph[c] + malcoa[c] + tdcoa[c] -> h2o[c] + co2[c] + 2 nadp[c] + coa[c] + pmtcoa[c]	Fatty Acid Biosynthesis	0.00163472	0.00163472	0.000777015	0.000401059	0.000934302	0.000355772	0.000951549	-0.000857708
CYTK1	atp[c] + cmp[c] <=> adp[c] + cdp[c]	Nucleotide Salvage Pathway	0.00158596	-0.00158596	0.00725874	0.0243421	0.00970716	0.0178643	-0.00369465	0.00884469
ADHAPR_SC	h[c] + nadph[c] + 0.01 1agly3p_SC[c] -> nadp[c] + 0.01 1ag3p_SC[c]	Phospholipid Biosynthesis	0.00144019	0.00144019	0.00221695	0.00381997	0.00928093	0	0.000838314	0.000776756
AGAT_SC	0.01 1ag3p_SC[c] + 0.02 dcacoa[c] + 0.06 ddcacoa[c] + 0.17 hdcoa[c] + 0.09 ocdycacoa[c] + 0.24 odecoa[c] + 0.27 pmtcoa[c] + 0.05 stcoa[c] + 0.1 tdcoa[c] -> 0.01 pa_SC[c] + coa[c]	Phospholipid Biosynthesis	0.00144019	0.00144019	0.00221695	0.00381997	0.00928093	0.000313435	0.000838314	0.000776756
GAT2_SC	0.02 dcacoa[c] + 0.06 ddcacoa[c] + 0.17 hdcoa[c] + 0.09 ocdycacoa[c] + 0.24 odecoa[c] + 0.27 pmtcoa[c] + 0.05 stcoa[c] + 0.1 tdcoa[c] + dhap[c] -> coa[c] + 0.01 1agly3p_SC[c]	Phospholipid Biosynthesis	0.00144019	0.00144019	0.00221695	0.00381997	0.00928093	0	0.000838314	0.000776756
TRE6PP	h2o[c] + tre6p[c] -> tre[c] + pi[c]	Alternate Carbon Metabolism	0.00136439	0.00136439	0.0109526	0.0198885	0.0118887	0.0232388	0.00871956	0.00958825
TRE6PS	udpg[c] + g6p[c] -> h[c] + udp[c] + tre6p[c]	Alternate Carbon Metabolism	0.00136439	0.00136439	0.0109526	0.0198885	0.0118887	0.0232388	0.00871956	0.00958825
SO4ti	so4[e] -> so4[c]	Transport, Extracellular	0.00116615	0.00116615	0.000536142	0.000220362	0.000513353	0.000253793	0.000678797	-0.000630003
EX_so4(e)	so4[e] <=>		0.00116615	-0.00116615	-0.000536142	-0.000220362	-0.000513353	-0.000253793	-0.000678797	0.000630003
AHCi	h2o[c] + ahcys[c] -> adn[c] + hcys-L[c]	Methionine Metabolism	0.00109035	0.00109035	0.00516572	0.0145133	0.0264208	0.000237297	0.000634675	0.00407538
METAT	atp[c] + h2o[c] + met-L[c] -> pi[c] + amet[c] + ppi[c]	Methionine Metabolism	0.00109035	0.00109035	0.00516572	0.0145133	0.0400917	0.000237297	0.000634675	0.00407538
ADNK1	atp[c] + adn[c] -> amp[c] + adp[c] + h[c]	Nucleotide Salvage Pathway	0.00109035	0.00109035	0.0277783	0.0664053	0.0433486	0.0578687	0.0193177	0.026688
CYSTS	ser-L[c] + hcys-L[c] -> h2o[c] + cyst-L[c]	Glycine and Serine Metabolism	0.00109035	0.00109035	0.00516572	0.00212319	0.0264208	0.000237297	0.000634675	0.00407538
CYSTGL	h2o[c] + cyst-L[c] -> cys-L[c] + 2obut[c] + nh4[c]	Methionine Metabolism	0.00109035	0.00109035	0.00516572	0.00212319	0.0264208	0.000521646	0.000786565	0.00407538
FACOAL140	atp[c] + coa[c] + ttdca[c] <=> amp[c] + ppi[c] + tdcoa[c]	Fatty Acid Biosynthesis	0.00104275	-0.00104275	0.000105766	0.00117233	0.00280743	-0.000226937	-0.000606968	0.00114851
DASYN_SC	0.01 pa_SC[c] + h[c] + ctp[c] <=> ppi[c] + 0.01 cdpdag_SC[c]	Phospholipid Biosynthesis	0.00102038	0.00102038	-0.0185121	-0.00974861	0.00823234	-0.0141827	0.000593947	-0.0195325
PSERS_SC	ser-L[c] + 0.01 cdpdag_SC[c] <=> cmp[c] + 0.01 ps_SC[c] + h[c]	Phospholipid Biosynthesis	0.000711348	0.000711348	-0.0264705	-0.0312402	0.00657222	-0.029713	0.000414066	-0.0271819
EX_cys-L(e)	cys-L[e] ->		0.000705518	0.000705518	0.0049888	0.00205047	0.0262514	0.000153545	0.000410672	0.00428328
CYSt2r	cys-L[e] + h[e] <=> cys-L[c] + h[c]	Transport, Extracellular	0.000705518	-0.000705518	-0.0049888	-0.00205047	-0.0262514	-0.000153545	-0.000410672	-0.00428328
TRDR	h[c] + nadph[c] + trdox[c] -> nadp[c] + trdrd[c]	Purine and Pyrimidine Biosynthesis	0.000699687	0.000699687	0.000321685	0.000132217	0.000308012	0.000152276	0.000407278	-0.000378002
FAS160	3 h[c] + 2 nadph[c] + malcoa[c] + ttdca[c] -> h2o[c] + co2[c] + 2 nadp[c] + coa[c] + hdca[c]	Fatty Acid Biosynthesis	0.000660391	0.000660391	0.000250849	0	0	0.000143724	0.000384405	-0.000409542
PSERDm_SC	h[m] + 0.01 ps_SC[m] -> co2[m] + 0.01 pe_SC[m]	Phospholipid Biosynthesis	0.000612226	0.000612226	0.00183628	0.00075474	0.00641077	0	0	0.00122406
ADS	frdp[c] -> ppi[c] + amor[c]	Artemisinin Pathway	0.0006	0.0006	0.0422887	0.0356438	0.0335096	0.0323235	0.0301358	0.0416887
ARTALC_CYP7	h[c] + o2[c] + nadph[c] + amor[c] -> h2o[c] + nadp[c] + artOH[c]	Artemisinin Pathway	0.0006	0.0006	0.0422887	0.0356438	0.0335096	0.0323235	0.0301358	0.0416887
ARTALD_CYP7	3 h[c] + o2[c] + nadp[c] + artOH[c] -> 2 h2o[c] + nadph[c] + artCHO[c]	Artemisinin Pathway	0.0006	0.0006	0.0422887	0.0356438	0.0335096	0.0323235	0.0301358	0.0416887
DBR2	h[c] + nadph[c] + artCHO[c] -> nadp[c] + dhartCHO[c]	Dihydro Artemisinin Pathway	0.0006	0.0006	0.0422887	0.0356438	0.0335096	0.0323235	0.0301358	0.0416887
DARTACID	h2o[c] + nadp[c] + dhartCHO[c] -> 2 h[c] + nadph[c] + dhartCOO[c]	Dihydro Artemisinin Pathway	0.0006	0.0006	0.0422887	0.0356438	0.0335096	0.0323235	0.0301358	0.0416887
DARTACIDt	dhartCOO[c] -> dhartCOO[e]	Dihydro Artemisinin Pathway	0.0006	0.0006	0.0422887	0.0356438	0.0335096	0.0323235	0.0301358	0.0416887
EX_DARTACID(e)	dhartCOO[e] ->	Dihydro Artemisinin Pathway	0.0006	0.0006	0.0422887	0.0356438	0.0335096	0.0323235	0.0301358	0.0416887
DESAT18	h[c] + o2[c] + nadph[c] + stcoa[c] -> 2 h2o[c] + nadp[c] + odecoa[c]	Fatty Acid Biosynthesis	0.000570492	0.000570492	0.000331076	0.000203614	0.000474338	0.000124159	0.000332076	-0.000239417
FAS180COA	3 h[c] + 2 nadph[c] + malcoa[c] + pmtcoa[c] -> h2o[c] + co2[c] + 2 nadp[c] + coa[c] + stcoa[c]	Fatty Acid Biosynthesis	0.000511973	0.000511973	0.00011194	0	0	0.000111423	0.000298012	-0.000400033
FACOAL181	atp[c] + coa[c] + ocdcea[c] <=> amp[c] + ppi[c] + odecoa[c]	Fatty Acid Biosynthesis	0.000507026	0.000507026	0.000910628	0.00170296	0.00415053	0.000110346	0.000295133	0.000403603
FAS181	4 h[c] + o2[c] + 3 nadph[c] + malcoa[c] + hdca[c] -> 3 h2o[c] + co2[c] + 3 nadp[c] + coa[c] + ocdcea[c]	Fatty Acid Biosynthesis	0.000507026	0.000507026	0.000164319	0	0	0.000110346	0.000295133	-0.000342706
DAGPYP_SC	h2o[c] + 0.01 pa_SC[c] -> pi[c] + 0.01 12dgr_SC[c]	Phospholipid Biosynthesis	0.000384828	0.000384828	0.00696465	0.012364	0.0137857	0.0123227	0.00284547	0.00657982
FACOAL161	atp[c] + coa[c] + hdcea[c] <=> amp[c] + ppi[c] + hdcoa[c]	Fatty Acid Biosynthesis	0.000382354	0.000382354	0.000731752	0.00131115	0.00318431	8.32134e-05	0.000222563	0.000349398
FAS161	4 h[c] + o2[c] + 3 nadph[c] + malcoa[c] + ttdca[c] -> 3 h2o[c] + co2[c] + 3 nadp[c] + coa[c] + hdcea[c]	Fatty Acid Biosynthesis	0.000382354	0.000382354	0.000203116	0.000104892	0.000244356	8.32134e-05	0.000222563	-0.000179238
RNDR4	udp[c] + trdrd[c] -> h2o[c] + dudp[c] + trdox[c]	Nucleotide Salvage Pathway	0.000349844	0.000349844	0	0	0	0	0	-0.000349844
MFAPS_SC	amet[c] + 0.01 ptdmeeta_SC[c] -> h[c] + ahcys[c] + 0.01 ptd2meeta_SC[c]	Phospholipid Biosynthesis	0.000349844	0.000349844	0.00171565	0.000705158	0.00880094	7.6138e-05	0.000203639	0.00136581
PETOHM_SC	0.01 pe_SC[c] + amet[c] -> h[c] + ahcys[c] + 0.01 ptdmeeta_SC[c]	Phospholipid Biosynthesis	0.000349844	0.000349844	0.00171565	0.000705158	0.00880094	7.6138e-05	0.000203639	0.00136581
PMETM_SC	amet[c] + 0.01 ptd2meeta_SC[c] -> 0.01 pc_SC[c] + h[c] + ahcys[c]	Phospholipid Biosynthesis	0.000349844	0.000349844	0.00171565	0.000705158	0.00880094	7.6138e-05	0.000203639	0.00136581
URIDK2r	atp[c] + dump[c] <=> adp[c] + dudp[c]	Nucleotide Salvage Pathway	0.000349844	-0.000349844	0.00817808	0.0273999	0.00844255	0.0169045	0	0.00852792
MI1PP	h2o[c] + mi1p-D[c] -> pi[c] + inost[c]	Phospholipid Biosynthesis	0.000309028	0.000309028	0.00795843	0.0214916	0.00166012	0.0155303	0.000179881	0.0076494
PINOS_SC	0.01 cdpdag_SC[c] + inost[c] -> cmp[c] + 0.01 ptd1ino_SC[c] + h[c]	Phospholipid Biosynthesis	0.000309028	0.000309028	0.00795843	0.0214916	0.00166012	0.0155303	0.000179881	0.0076494
MI1PS	g6p[c] -> mi1p-D[c]	Phospholipid Biosynthesis	0.000309028	0.000309028	0.000142078	5.83959e-05	0.000136038	6.72552e-05	0.000179881	-0.000166951
DESAT18_2	h[c] + o2[c] + nadph[c] + odecoa[c] -> 2 h2o[c] + nadp[c] + ocdycacoa[c]	Fatty Acid Biosynthesis	0.000293869	0.000293869	0.000135108	5.55312e-05	0.000129365	6.39559e-05	0.000171057	-0.000158761
FACOAL180	atp[c] + coa[c] + ocdca[c] <=> amp[c] + ppi[c] + stcoa[c]	Fatty Acid Biosynthesis	0.00022178	0.00022178	0.000449677	0.000589248	0.0014109	4.82669e-05	0.000129095	0.000227897
FAS180	3 h[c] + 2 nadph[c] + malcoa[c] + hdca[c] -> h2o[c] + co2[c] + 2 nadp[c] + coa[c] + ocdca[c]	Fatty Acid Biosynthesis	0.00022178	0.00022178	0.000294196	0.000234465	0.000546207	4.82669e-05	0.000129095	7.24159e-05
TMDS	dump[c] + mlthf[c] -> dtmp[c] + dhf[c]	Purine and Pyrimidine Biosynthesis	0.000209906	0.000209906	9.65055e-05	3.96652e-05	9.24035e-05	0.000574839	0.000122183	-0.000113401
DADK	atp[c] + damp[c] <=> adp[c] + dadp[c]	Nucleotide Salvage Pathway	0.000209906	-0.000209906	-9.65055e-05	-3.96652e-05	-9.24035e-05	-4.56828e-05	-0.000122183	0.000113401
DHFRi	h[c] + nadph[c] + dhf[c] -> nadp[c] + thf[c]	Folate Metabolism	0.000209906	0.000209906	9.65055e-05	3.96652e-05	9.24035e-05	0.000574839	0.000122183	-0.000113401
TRIGS_SC	0.02 dcacoa[c] + 0.06 ddcacoa[c] + 0.17 hdcoa[c] + 0.09 ocdycacoa[c] + 0.24 odecoa[c] + 0.27 pmtcoa[c] + 0.05 stcoa[c] + 0.1 tdcoa[c] + 0.01 12dgr_SC[c] -> 0.01 triglyc_SC[c] + coa[c]	Glycerolipid Metabolism	0.000192424	0.000192424	8.84678e-05	3.63615e-05	8.47074e-05	4.1878e-05	0.000112007	-0.000103956
LPCAT_SC	0.02 dcacoa[c] + 0.06 ddcacoa[c] + 0.17 hdcoa[c] + 0.09 ocdycacoa[c] + 0.24 odecoa[c] + 0.27 pmtcoa[c] + 0.05 stcoa[c] + 0.1 tdcoa[c] + 0.01 1agpc_SC[c] -> 0.01 pc_SC[c] + coa[c]	Phospholipid Biosynthesis	0.000192404	0.000192404	8.84589e-05	3.63579e-05	8.46989e-05	4.18738e-05	0.000111996	-0.000103945
DESAT16	h[c] + o2[c] + nadph[c] + pmtcoa[c] -> 2 h2o[c] + nadp[c] + hdcoa[c]	Fatty Acid Biosynthesis	0.000172731	0.000172731	5.2087e-05	0	0	3.75922e-05	0.000100544	-0.000120644
RNDR2	gdp[c] + trdrd[c] -> h2o[c] + dgdp[c] + trdox[c]	Nucleotide Salvage Pathway	0.000139937	0.000139937	0.000225179	9.2552e-05	0.000215608	0.000106593	0.000285095	8.52421e-05
DGK1	atp[c] + dgmp[c] <=> adp[c] + dgdp[c]	Purine and Pyrimidine Biosynthesis	0.000139937	-0.000139937	0.0364195	0.0584872	0.0382926	0.0570216	0.0181971	0.0365594
DCMPDA	dcmp[c] + h2o[c] + h[c] <=> nh4[c] + dump[c]	Purine and Pyrimidine Biosynthesis	0.000139937	-0.000139937	-0.0117371	-0.0241964	-0.0122692	-0.0197632	-0.00532898	-0.0115971
DB4PS	ru5p-D[c] -> h[c] + db4p[c] + for[c]	Riboflavin Metabolism	0.000115448	0.000115448	5.3078e-05	2.18158e-05	5.08219e-05	2.51255e-05	6.72009e-05	-6.23703e-05
RBFSa	db4p[c] + 4r5au[c] -> 2 h2o[c] + pi[c] + dmlz[c]	Riboflavin Metabolism	0.000115448	0.000115448	5.3078e-05	2.18158e-05	5.08219e-05	2.51255e-05	6.72009e-05	-6.23703e-05
RNDR1	adp[c] + trdrd[c] -> h2o[c] + dadp[c] + trdox[c]	Nucleotide Salvage Pathway	0.000106484	0.000106484	0	0	0	0	0	-0.000106484
RNTR1	atp[c] + trdrd[c] -> h2o[c] + datp[c] + trdox[c]	Nucleotide Salvage Pathway	0.000103422	0.000103422	9.65055e-05	3.96652e-05	9.24035e-05	4.56828e-05	0.000122183	-6.917e-06
GK2	gmp[c] + datp[c] <=> gdp[c] + dadp[c]	Purine and Pyrimidine Biosynthesis	0.000100361	0.000100361	0.0197403	0.0380483	0.0219984	0.0335108	0.011145	0.0196399
GK1	atp[c] + gmp[c] <=> adp[c] + gdp[c]	Purine and Pyrimidine Biosynthesis	9.73002e-05	9.73002e-05	0.039384	0.076057	0.0439043	0.0669759	0.0221678	0.0392867
FACOAL160	atp[c] + coa[c] + hdca[c] <=> amp[c] + ppi[c] + pmtcoa[c]	Fatty Acid Biosynthesis	6.84138e-05	-6.84138e-05	0.000631932	0.00168136	0.00412314	-1.48892e-05	-3.98227e-05	0.000700346
DROPPRy	h[c] + nadph[c] + 25dhpp[c] -> nadp[c] + 25dthpp[c]	Riboflavin Metabolism	5.77242e-05	5.77242e-05	2.6539e-05	1.09079e-05	2.5411e-05	1.25628e-05	3.36004e-05	-3.11852e-05
DRTPPD	h2o[c] + h[c] + 25dthpp[c] -> nh4[c] + 5aprbu[c]	Riboflavin Metabolism	5.77242e-05	5.77242e-05	2.6539e-05	1.09079e-05	2.5411e-05	1.25628e-05	3.36004e-05	-3.11852e-05
GTPCII	3 h2o[c] + gtp[c] -> 2 h[c] + ppi[c] + for[c] + 25dhpp[c]	Riboflavin Metabolism	5.77242e-05	5.77242e-05	2.6539e-05	1.09079e-05	2.5411e-05	1.25628e-05	3.36004e-05	-3.11852e-05
PMDPHT	h2o[c] + 5aprbu[c] -> pi[c] + 4r5au[c]	Riboflavin Metabolism	5.77242e-05	5.77242e-05	2.6539e-05	1.09079e-05	2.5411e-05	1.25628e-05	3.36004e-05	-3.11852e-05
RBFSb	2 dmlz[c] -> ribflv[c] + 4r5au[c]	Riboflavin Metabolism	5.77242e-05	5.77242e-05	2.6539e-05	1.09079e-05	2.5411e-05	1.25628e-05	3.36004e-05	-3.11852e-05
C24STRer	ergtetrol[r] + h[r] + nadph[r] -> ergst[r] + nadp[r]	Sterol Metabolism	4.08151e-05	4.08151e-05	1.8765e-05	7.71267e-06	1.79673e-05	8.88276e-06	2.37579e-05	-2.20501e-05
CHLSTI	zymst[c] + o2[c] + amet[c] -> 2 h2o[c] + h[c] + ahcys[c] + ergtetrol[c]	Sterol Metabolism	4.08151e-05	4.08151e-05	1.8765e-05	7.71267e-06	1.79673e-05	8.88276e-06	2.37579e-05	-2.20501e-05
ERGSTter	ergst[r] <=> ergst[c]	Transport, Endoplasmic Reticular	4.08151e-05	4.08151e-05	1.8765e-05	7.71267e-06	1.79673e-05	8.88276e-06	2.37579e-05	-2.20501e-05
ERGTETROLter	ergtetrol[c] <=> ergtetrol[r]	Transport, Endoplasmic Reticular	4.08151e-05	4.08151e-05	1.8765e-05	7.71267e-06	1.79673e-05	8.88276e-06	2.37579e-05	-2.20501e-05
PStm_SC	ps_SC[c] <=> ps_SC[m]	Transport, Mitochondrial	6.12226e-06	6.12226e-06	-0.000265161	-0.00031259	4.02291e-05	-0.000298678	0	-0.000271283
PEtm_SC	pe_SC[c] <=> pe_SC[m]	Transport, Mitochondrial	6.12226e-06	-6.12226e-06	-1.83628e-05	-7.5474e-06	-6.41077e-05	0	0	-1.22406e-05
NDPK8	atp[c] + dadp[c] <=> adp[c] + datp[c]	Nucleotide Salvage Pathway	3.06113e-06	-3.06113e-06	0.0196438	0.0380087	0.021906	0.0334651	0.0110228	0.0196468
PCDAGAT	pc_SC[c] + 12dgr_SC[c] -> triglyc_SC[c] + 1agpc_SC[c]	Glycerolipid Metabolism	1.92404e-06	1.92404e-06	8.84589e-07	3.63579e-07	8.46989e-07	4.18738e-07	1.11996e-06	-1.03945e-06
FKYNH	h2o[c] + Lfmkynr[c] -> h[c] + for[c] + Lkynr[c]	Tyrosine, Tryptophan, and Phenylalanine Metabolism	2.33751e-13	2.33751e-13	0.0494278	0.044537	0.0281307	0	0.00421336	0.0494278
KYN	h2o[c] + Lkynr[c] -> ala-L[c] + h[c] + anth[c]	Tyrosine, Tryptophan, and Phenylalanine Metabolism	2.33751e-13	2.33751e-13	0.0494278	0.044537	0.0281307	0	0.00421336	0.0494278
TRPO2	trp-L[c] + o2[c] -> Lfmkynr[c]	Tyrosine, Tryptophan, and Phenylalanine Metabolism	2.33751e-13	2.33751e-13	0.0494278	0.044537	0.0281307	0	0.00421336	0.0494278
ALATA_Lm	akg[m] + ala-L[m] <=> glu-L[m] + pyr[m]	Alanine and Aspartate Metabolism	0	0	0	0	0	-0.0208516	-0.0024337	0
ASPTAp	akg[x] + asp-L[x] <=> glu-L[x] + oaa[x]	Alanine and Aspartate Metabolism	0	0	0	0	0	0	0	0
HCYSMT	amet[c] + hcys-L[c] -> met-L[c] + h[c] + ahcys[c]	Alanine and Aspartate Metabolism	0	0	0	0.0123901	0	0	0	0
MGSA	dhap[c] -> pi[c] + mthgxl[c]	Alternate Carbon Metabolism	0	0	0.0310144	0.0529407	0.0296035	0	0.0713364	0.0310144
LALDO3	h[c] + nadph[c] + mthgxl[c] -> nadp[c] + lald-L[c]	Alternate Carbon Metabolism	0	0	0.0227561	0.0329173	0.0181573	0	0.0360503	0.0227561
LCADi	h2o[c] + nad[c] + lald-L[c] -> 2 h[c] + nadh[c] + lac-L[c]	Alternate Carbon Metabolism	0	0	0.0227561	0.0329173	0.0181573	0	0.0360503	0.0227561
TREH	h2o[c] + tre[c] -> 2 glc-D[c]	Alternate Carbon Metabolism	0	0	0.00905062	0.0174836	0.00878237	0.0201079	0.00694252	0.00905062
GLYOX	h2o[c] + lgt-S[c] -> h[c] + lac-D[c] + gthrd[c]	Alternate Carbon Metabolism	0	0	0.00825836	0.0200234	0.0114462	0	0.0352861	0.00825836
LGTHL	mthgxl[c] + gthrd[c] -> lgt-S[c]	Alternate Carbon Metabolism	0	0	0.00825836	0.0200234	0.0114462	0	0.0352861	0.00825836
GLCGSD	glycogen[c] + h2o[c] -> glc-D[c]	Alternate Carbon Metabolism	0	0	0.00246987	0.00942767	0.0027362	0.00531094	0.00128919	0.00246987
TREHv	h2o[v] + tre[v] -> 2 glc-D[v]	Alternate Carbon Metabolism	0	0	0.00127473	0.00214699	0.00250568	0.00283397	0.00098284	0.00127473
D-LACDcm	2 ficytc[m] + lac-D[c] -> pyr[c] + 2 focytc[m]	Alternate Carbon Metabolism	0	0	0.00077796	0.00990973	0.0114462	0	0	0.00077796
16GS	udpg[c] -> h[c] + udp[c] + 16BDglcn[c]	Alternate Carbon Metabolism	0	0	0	0	0	0	0	0
AACTOOR	h2o[c] + o2[c] + aact[c] -> h2o2[c] + mthgxl[c] + nh4[c]	Alternate Carbon Metabolism	0	0	0	0	0	0	0	0
ACALDCD	2 acald[c] -> actn-R[c]	Alternate Carbon Metabolism	0	0	0	0	0	0	0.0239562	0
BTDD-RR	nad[c] + btd-RR[c] <=> h[c] + nadh[c] + actn-R[c]	Alternate Carbon Metabolism	0	0	0	0	0	0	-0.0239562	0
EPGALURSe	h2o[e] + pectin[e] -> galur[e]	Alternate Carbon Metabolism	0	0	0	0	0	0	0	0
GLCGSDv	h2o[v] + glycogen[v] -> glc-D[v]	Alternate Carbon Metabolism	0	0	0	0.000746677	0	0	0	0
GLCP	glycogen[c] + pi[c] -> g1p[c]	Alternate Carbon Metabolism	0	0	0	0	0	0	0	0
GLYOXm	h2o[m] + lgt-S[m] -> h[m] + lac-D[m] + gthrd[m]	Alternate Carbon Metabolism	0	0	0	0	0	0	0	0
SBTD_L	nad[c] + sbt-L[c] -> h[c] + nadh[c] + srb-L[c]	Alternate Carbon Metabolism	0	0	0	0	0	0	0	0
SUCRe	h2o[e] + sucr[e] -> fru[e] + glc-D[e]	Alternate Carbon Metabolism	0	0	0	0	0	0	0	0
FBP	h2o[c] + fdp[c] -> pi[c] + f6p[c]	Anaplerotic reactions	0	0	0.0424412	0.0588882	0.0371756	0.0275764	0.00733834	0.0424412
ACONT3m	2mcit[m] <=> micit[m]	Anaplerotic reactions	0	0	0	0	0.0502346	0.0720202	0	0
MALS	h2o[c] + accoa[c] + glx[c] -> h[c] + coa[c] + mal-L[c]	Anaplerotic Reactions	0	0	0	0	0	0	0.0154715	0
MALSp	accoa[x] + h2o[x] + glx[x] -> h[x] + coa[x] + mal-L[x]	Anaplerotic reactions	0	0	0	0	0	0	0	0
MCITL2m	micit[m] -> pyr[m] + succ[m]	Anaplerotic reactions	0	0	0	0	0.0502346	0.0720202	0	0
MCITSm	h2o[m] + oaa[m] + ppcoa[m] -> h[m] + coa[m] + 2mcit[m]	Anaplerotic reactions	0	0	0	0	0.0502346	0.0720202	0	0
ME1m	nad[m] + mal-L[m] -> nadh[m] + co2[m] + pyr[m]	Anaplerotic reactions	0	0	0	0	0	0.110633	0.00503024	0
ME2m	nadp[m] + mal-L[m] -> co2[m] + pyr[m] + nadph[m]	Anaplerotic reactions	0	0	0	0	0	0.0625903	0.00627763	0
ARAB14LO	o2[c] + Dara14lac[c] <=> h2o2[c] + ertascb-D[c]	Arabinose Metabolism	0	0	0	0	0	0	0	0
ARAB1D2	nadp[c] + arab-D[c] -> h[c] + nadph[c] + Dara14lac[c]	Arabinose Metabolism	0	0	0	0	0	0	0	0
ARABR	h[c] + nadph[c] + arab-L[c] -> nadp[c] + abt[c]	Arabinose Metabolism	0	0	0	0	0	0	0	0
ARGN	arg-L[c] + h2o[c] -> urea[c] + orn[c]	Arginine and Proline Metabolism	0	0	0.0574642	0	0.0188996	0	0.0211767	0.0574642
PRO1xm	nad[m] + pro-L[m] -> 2 h[m] + nadh[m] + 1pyr5c[m]	Arginine and Proline Metabolism	0	0	0.00491316	0.00680838	0.0112725	0.022608	0.00129043	0.00491316
G5SD	h[c] + nadph[c] + glu5p[c] -> pi[c] + nadp[c] + glu5sa[c]	Arginine and Proline Metabolism	0	0	0.00350597	7.71724e-05	0.0155	0	0.000829832	0.00350597
GLU5K	atp[c] + glu-L[c] -> adp[c] + glu5p[c]	Arginine and Proline Metabolism	0	0	0.00350597	7.71724e-05	0.0155	0	0.000829832	0.00350597
4HGLSDm	h2o[m] + nad[m] + 4hglusa[m] <=> 2 h[m] + nadh[m] + e4hglu[m]	Arginine and Proline Metabolism	0	0	0	0	0	0	0	0
ACGSm	accoa[m] + glu-L[m] -> h[m] + coa[m] + acglu[m]	Arginine and Proline Metabolism	0	0	0	0	0	0	0	0
AMID	h2o[c] + 4gudbd[c] -> nh4[c] + 4gudbutn[c]	Arginine and Proline Metabolism	0	0	0	0	0	0	0	0
DXHPScm	h2o[c] + q6[m] + spmd[c] -> 4abutn[c] + q6h2[m] + 13dampp[c]	Arginine and Proline Metabolism	0	0	0	0	0	0	0	0
EHGLAT	akg[c] + e4hglu[c] -> glu-L[c] + 4h2oglt[c]	Arginine and Proline Metabolism	0	0	0	0	0	0	0	0
EHGLATm	e4hglu[m] + akg[m] -> 4h2oglt[m] + glu-L[m]	Arginine and Proline Metabolism	0	0	0	0	0	0	0	0
EHGLATp	akg[x] + e4hglu[x] -> 4h2oglt[x] + glu-L[x]	Arginine and Proline Metabolism	0	0	0	0	0	0	0	0
G5SADrm	glu5sa[m] <=> h[m] + h2o[m] + 1pyr5c[m]	Arginine and Proline Metabolism	0	0	0	0	-0.00458275	0	-0.000845939	0
G5SD2	h[c] + nadh[c] + glu5p[c] -> pi[c] + nad[c] + glu5sa[c]	Arginine and Proline Metabolism	0	0	0	0	0	0	0	0
HPROa	2 h[c] + nadh[c] + 1p3h5c[c] -> nad[c] + 4hpro-LT[c]	Arginine and Proline Metabolism	0	0	0	0	0	0	0	0
HPROb	2 h[c] + nadph[c] + 1p3h5c[c] -> nadp[c] + 4hpro-LT[c]	Arginine and Proline Metabolism	0	0	0	0	0	0	0	0
HPROxm	nad[m] + 4hpro-LT[m] -> 2 h[m] + nadh[m] + 1p3h5c[m]	Arginine and Proline Metabolism	0	0	0	0	0	0	0	0
HPROym	4hpro-LT[m] + nadp[m] -> 2 h[m] + nadph[m] + 1p3h5c[m]	Arginine and Proline Metabolism	0	0	0	0	0	0	0	0
ORNDC	h[c] + orn[c] -> co2[c] + ptrc[c]	Arginine and Proline Metabolism	0	0	0	0	0.0136709	0.00426007	0	0
PHCDm	2 h2o[m] + nad[m] + 1p3h5c[m] -> h[m] + nadh[m] + e4hglu[m]	Arginine and Proline Metabolism	0	0	0	0	0	0	0	0
PHCHGSm	h[m] + h2o[m] + 1p3h5c[m] <=> 4hglusa[m]	Arginine and Proline Metabolism	0	0	0	0	0	0	0	0
SPMS	ametam[c] + ptrc[c] -> h[c] + spmd[c] + 5mta[c]	Arginine and Proline Metabolism	0	0	0	0	0.0136709	0	0	0
SPRMS	ametam[c] + spmd[c] -> h[c] + sprm[c] + 5mta[c]	Arginine and Proline Metabolism	0	0	0	0	0	0	0	0
ARTACID	nadph[c] + artCHO[c] -> artCOOH[c]	Artemisinin Pathway	0	0	0	0	0	0	0	0
ARTACIDt	artCOOH[c] -> artCOOH[e]	Artemisinin Pathway	0	0	0	0	0	0	0	0
EX_artcooh(e)	artCOOH[e] ->	Artemisinin Pathway	0	0	0	0	0	0	0	0
ASNN	asn-L[c] + h2o[c] -> asp-L[c] + nh4[c]	Asparagine metabolism	0	0	0	0.00309832	0	0	0	0
ASNNe	asn-L[e] + h2o[e] -> asp-L[e] + nh4[e]	Asparagine metabolism	0	0	0	0.018204	0	0.0098716	0	0
CSp	accoa[x] + oaa[x] + h2o[x] -> h[x] + coa[x] + cit[x]	Citric Acid Cycle	0	0	0	0	0	0	0	0
ICDHym	icit[m] + nadp[m] -> co2[m] + akg[m] + nadph[m]	Citric Acid Cycle	0	0	0	0	0	0	0.00492896	0
ICDHyp	icit[x] + nadp[x] -> akg[x] + co2[x] + nadph[x]	Citric Acid Cycle	0	0	0	0	0	0	0	0
ITCOALm	coa[m] + atp[m] + itacon[m] <=> adp[m] + pi[m] + itaccoa[m]	Citric Acid Cycle	0	0	0	0	0	0	0	0
4MOPDC	h[c] + 4mop[c] -> co2[c] + 3mbald[c]	Complex Alcohol Metabolism	0	0	0.0382407	0.0333766	0.0172174	0.0618521	0	0.0382407
3IPM3MT	3c2hmp[c] + amet[c] -> 3ipmmest[c] + ahcys[c]	Complex Alcohol Metabolism	0	0	0	0	0	0	0	0
3MOBDC	h[c] + 3mob[c] -> 2mppal[c] + co2[c]	Complex Alcohol Metabolism	0	0	0	0	0	0	0	0
3MOPDC	h[c] + 3mop[c] -> 2mbald[c] + co2[c]	Complex Alcohol Metabolism	0	0	0	0	0	0	0	0
ACHLE1	h2o[c] + iamac[c] -> h[c] + ac[c] + iamoh[c]	Complex Alcohol Metabolism	0	0	0	0.00175887	0	0	0	0
ACHLE2	h2o[c] + ibutac[c] -> h[c] + ac[c] + ibutoh[c]	Complex Alcohol Metabolism	0	0	0	0.00175887	0	0	0	0
ACHLE3	h2o[c] + aces[c] -> h[c] + ac[c] + etoh[c]	Complex Alcohol Metabolism	0	0	0	0.00175887	0	0	0	0
ALCD22xi	h[c] + nadh[c] + 2mbald[c] -> nad[c] + 2mbtoh[c]	Complex Alcohol Metabolism	0	0	0	0	0	0	0	0
ALCD22xim	h[m] + 2mbald[m] + nadh[m] -> 2mbtoh[m] + nad[m]	Complex Alcohol Metabolism	0	0	0	0	0	0	0	0
ALCD22yi	h[c] + 2mbald[c] + nadph[c] -> 2mbtoh[c] + nadp[c]	Complex Alcohol Metabolism	0	0	0	0	0	0	0	0
ALCD23xi	h[c] + nadh[c] + 2mppal[c] -> nad[c] + ibutoh[c]	Complex Alcohol Metabolism	0	0	0	0	0	0	0	0
ALCD23xim	h[m] + 2mppal[m] + nadh[m] -> nad[m] + ibutoh[m]	Complex Alcohol Metabolism	0	0	0	0	0	0	0	0
ALCD23yi	h[c] + 2mppal[c] + nadph[c] -> nadp[c] + ibutoh[c]	Complex Alcohol Metabolism	0	0	0	0	0	0	0	0
ALCD24xi	h[c] + nadh[c] + 3mbald[c] -> nad[c] + iamoh[c]	Complex Alcohol Metabolism	0	0	0	0	0	0	0	0
ALCD24xim	h[m] + nadh[m] + 3mbald[m] -> nad[m] + iamoh[m]	Complex Alcohol Metabolism	0	0	0	0	0	0.022591	0	0
ALCD24yi	h[c] + nadph[c] + 3mbald[c] -> nadp[c] + iamoh[c]	Complex Alcohol Metabolism	0	0	0	0	0	0	0	0
ALCD25xi	h[c] + nadh[c] + pacald[c] -> nad[c] + 2phetoh[c]	Complex Alcohol Metabolism	0	0	0	0	0	0	0	0
ALCD25xim	h[m] + nadh[m] + pacald[m] -> 2phetoh[m] + nad[m]	Complex Alcohol Metabolism	0	0	0	0	0	0	0	0
ALCD25yi	h[c] + nadph[c] + pacald[c] -> 2phetoh[c] + nadp[c]	Complex Alcohol Metabolism	0	0	0	0	0	0	0	0
ALCD26xi	h[c] + nadh[c] + id3acald[c] -> nad[c] + ind3eth[c]	Complex Alcohol Metabolism	0	0	0	0	0	0	0	0
ALCD26xim	h[m] + nadh[m] + id3acald[m] -> nad[m] + ind3eth[m]	Complex Alcohol Metabolism	0	0	0	0	0	0	0	0
OHACT1	accoa[c] + etoh[c] -> coa[c] + aces[c]	Complex Alcohol Metabolism	0	0	0	0.00175887	0	0	0.0160129	0
OHACT2	accoa[c] + iamoh[c] -> coa[c] + iamac[c]	Complex Alcohol Metabolism	0	0	0	0.00175887	0	0.022591	0	0
OHACT3	2mbtoh[c] + accoa[c] -> 2mbac[c] + coa[c]	Complex Alcohol Metabolism	0	0	0	0	0	0	0	0
OHACT4	accoa[c] + ibutoh[c] -> coa[c] + ibutac[c]	Complex Alcohol Metabolism	0	0	0	0.00175887	0	0	0	0
OHACT5	2phetoh[c] + accoa[c] -> coa[c] + pheac[c]	Complex Alcohol Metabolism	0	0	0	0	0	0	0	0
PPYRDC	h[c] + phpyr[c] -> co2[c] + pacald[c]	Complex Alcohol Metabolism	0	0	0	0	0	0	0	0
2HBO	2hb[c] + nad[c] <=> h[c] + 2obut[c] + nadh[c]	Cysteine Metabolism	0	0	0	0	0	0	-0.0161109	0
2HBt2	2hb[e] + h[e] <=> h[c] + 2hb[c]	Cysteine Metabolism	0	0	0	0	0	0	-0.0161109	0
ADSK	atp[c] + aps[c] -> adp[c] + h[c] + paps[c]	Cysteine Metabolism	0	0	0	0	0	0	0	0
BPNT	h2o[c] + pap[c] -> amp[c] + pi[c]	Cysteine Metabolism	0	0	0	0	0	0.0539339	0	0
CYSS	h2s[c] + acser[c] -> cys-L[c] + h[c] + ac[c]	Cysteine Metabolism	0	0	0	0	0	0	0	0
PAPSR	paps[c] + trdrd[c] -> 2 h[c] + pap[c] + so3[c] + trdox[c]	Cysteine Metabolism	0	0	0	0	0	0	0	0
SADT	atp[c] + so4[c] + h[c] -> ppi[c] + aps[c]	Cysteine Metabolism	0	0	0	0	0	0	0	0
SERATi	ser-L[c] + accoa[c] -> coa[c] + acser[c]	Cysteine Metabolism	0	0	0	0	0	0	0	0
SLFAT	so4[c] + adp[c] + h[c] <=> pi[c] + aps[c]	Cysteine Metabolism	0	0	0	0	0	0	0	0
SULR	3 h2o[c] + 3 nadp[c] + h2s[c] <=> 5 h[c] + 3 nadph[c] + so3[c]	Cysteine Metabolism	0	0	0	0	0	0	0	0
FACOAL182	atp[c] + coa[c] + ocdcya[c] <=> amp[c] + ppi[c] + ocdycacoa[c]	Fatty Acid Biosynthesis	0	0	0.000279866	0.000638609	0.00155645	0	0	0.000279866
FAS140	3 h[c] + 2 nadph[c] + malcoa[c] + ddca[c] -> h2o[c] + co2[c] + 2 nadp[c] + coa[c] + ttdca[c]	Fatty Acid Biosynthesis	0	0	0.00024877	0.000567652	0.00138351	0	0	0.00024877
FAS120	3 h[c] + 2 nadph[c] + malcoa[c] + dca[c] -> h2o[c] + co2[c] + 2 nadp[c] + coa[c] + ddca[c]	Fatty Acid Biosynthesis	0	0	6.21924e-05	0.000141913	0.000345877	0	0	6.21924e-05
ACACT1	2 accoa[c] -> aacoa[c] + coa[c]	Fatty Acid Biosynthesis	0	0	0	0	0	0.0159181	0.0216094	0
ACCOACrm	accoa[m] + atp[m] + hco3[m] <=> h[m] + adp[m] + malcoa[m] + pi[m]	Fatty Acid Biosynthesis	0	0	0	0	0	0	0	0
ACOATA	accoa[c] + ACP[c] <=> coa[c] + acACP[c]	Fatty Acid Biosynthesis	0	0	0	0	0	0	0	0
ACOATAm	accoa[m] + ACP[m] <=> coa[m] + acACP[m]	Fatty Acid Biosynthesis	0	0	0	0	0	0	0	0
DESAT14	h[c] + o2[c] + nadph[c] + tdcoa[c] -> 2 h2o[c] + nadp[c] + tdecoa[c]	Fatty Acid Biosynthesis	0	0	0	0	0	0	0	0
FA120ACPH	h2o[c] + ddcaACP[c] <=> h[c] + ACP[c] + ddca[c]	Fatty Acid Biosynthesis	0	0	0	0	0	0	0	0
FA140ACPH	h2o[c] + myrsACP[c] <=> h[c] + ACP[c] + ttdca[c]	Fatty Acid Biosynthesis	0	0	0	0	0	0	0	0
FA141ACPH	h2o[c] + tdeACP[c] <=> h[c] + ACP[c] + ttdcea[c]	Fatty Acid Biosynthesis	0	0	0	0	0	0	0	0
FA160ACPH	h2o[c] + palmACP[c] <=> h[c] + ACP[c] + hdca[c]	Fatty Acid Biosynthesis	0	0	0	0	0	0	0	0
FA161ACPH	h2o[c] + hdeACP[c] <=> h[c] + ACP[c] + hdcea[c]	Fatty Acid Biosynthesis	0	0	0	0	0	0	0	0
FA180ACPH	h2o[c] + ocdcaACP[c] <=> h[c] + ACP[c] + ocdca[c]	Fatty Acid Biosynthesis	0	0	0	0	0	0	0	0
FA181ACPH	h2o[c] + octeACP[c] <=> h[c] + ACP[c] + ocdcea[c]	Fatty Acid Biosynthesis	0	0	0	0	0	0	0	0
FA182ACPH	h2o[c] + ocdcyaACP[c] <=> h[c] + ACP[c] + ocdcya[c]	Fatty Acid Biosynthesis	0	0	0	0	0	0	0	0
FACOAL100p	coa[x] + atp[x] + dca[x] <=> dcacoa[x] + amp[x] + ppi[x]	Fatty Acid Biosynthesis	0	0	0	0	0	0	0	0
FACOAL120p	coa[x] + atp[x] + ddca[x] <=> ddcacoa[x] + amp[x] + ppi[x]	Fatty Acid Biosynthesis	0	0	0	0	0	0	0	0
FACOAL140p	coa[x] + atp[x] + ttdca[x] <=> tdcoa[x] + amp[x] + ppi[x]	Fatty Acid Biosynthesis	0	0	0	0	0	0	0	0
FACOAL141	atp[c] + coa[c] + ttdcea[c] <=> amp[c] + ppi[c] + tdecoa[c]	Fatty Acid Biosynthesis	0	0	0	0	0	0	0	0
FACOAL141p	coa[x] + atp[x] + ttdcea[x] <=> amp[x] + ppi[x] + tdecoa[x]	Fatty Acid Biosynthesis	0	0	0	0	0	0	0	0
FACOAL160p	coa[x] + atp[x] + hdca[x] <=> pmtcoa[x] + amp[x] + ppi[x]	Fatty Acid Biosynthesis	0	0	0	0	0	0	0	0
FACOAL161p	coa[x] + atp[x] + hdcea[x] <=> amp[x] + ppi[x] + hdcoa[x]	Fatty Acid Biosynthesis	0	0	0	0	0	0	0	0
FACOAL240p	coa[x] + atp[x] + ttc[x] <=> ttccoa[x] + amp[x] + ppi[x]	Fatty Acid Biosynthesis	0	0	0	0	0	0	0	0
FACOAL260p	coa[x] + atp[x] + hexc[x] <=> hexccoa[x] + amp[x] + ppi[x]	Fatty Acid Biosynthesis	0	0	0	0	0	0	0	0
FACOAL80p	coa[x] + atp[x] + octa[x] <=> occoa[x] + amp[x] + ppi[x]	Fatty Acid Biosynthesis	0	0	0	0	0	0	0	0
FAS100	3 h[c] + 2 nadph[c] + malcoa[c] + octa[c] -> h2o[c] + co2[c] + 2 nadp[c] + coa[c] + dca[c]	Fatty Acid Biosynthesis	0	0	0	0	0	0	0	0
FAS100ACPm	3 h[m] + 2 nadph[m] + malACP[m] + ocACP[m] -> h2o[m] + co2[m] + ACP[m] + 2 nadp[m] + dcaACP[m]	Fatty Acid Biosynthesis	0	0	0	0	0	0	0	0
FAS120ACPm	3 h[m] + 2 nadph[m] + malACP[m] + dcaACP[m] -> h2o[m] + co2[m] + ACP[m] + 2 nadp[m] + ddcaACP[m]	Fatty Acid Biosynthesis	0	0	0	0	0	0	0	0
FAS140ACPm	3 h[m] + 2 nadph[m] + ddcaACP[m] + malACP[m] -> h2o[m] + co2[m] + ACP[m] + 2 nadp[m] + myrsACP[m]	Fatty Acid Biosynthesis	0	0	0	0	0	0	0	0
FAS141	4 h[c] + o2[c] + 3 nadph[c] + malcoa[c] + ddca[c] -> 3 h2o[c] + co2[c] + 3 nadp[c] + coa[c] + ttdcea[c]	Fatty Acid Biosynthesis	0	0	0	0	0	0	0	0
FAS141ACPm	4 h[m] + o2[m] + 3 nadph[m] + ddcaACP[m] + malACP[m] -> 3 h2o[m] + co2[m] + ACP[m] + 3 nadp[m] + tdeACP[m]	Fatty Acid Biosynthesis	0	0	0	0	0	0	0	0
FAS160ACPm	3 h[m] + 2 nadph[m] + myrsACP[m] + malACP[m] -> h2o[m] + co2[m] + ACP[m] + 2 nadp[m] + palmACP[m]	Fatty Acid Biosynthesis	0	0	0	0	0	0	0	0
FAS161ACPm	4 h[m] + o2[m] + 3 nadph[m] + myrsACP[m] + malACP[m] -> 3 h2o[m] + co2[m] + ACP[m] + 3 nadp[m] + hdeACP[m]	Fatty Acid Biosynthesis	0	0	0	0	0	0	0	0
FAS180ACPm	3 h[m] + 2 nadph[m] + palmACP[m] + malACP[m] -> h2o[m] + co2[m] + ACP[m] + 2 nadp[m] + ocdcaACP[m]	Fatty Acid Biosynthesis	0	0	0	0	0	0	0	0
FAS181ACPm	4 h[m] + o2[m] + 3 nadph[m] + palmACP[m] + malACP[m] -> 3 h2o[m] + co2[m] + ACP[m] + 3 nadp[m] + octeACP[m]	Fatty Acid Biosynthesis	0	0	0	0	0	0	0	0
FAS182ACPm	5 h[m] + 2 o2[m] + 4 nadph[m] + palmACP[m] + malACP[m] -> 5 h2o[m] + co2[m] + ACP[m] + 4 nadp[m] + ocdcyaACP[m]	Fatty Acid Biosynthesis	0	0	0	0	0	0	0	0
FAS240_L	9 h[c] + 6 nadph[c] + 3 malcoa[c] + ocdca[c] -> 3 h2o[c] + 3 co2[c] + 6 nadp[c] + 3 coa[c] + ttc[c]	Fatty Acid Biosynthesis	0	0	0	0	0	0	0	0
FAS260	3 h[c] + 2 nadph[c] + malcoa[c] + ttc[c] -> h2o[c] + co2[c] + 2 nadp[c] + coa[c] + hexc[c]	Fatty Acid Biosynthesis	0	0	0	0	0	0	0	0
FAS80ACPm_L	9 h[m] + acACP[m] + 6 nadph[m] + 3 malACP[m] -> 3 h2o[m] + 3 co2[m] + 3 ACP[m] + 6 nadp[m] + ocACP[m]	Fatty Acid Biosynthesis	0	0	0	0	0	0	0	0
FAS80_L	8 h[c] + 6 nadph[c] + accoa[c] + 3 malcoa[c] -> 2 h2o[c] + 3 co2[c] + 6 nadp[c] + 4 coa[c] + octa[c]	Fatty Acid Biosynthesis	0	0	0	0	0	0	0	0
MCOATA	malcoa[c] + ACP[c] <=> coa[c] + malACP[c]	Fatty Acid Biosynthesis	0	0	0	0	0	0	0	0
MCOATAm	malcoa[m] + ACP[m] <=> coa[m] + malACP[m]	Fatty Acid Biosynthesis	0	0	0	0	0	0	0	0
ACACT4p	3odcoa[x] + coa[x] -> accoa[x] + occoa[x]	Fatty Acid Degradation	0	0	0	0	0	0	0	0
ACACT5p	coa[x] + 3oddcoa[x] -> accoa[x] + dcacoa[x]	Fatty Acid Degradation	0	0	0	0	0	0	0	0
ACACT6p	coa[x] + 3otdcoa[x] -> accoa[x] + ddcacoa[x]	Fatty Acid Degradation	0	0	0	0	0	0	0	0
ACACT7p	coa[x] + 3ohdcoa[x] -> accoa[x] + tdcoa[x]	Fatty Acid Degradation	0	0	0	0	0	0	0	0
ACACT8p	coa[x] + 3ohodcoa[x] -> accoa[x] + pmtcoa[x]	Fatty Acid Degradation	0	0	0	0	0	0	0	0
ACACT9p	coa[x] + 3ohxccoa[x] -> accoa[x] + ttccoa[x]	Fatty Acid Degradation	0	0	0	0	0	0	0	0
ACOAO4p	dcacoa[x] + o2[x] -> dc2coa[x] + h2o2[x]	Fatty Acid Degradation	0	0	0	0	0	0	0	0
ACOAO5p	ddcacoa[x] + o2[x] -> h2o2[x] + dd2coa[x]	Fatty Acid Degradation	0	0	0	0	0	0	0	0
ACOAO6p	tdcoa[x] + o2[x] -> h2o2[x] + td2coa[x]	Fatty Acid Degradation	0	0	0	0	0	0	0	0
ACOAO7p	pmtcoa[x] + o2[x] -> h2o2[x] + hdd2coa[x]	Fatty Acid Degradation	0	0	0	0	0	0	0	0
ACOAO8p	o2[x] + stcoa[x] -> h2o2[x] + od2coa[x]	Fatty Acid Degradation	0	0	0	0	0	0	0	0
ACOAO9p	o2[x] + hexccoa[x] -> h2o2[x] + hxc2coa[x]	Fatty Acid Degradation	0	0	0	0	0	0	0	0
ECOAH11p	hxc2coa[x] + h2o[x] <=> 3hxccoa[x]	Fatty Acid Degradation	0	0	0	0	0	0	0	0
ECOAH4p	3hdcoa[x] <=> dc2coa[x] + h2o[x]	Fatty Acid Degradation	0	0	0	0	0	0	0	0
ECOAH5p	3hddcoa[x] <=> dd2coa[x] + h2o[x]	Fatty Acid Degradation	0	0	0	0	0	0	0	0
ECOAH6p	3htdcoa[x] <=> td2coa[x] + h2o[x]	Fatty Acid Degradation	0	0	0	0	0	0	0	0
ECOAH7p	3hhdcoa[x] <=> hdd2coa[x] + h2o[x]	Fatty Acid Degradation	0	0	0	0	0	0	0	0
ECOAH8p	3hodcoa[x] <=> od2coa[x] + h2o[x]	Fatty Acid Degradation	0	0	0	0	0	0	0	0
FAO141p_even	6 coa[x] + 6 o2[x] + 6 h2o[x] + tdecoa[x] + 6 nad[x] + nadph[x] -> 5 h[x] + 7 accoa[x] + 6 h2o2[x] + 6 nadh[x] + nadp[x]	Fatty Acid Degradation	0	0	0	0	0	0	0	0
FAO141p_odd	6 coa[x] + 5 o2[x] + 6 h2o[x] + tdecoa[x] + 6 nad[x] -> 6 h[x] + 7 accoa[x] + 5 h2o2[x] + 6 nadh[x]	Fatty Acid Degradation	0	0	0	0	0	0	0	0
FAO161p_even	7 coa[x] + 7 o2[x] + 7 h2o[x] + hdcoa[x] + 7 nad[x] + nadph[x] -> 6 h[x] + 8 accoa[x] + 7 h2o2[x] + 7 nadh[x] + nadp[x]	Fatty Acid Degradation	0	0	0	0	0	0	0	0
FAO161p_odd	7 coa[x] + 6 o2[x] + 7 h2o[x] + hdcoa[x] + 7 nad[x] -> 7 h[x] + 8 accoa[x] + 6 h2o2[x] + 7 nadh[x]	Fatty Acid Degradation	0	0	0	0	0	0	0	0
FAO181p_even	8 coa[x] + 8 o2[x] + 8 h2o[x] + odecoa[x] + 8 nad[x] + nadph[x] -> 7 h[x] + 9 accoa[x] + 8 h2o2[x] + 8 nadh[x] + nadp[x]	Fatty Acid Degradation	0	0	0	0	0	0	0	0
FAO181p_odd	8 coa[x] + 7 o2[x] + 8 h2o[x] + odecoa[x] + 8 nad[x] -> 8 h[x] + 9 accoa[x] + 7 h2o2[x] + 8 nadh[x]	Fatty Acid Degradation	0	0	0	0	0	0	0	0
FAO182p_even/even	8 coa[x] + 8 o2[x] + 8 h2o[x] + ocdycacoa[x] + 8 nad[x] + 2 nadph[x] -> 6 h[x] + 9 accoa[x] + 8 h2o2[x] + 8 nadh[x] + 2 nadp[x]	Fatty Acid Degradation	0	0	0	0	0	0	0	0
FAO182p_even/odd	8 coa[x] + 7 o2[x] + 8 h2o[x] + ocdycacoa[x] + 8 nad[x] + nadph[x] -> 7 h[x] + 9 accoa[x] + 7 h2o2[x] + 8 nadh[x] + nadp[x]	Fatty Acid Degradation	0	0	0	0	0	0	0	0
FAO182p_odd/odd	8 coa[x] + 6 o2[x] + 8 h2o[x] + ocdycacoa[x] + 8 nad[x] -> 8 h[x] + 9 accoa[x] + 6 h2o2[x] + 8 nadh[x]	Fatty Acid Degradation	0	0	0	0	0	0	0	0
FAO240p	3 coa[x] + ttccoa[x] + 3 o2[x] + 3 h2o[x] + 3 nad[x] -> 3 h[x] + 3 accoa[x] + 3 h2o2[x] + stcoa[x] + 3 nadh[x]	Fatty Acid Degradation	0	0	0	0	0	0	0	0
FAO80p	3 coa[x] + occoa[x] + 3 o2[x] + 3 h2o[x] + 3 nad[x] -> 3 h[x] + 4 accoa[x] + 3 h2o2[x] + 3 nadh[x]	Fatty Acid Degradation	0	0	0	0	0	0	0	0
HACD10p	3hxccoa[x] + nad[x] <=> h[x] + 3ohxccoa[x] + nadh[x]	Fatty Acid Degradation	0	0	0	0	0	0	0	0
HACD4p	h[x] + 3odcoa[x] + nadh[x] <=> 3hdcoa[x] + nad[x]	Fatty Acid Degradation	0	0	0	0	0	0	0	0
HACD5p	h[x] + 3oddcoa[x] + nadh[x] <=> 3hddcoa[x] + nad[x]	Fatty Acid Degradation	0	0	0	0	0	0	0	0
HACD6p	h[x] + 3otdcoa[x] + nadh[x] <=> 3htdcoa[x] + nad[x]	Fatty Acid Degradation	0	0	0	0	0	0	0	0
HACD7p	h[x] + 3ohdcoa[x] + nadh[x] <=> 3hhdcoa[x] + nad[x]	Fatty Acid Degradation	0	0	0	0	0	0	0	0
HACD8p	h[x] + 3ohodcoa[x] + nadh[x] <=> 3hodcoa[x] + nad[x]	Fatty Acid Degradation	0	0	0	0	0	0	0	0
PTE10x	dcacoa[x] + h2o[x] -> h[x] + coa[x] + dca[x]	Fatty Acid Degradation	0	0	0	0	0	0	0	0
PTE11x	ddcacoa[x] + h2o[x] -> h[x] + coa[x] + ddca[x]	Fatty Acid Degradation	0	0	0	0	0	0	0	0
PTE12x	ttccoa[x] + h2o[x] -> h[x] + coa[x] + ttc[x]	Fatty Acid Degradation	0	0	0	0	0	0	0	0
PTE2x	pmtcoa[x] + h2o[x] -> h[x] + coa[x] + hdca[x]	Fatty Acid Degradation	0	0	0	0	0	0	0	0
PTE7x	tdcoa[x] + h2o[x] -> h[x] + coa[x] + ttdca[x]	Fatty Acid Degradation	0	0	0	0	0	0	0	0
PTE8x	stcoa[x] + h2o[x] -> h[x] + coa[x] + ocdca[x]	Fatty Acid Degradation	0	0	0	0	0	0	0	0
PTE9x	occoa[x] + h2o[x] -> h[x] + coa[x] + octa[x]	Fatty Acid Degradation	0	0	0	0	0	0	0	0
CSNATm	coa[m] + acrn[m] <=> accoa[m] + crn[m]	Fatty Acid Metabolism	0	0	0	0	0	0.0315214	0.00207981	0
CSNATp	accoa[x] + crn[x] <=> coa[x] + acrn[x]	Fatty Acid Metabolism	0	0	0	0	0	0	0	0
CSNATr	accoa[c] + crn[c] <=> coa[c] + acrn[c]	Fatty Acid Metabolism	0	0	0	0	0	0.0315214	0.00207981	0
FTHFCLm	atp[m] + 5fthf[m] -> adp[m] + pi[m] + methf[m]	Folate Metabolism	0	0	0.00820886	0.016332	0	0.0494452	0	0.00820886
THFATm	h2o[m] + methf[m] -> h[m] + 5fthf[m]	Folate Metabolism	0	0	0.00820886	0.016332	0	0.0494452	0	0.00820886
ADCL	4adcho[c] -> h[c] + 4abz[c] + pyr[c]	Folate Metabolism	0	0	0	0.0163977	0	0	0	0
ADCS	gln-L[c] + chor[c] -> glu-L[c] + 4adcho[c]	Folate Metabolism	0	0	0	0.0163977	0	0	0	0
AKP1	3 h2o[c] + ahdt[c] -> 2 h[c] + 3 pi[c] + dhnpt[c]	Folate Metabolism	0	0	0	0	0	0	0	0
ASPOcm	asp-L[c] + fad[m] -> h[c] + iasp[c] + fadh2[m]	Folate Metabolism	0	0	0	0	0	0	0	0
DHFRim	h[m] + nadph[m] + dhf[m] -> nadp[m] + thf[m]	Folate Metabolism	0	0	0	0	0	0	0	0
DHFS	atp[c] + glu-L[c] + dhpt[c] -> adp[c] + h[c] + pi[c] + dhf[c]	Folate Metabolism	0	0	0	0	0	0	0	0
DHNPAm	dhnpt[m] -> h[m] + 2ahhmp[m] + gcald[m]	Folate Metabolism	0	0	0	0	0	0	0	0
DHPSm	4abz[m] + 2ahhmp[m] -> h2o[m] + dhpt[m]	Folate Metabolism	0	0	0	0	0	0	0	0
DNMPPA	h2o[c] + dhpmp[c] -> pi[c] + dhnpt[c]	Folate Metabolism	0	0	0	0	0	0	0	0
DNTPPA	h2o[c] + ahdt[c] -> h[c] + ppi[c] + dhpmp[c]	Folate Metabolism	0	0	0	0	0	0	0	0
FOLD3m	4abz[m] + 2ahhmd[m] -> ppi[m] + dhpt[m]	Folate Metabolism	0	0	0	0	0	0	0	0
FTHFCL	atp[c] + 5fthf[c] -> adp[c] + pi[c] + methf[c]	Folate Metabolism	0	0	0	0	0	0	0	0
FTHFI	atp[c] + h2o[c] + 5fthf[c] -> adp[c] + h[c] + pi[c] + 10fthf[c]	Folate Metabolism	0	0	0	0	0	0	0	0
FTHFLmi	atp[m] + thf[m] + for[m] -> adp[m] + pi[m] + 10fthf[m]	Folate Metabolism	0	0	0	0	0	0	0	0
GTPCI	h2o[c] + gtp[c] -> h[c] + ahdt[c] + for[c]	Folate Metabolism	0	0	0	0	0	0	0	0
HPPKm	atp[m] + 2ahhmp[m] -> h[m] + amp[m] + 2ahhmd[m]	Folate Metabolism	0	0	0	0	0	0	0	0
MTHFCm	h2o[m] + methf[m] <=> h[m] + 10fthf[m]	Folate Metabolism	0	0	0	0	0	0	0	0
MTHFDm	nadp[m] + mlthf[m] <=> nadph[m] + methf[m]	Folate Metabolism	0	0	0	0	0	0	0	0
MTHFR3	2 h[c] + nadph[c] + mlthf[c] -> nadp[c] + 5mthf[c]	Folate Metabolism	0	0	0	0	0	0	0	0
QULNS	iasp[c] + dhap[c] -> 2 h2o[c] + pi[c] + quln[c]	Folate Metabolism	0	0	0	0	0	0	0	0
THFGLUS	atp[c] + glu-L[c] + thf[c] <=> adp[c] + h[c] + pi[c] + thfglu[c]	Folate Metabolism	0	0	0	0	0	0	0	0
FBP26	h2o[c] + f26bp[c] -> pi[c] + f6p[c]	Fructose and Mannose Metabolism	0	0	0.0366021	0.0586034	0.0384704	0.0571449	0.0184097	0.0366021
PFK26	atp[c] + f6p[c] -> adp[c] + h[c] + f26bp[c]	Fructose and Mannose Metabolism	0	0	0.0366021	0.0586034	0.0384704	0.0571449	0.0184097	0.0366021
FRUK	atp[c] + f1p[c] -> adp[c] + h[c] + fdp[c]	Fructose and Mannose Metabolism	0	0	0	0	0	0	0	0
EPMGH	h2o[c] + epm[c] <=> gal[c] + man[c]	Galactose metabolism	0	0	0	0	0	0	0	0
GALIGH	h2o[c] + 1Dgali[c] <=> gal[c] + inost[c]	Galactose metabolism	0	0	0	0	0	0	0	0
GALK	atp[c] + gal[c] -> adp[c] + h[c] + gal1p[c]	Galactose metabolism	0	0	0	0	0	0	0	0
GALS3	h2o[c] + melib[c] -> glc-D[c] + gal[c]	Galactose metabolism	0	0	0	0	0	0	0	0
GGLGH	h2o[c] + ggl[c] <=> glyc[c] + gal[c]	Galactose metabolism	0	0	0	0	0	0	0	0
MALT	h2o[c] + malt[c] -> 2 glc-D[c]	Galactose metabolism	0	0	0	0	0	0	0	0
MELTGH	h2o[c] + melt[c] <=> gal[c] + sbt-D[c]	Galactose metabolism	0	0	0	0	0	0	0	0
RAFGH	h2o[c] + raffin[c] -> gal[c] + sucr[c]	Galactose metabolism	0	0	0	0	0	0	0	0
UDPG4E	udpg[c] <=> udpgal[c]	Galactose metabolism	0	0	0	0	0	0	0	0
G6PDA	h2o[c] + gam6p[c] -> nh4[c] + f6p[c]	Glutamate metabolism	0	0	0.00526166	0.00908034	0.00364016	0.0132443	0.00271537	0.00526166
P5CDm	2 h2o[m] + nad[m] + 1pyr5c[m] -> h[m] + nadh[m] + glu-L[m]	Glutamate metabolism	0	0	0.00491316	0.00680838	0.00668977	0.022608	0.000444493	0.00491316
ACGAM6PS	accoa[c] + gam6p[c] <=> h[c] + coa[c] + acgam6p[c]	Glutamate metabolism	0	0	0	0	0	0	0	0
ACGAMPM	acgam6p[c] <=> acgam1p[c]	Glutamate metabolism	0	0	0	0	0	0	0	0
CHTNDA	h2o[c] + chitin[c] -> h[c] + ac[c] + chitos[c]	Glutamate metabolism	0	0	0	0	0	0	0	0
CHTNS	udpacgal[c] -> h[c] + udp[c] + chitin[c]	Glutamate metabolism	0	0	0	0	0	0	0	0
GLUSx	gln-L[c] + h[c] + nadh[c] + akg[c] -> 2 glu-L[c] + nad[c]	Glutamate metabolism	0	0	0	0	0.0141338	0.00835543	0.0171912	0
GTHOm	h[m] + nadph[m] + gthox[m] -> nadp[m] + 2 gthrd[m]	Glutamate metabolism	0	0	0	0	0	0	0	0
GTHPm	h2o2[m] + 2 gthrd[m] <=> 2 h2o[m] + gthox[m]	Glutamate metabolism	0	0	0	0	0	0	0	0
PGAMT	gam1p[c] <=> gam6p[c]	Glutamate metabolism	0	0	0	0	0	0	0	0
PYR5CDm	h2o[m] + nadp[m] + glu5sa[m] -> 2 h[m] + glu-L[m] + nadph[m]	Glutamate metabolism	0	0	0	0	0.00458275	0	0.000845939	0
UDPACGLP	h[c] + acgam1p[c] + utp[c] <=> ppi[c] + udpacgal[c]	Glutamate metabolism	0	0	0	0	0	0	0	0
GLUN	gln-L[c] + h2o[c] -> glu-L[c] + nh4[c]	Glutamine Metabolism	0	0	0.0105233	0.0322474	0.00728031	0.0264885	0.00543075	0.0105233
GF6PTA	gln-L[c] + f6p[c] -> glu-L[c] + gam6p[c]	Glutamine Metabolism	0	0	0.00526166	0.0231671	0.00364016	0.0132443	0.00271537	0.00526166
G3PT	h2o[c] + glyc3p[c] -> pi[c] + glyc[c]	Glycerolipid Metabolism	0	0	0.0366021	0.0586034	0.0384704	0.0759975	0.0216276	0.0366021
GLYK	atp[c] + glyc[c] -> adp[c] + h[c] + glyc3p[c]	Glycerolipid Metabolism	0	0	0.0366021	0.0586034	0.0384704	0.0382922	0.0151917	0.0366021
G3PD1irm	h[m] + nadh[m] + dhap[m] -> nad[m] + glyc3p[m]	Glycerolipid Metabolism	0	0	0.035358	0.0388656	0.0364455	0.115948	0	0.035358
ALCD19y	h[c] + nadph[c] + glyald[c] -> nadp[c] + glyc[c]	Glycerolipid Metabolism	0	0	0	0	0	0	0	0
DHAK	atp[c] + dha[c] -> adp[c] + h[c] + dhap[c]	Glycerolipid Metabolism	0	0	0	0	0	0.0377053	0.00643583	0
GLYCDy	nadp[c] + glyc[c] -> h[c] + nadph[c] + dha[c]	Glycerolipid Metabolism	0	0	0	0	0	0.0377053	0.00643583	0
GPDDA1	h2o[c] + g3pc[c] -> h[c] + chol[c] + glyc3p[c]	Glycerolipid Metabolism	0	0	0	0.00290878	0	0	0	0
TAGL_SC	h2o[c] + 0.01 triglyc_SC[c] -> h[c] + 0.01 12dgr_SC[c] + 0.27 hdca[c] + 0.17 hdcea[c] + 0.05 ocdca[c] + 0.24 ocdcea[c] + 0.1 ttdca[c] + 0.02 dca[c] + 0.06 ddca[c] + 0.09 ocdcya[c]	Glycerolipid Metabolism	0	0	0	0	0	0	0	0
PGCD	nad[c] + 3pg[c] -> h[c] + nadh[c] + 3php[c]	Glycine and Serine Metabolism	0	0	0.0669097	0.0793988	0.0737023	0	0.0226806	0.0669097
PSERT	glu-L[c] + 3php[c] -> akg[c] + pser-L[c]	Glycine and Serine Metabolism	0	0	0.0669097	0.0793988	0.0737023	0	0.0226806	0.0669097
PSP_L	h2o[c] + pser-L[c] -> ser-L[c] + pi[c]	Glycine and Serine Metabolism	0	0	0.0669097	0.0793988	0.0737023	0	0.0226806	0.0669097
GCC2am	h[m] + lpam[m] + gly[m] <=> co2[m] + alpam[m]	Glycine and Serine Metabolism	0	0	0	0	0	0	0	0
GCC2bim	thf[m] + alpam[m] -> dhlam[m] + mlthf[m] + nh4[m]	Glycine and Serine Metabolism	0	0	0	0	0	0	0	0
HSDxi	h[c] + nadh[c] + aspsa[c] -> nad[c] + hom-L[c]	Glycine and Serine Metabolism	0	0	0	0	0	0.0489629	0.00543861	0
LSERDHr	ser-L[c] + nadp[c] <=> h[c] + nadph[c] + 2amsa[c]	Glycine and Serine Metabolism	0	0	0	0	0	0	0	0
SERD_L	ser-L[c] -> nh4[c] + pyr[c]	Glycine and Serine Metabolism	0	0	0	0	0	0	0	0
DPGM	13dpg[c] <=> h[c] + 23dpg[c]	Glycolysis/Gluconeogenesis	0	0	0	0	0	0	0	0
FBA2	f1p[c] <=> glyald[c] + dhap[c]	Glycolysis/Gluconeogenesis	0	0	0	0	0	0	0	0
GLUK	atp[c] + glc-D[c] -> adp[c] + h[c] + g6p-B[c]	Glycolysis/Gluconeogenesis	0	0	0	0	0	0.0230848	0.00562296	0
HEX4	atp[c] + man[c] -> adp[c] + h[c] + man6p[c]	Glycolysis/Gluconeogenesis	0	0	0	0	0	0	0	0
PFK_2	atp[c] + tag6p-D[c] -> adp[c] + h[c] + tagdp-D[c]	Glycolysis/Gluconeogenesis	0	0	0	0	0	0	0	0
DOLK	ctp[c] + dolichol[c] -> h[c] + cdp[c] + dolp[c]	Glycoprotein Metabolism	0	0	0	0	0	0	0	0
G12MT1g	gdpmann[g] + m2macchitppdol[g] -> h[g] + gdp[g] + m3macchitppdol[g]	Glycoprotein Metabolism	0	0	0	0	0	0	0	0
G12MT2g	gdpmann[g] + m3macchitppdol[g] -> h[g] + gdp[g] + m4macchitppdol[g]	Glycoprotein Metabolism	0	0	0	0	0	0	0	0
G13MTg	gdpmann[g] + macchitppdol[g] -> h[g] + gdp[g] + m1macchitppdol[g]	Glycoprotein Metabolism	0	0	0	0	0	0	0	0
G16MTg	gdpmann[g] + m1macchitppdol[g] -> h[g] + m2macchitppdol[g] + gdp[g]	Glycoprotein Metabolism	0	0	0	0	0	0	0	0
ALLTAHr	h2o[c] + alltt[c] <=> urdglyc[c] + urea[c]	Histidine Metabolism	0	0	0	0	0	0	0	0
ALLTNr	h2o[c] + alltn[c] <=> h[c] + alltt[c]	Histidine Metabolism	0	0	0	0	0	0	0	0
ARMT	his-L[c] + amet[c] -> h[c] + ahcys[c] + NPmehis[c]	Histidine Metabolism	0	0	0	0	0	0	0	0
UGLYCHr	h2o[c] + 2 h[c] + urdglyc[c] <=> co2[c] + 2 nh4[c] + glx[c]	Histidine Metabolism	0	0	0	0	0	0	0	0
FDH	nad[c] + for[c] -> nadh[c] + co2[c]	Methane Metabolism	0	0	0.00346753	0.00804624	0.00255045	0	0	0.00346753
SFGTH	h2o[c] + Sfglutth[c] <=> h[c] + for[c] + gthrd[c]	Methane Metabolism	0	0	0	0	0	0	0	0
ADMDC	h[c] + amet[c] -> co2[c] + ametam[c]	Methionine Metabolism	0	0	0	0	0.0136709	0	0	0
AHSERL	achms[c] + ch4s[c] -> met-L[c] + h[c] + ac[c]	Methionine Metabolism	0	0	0	0	0	0	0	0
AHSERL2	achms[c] + h2s[c] -> h[c] + ac[c] + hcys-L[c]	Methionine Metabolism	0	0	0	0	0	0	0	0
CYSTL	h2o[c] + cyst-L[c] -> nh4[c] + pyr[c] + hcys-L[c]	Methionine Metabolism	0	0	0	0	0	0	0	0
CYSTLp	h2o[x] + cyst-L[x] -> hcys-L[x] + nh4[x] + pyr[x]	Methionine Metabolism	0	0	0	0	0	0	0	0
DIPS	amet[c] + caphis[c] -> h[c] + ahcys[c] + cmaphis[c]	Methionine Metabolism	0	0	0	0	0	0	0	0
DKMPPD2	3 h2o[c] + dkmpp[c] -> 6 h[c] + pi[c] + for[c] + 2kmb[c]	Methionine Metabolism	0	0	0	0	0.0136709	0	0	0
HSERTA	accoa[c] + hom-L[c] <=> coa[c] + achms[c]	Methionine Metabolism	0	0	0	0	0	0	0	0
MDRPD	5mdru1p[c] -> h2o[c] + dkmpp[c]	Methionine Metabolism	0	0	0	0	0.0136709	0	0	0
METB1	cys-L[c] + achms[c] -> h[c] + ac[c] + cyst-L[c]	Methionine Metabolism	0	0	0	0	0	0	0	0
METS	hcys-L[c] + 5mthf[c] -> met-L[c] + h[c] + thf[c]	Methionine Metabolism	0	0	0	0	0	0	0	0
MHPGLUT	hcys-L[c] + mhpglu[c] -> met-L[c] + hpglu[c]	Methionine Metabolism	0	0	0	0	0	0	0	0
MTAP	pi[c] + 5mta[c] -> ade[c] + 5mdr1p[c]	Methionine Metabolism	0	0	0	0	0.0136709	0	0	0
MTRI	5mdr1p[c] <=> 5mdru1p[c]	Methionine Metabolism	0	0	0	0	0.0136709	0	0	0
SHSL1	cys-L[c] + suchms[c] -> h[c] + cyst-L[c] + succ[c]	Methionine Metabolism	0	0	0	0	0	0.00028435	0.00015189	0
SHSL4r	h2o[c] + suchms[c] <=> h[c] + 2obut[c] + nh4[c] + succ[c]	Methionine Metabolism	0	0	0	0	0	-0.00028435	-0.00015189	0
UNK3	glu-L[c] + 2kmb[c] -> met-L[c] + akg[c]	Methionine Metabolism	0	0	0	0	0.0136709	0	0	0
NADK	atp[c] + nad[c] -> adp[c] + h[c] + nadp[c]	NAD Biosynthesis	0	0	0.0366021	0.0586034	0.0384704	0.0571449	0.0184097	0.0366021
NADPPPS	h2o[c] + nadp[c] -> pi[c] + nad[c]	NAD Biosynthesis	0	0	0.0366021	0.0586034	0.0384704	0.0571449	0.0184097	0.0366021
NADPPPSm	h2o[m] + nadp[m] -> nad[m] + pi[m]	NAD Biosynthesis	0	0	0.00820886	0.016332	0	0.0494452	0	0.00820886
NADKm	nad[m] + atp[m] -> h[m] + adp[m] + nadp[m]	NAD Biosynthesis	0	0	0.00820886	0.016332	0	0.0494452	0	0.00820886
NADDPp	h2o[x] + nad[x] -> 2 h[x] + amp[x] + nmn[x]	NAD Biosynthesis	0	0	0	0	0	0	0	0
NADN	h2o[c] + nad[c] -> h[c] + adprib[c] + ncam[c]	NAD Biosynthesis	0	0	0	0	0	0	0	0
NADNm	h2o[m] + nad[m] -> h[m] + adprib[m] + ncam[m]	NAD Biosynthesis	0	0	0	0	0	0	0	0
NADS1	atp[c] + nh4[c] + dnad[c] -> amp[c] + h[c] + nad[c] + ppi[c]	NAD Biosynthesis	0	0	0	0	0	0	0	0
NADS1n	atp[n] + dnad[n] + nh4[n] -> h[n] + amp[n] + nad[n] + ppi[n]	NAD Biosynthesis	0	0	0	0	0	0	0	0
NAPRT	h[c] + prpp[c] + nac[c] -> ppi[c] + nicrnt[c]	NAD Biosynthesis	0	0	0	0	0	0	0	0
NAPRTm	h[m] + nac[m] + prpp[m] -> ppi[m] + nicrnt[m]	NAD Biosynthesis	0	0	0	0	0	0	0	0
NMNAT	atp[c] + h[c] + nmn[c] -> nad[c] + ppi[c]	NAD Biosynthesis	0	0	0	0	0	0	0	0
NMNATm	h[m] + atp[m] + nmn[m] -> nad[m] + ppi[m]	NAD Biosynthesis	0	0	0	0	0	0	0	0
NNAMr	h2o[c] + ncam[c] <=> nh4[c] + nac[c]	NAD Biosynthesis	0	0	0	0	0	0	0	0
NNAMrm	h2o[m] + ncam[m] <=> nh4[m] + nac[m]	NAD Biosynthesis	0	0	0	0	0	0	0	0
NNAT	atp[c] + h[c] + nicrnt[c] -> ppi[c] + dnad[c]	NAD Biosynthesis	0	0	0	0	0	0	0	0
NNATm	h[m] + atp[m] + nicrnt[m] -> ppi[m] + dnad[m]	NAD Biosynthesis	0	0	0	0	0	0	0	0
NNDPR	2 h[c] + prpp[c] + quln[c] -> co2[c] + ppi[c] + nicrnt[c]	NAD Biosynthesis	0	0	0	0	0	0	0	0
NNDPRm	2 h[m] + prpp[m] + quln[m] -> co2[m] + ppi[m] + nicrnt[m]	NAD Biosynthesis	0	0	0	0	0	0	0	0
NNMT	amet[c] + ncam[c] -> ahcys[c] + 1mncam[c]	NAD Biosynthesis	0	0	0	0	0	0	0	0
PNP	pi[c] + rnam[c] <=> h[c] + ncam[c] + r1p[c]	NAD Biosynthesis	0	0	0	0	0	0	0	0
PUNP1m	pi[m] + adn[m] <=> ade[m] + r1p[m]	NAD Biosynthesis	0	0	0	0	0	0	0	0
PUNP3m	pi[m] + gsn[m] <=> gua[m] + r1p[m]	NAD Biosynthesis	0	0	0	0	0	0	0	0
RNMK	atp[c] + rnam[c] -> adp[c] + h[c] + nmn[c]	NAD Biosynthesis	0	0	0	0	0	0	0	0
ALPHNH	h2o[c] + 3 h[c] + allphn[c] -> 2 co2[c] + 2 nh4[c]	Nitrogen Metabolism	0	0	0.0130559	0	0.0188996	0	0	0.0130559
UREASE	atp[c] + hco3[c] + urea[c] <=> adp[c] + h[c] + pi[c] + allphn[c]	Nitrogen Metabolism	0	0	0.0130559	0	0.0188996	0	0	0.0130559
NTRLASE	2 h2o[c] + ind3acnl[c] -> nh4[c] + ind3ac[c]	Nitrogen Metabolism	0	0	0	0	0	0	0	0
ATPH1	atp[c] + 2 h2o[c] -> amp[c] + 2 h[c] + 2 pi[c]	Nucleotide Salvage Pathway	0	0	0.0572068	0.128844	0.0609482	0.0957744	0.0132423	0.0572068
INSK	atp[c] + ins[c] -> adp[c] + h[c] + imp[c]	Nucleotide Salvage Pathway	0	0	0.0527931	0.0586034	0.0541832	0.0571449	0.0184097	0.0527931
NTD7	amp[c] + h2o[c] -> pi[c] + adn[c]	Nucleotide Salvage Pathway	0	0	0.0465161	0.051892	0.0346826	0.0575113	0.0185919	0.0465161
UTPH1	2 h2o[c] + utp[c] -> ump[c] + 2 h[c] + 2 pi[c]	Nucleotide Salvage Pathway	0	0	0.0433204	0.0620577	0.0483838	0.0652177	0.0271871	0.0433204
GSNK	atp[c] + gsn[c] -> gmp[c] + adp[c] + h[c]	Nucleotide Salvage Pathway	0	0	0.0366825	0.0586365	0.0385474	0.05638	0.0185115	0.0366825
NDP4	h2o[c] + dgdp[c] -> dgmp[c] + h[c] + pi[c]	Nucleotide Salvage Pathway	0	0	0.0366447	0.0585798	0.0385083	0.0571282	0.0184822	0.0366447
NDPK5	atp[c] + dgdp[c] <=> adp[c] + dgtp[c]	Nucleotide Salvage Pathway	0	0	0.0366021	0.0586034	0.0384704	0.0571449	0.0184097	0.0366021
NTD5	dtmp[c] + h2o[c] -> pi[c] + thymd[c]	Nucleotide Salvage Pathway	0	0	0.0366021	0.0586034	0.0384704	0.0574094	0.0184097	0.0366021
NTP4	h2o[c] + dgtp[c] -> h[c] + pi[c] + dgdp[c]	Nucleotide Salvage Pathway	0	0	0.0366021	0.0586034	0.0384704	0.0571449	0.0184097	0.0366021
NTD9	gmp[c] + h2o[c] -> pi[c] + gsn[c]	Nucleotide Salvage Pathway	0	0	0.0365216	0.0585704	0.0383934	0.0579097	0.0183078	0.0365216
NDP3	h2o[c] + gdp[c] -> gmp[c] + h[c] + pi[c]	Nucleotide Salvage Pathway	0	0	0.0339174	0.0412472	0.0331338	0.0474111	0.0147488	0.0339174
NTD1	h2o[c] + dump[c] -> pi[c] + duri[c]	Nucleotide Salvage Pathway	0	0	0.0315367	0.0516676	0.0331406	0.0493984	0.0156841	0.0315367
NTD2	h2o[c] + ump[c] -> pi[c] + uri[c]	Nucleotide Salvage Pathway	0	0	0.0286888	0.043059	0.0310944	0.0449697	0.015815	0.0286888
GTPH1	2 h2o[c] + gtp[c] -> gmp[c] + 2 h[c] + 2 pi[c]	Nucleotide Salvage Pathway	0	0	0.0249552	0.0727547	0.0325278	0.0529564	0.0182453	0.0249552
NTD11	h2o[c] + imp[c] -> pi[c] + ins[c]	Nucleotide Salvage Pathway	0	0	0.020411	0.0586034	0.0227576	0.0571449	0.0184097	0.020411
ADA	h2o[c] + h[c] + adn[c] -> nh4[c] + ins[c]	Nucleotide Salvage Pathway	0	0	0.0180947	0	0.0164665	0	0	0.0180947
NTD4	cmp[c] + h2o[c] -> pi[c] + cytd[c]	Nucleotide Salvage Pathway	0	0	0.0157861	0.0290576	0.014906	0.0225682	0.00539295	0.0157861
ADNUC	h2o[c] + adn[c] -> ade[c] + rib-D[c]	Nucleotide Salvage Pathway	0	0	0.0127171	0.0187876	0.011	0.0186912	0.00612492	0.0127171
ADD	h2o[c] + h[c] + ade[c] -> nh4[c] + hxan[c]	Nucleotide Salvage Pathway	0	0	0.0107156	0	0.0112193	0	0	0.0107156
DCYTD	h2o[c] + h[c] + dcyt[c] -> nh4[c] + duri[c]	Nucleotide Salvage Pathway	0	0	0.0099698	0.0138056	0.0105057	0.0148876	0.00524752	0.0099698
NTD3	dcmp[c] + h2o[c] -> pi[c] + dcyt[c]	Nucleotide Salvage Pathway	0	0	0.0099698	0.0138056	0.0105057	0.0148876	0.00524752	0.0099698
GNNUC	h2o[c] + gsn[c] -> rib-D[c] + gua[c]	Nucleotide Salvage Pathway	0	0	0.0097323	0.0187546	0.010279	0.0195161	0.00606867	0.0097323
AMPN	amp[c] + h2o[c] -> ade[c] + r5p[c]	Nucleotide Salvage Pathway	0	0	0.00847857	0	0	0.00012013	9.11342e-05	0.00847857
NDPK6	atp[c] + dudp[c] <=> adp[c] + dutp[c]	Nucleotide Salvage Pathway	0	0	0.00817808	0.0273999	0.00844255	0.0169045	0	0.00817808
NDP7	h2o[c] + udp[c] -> ump[c] + h[c] + pi[c]	Nucleotide Salvage Pathway	0	0	0.00782715	0.0132289	0.00772991	0.0132527	0.00283916	0.00782715
DADA	h2o[c] + h[c] + dad-2[c] -> nh4[c] + din[c]	Nucleotide Salvage Pathway	0	0	0.00357185	0	0.00373977	0	0	0.00357185
PUNP6	pi[c] + din[c] <=> hxan[c] + 2dr1p[c]	Nucleotide Salvage Pathway	0	0	0.00357185	0	0.00373977	0	0	0.00357185
CYTK2	atp[c] + dcmp[c] <=> adp[c] + dcdp[c]	Nucleotide Salvage Pathway	0	0	0.00170295	0.0103644	0.0017019	0.0048452	0	0.00170295
DCTPD	h2o[c] + h[c] + dctp[c] -> nh4[c] + dutp[c]	Nucleotide Salvage Pathway	0	0	0.00170295	0.0103644	0.0017019	0.0048452	0	0.00170295
NDPK7	atp[c] + dcdp[c] <=> adp[c] + dctp[c]	Nucleotide Salvage Pathway	0	0	0.00170295	0.0103644	0.0017019	0.0048452	0	0.00170295
CMPN	cmp[c] + h2o[c] -> r5p[c] + csn[c]	Nucleotide Salvage Pathway	0	0	0.000201253	0.00454731	0	0.0023873	0	0.000201253
NTD8	dgmp[c] + h2o[c] -> pi[c] + dgsn[c]	Nucleotide Salvage Pathway	0	0	0.000160842	6.61086e-05	0.000154006	7.6138e-05	0.000203639	0.000160842
PUNP4	pi[c] + dgsn[c] <=> 2dr1p[c] + gua[c]	Nucleotide Salvage Pathway	0	0	0.000160842	6.61086e-05	0.000154006	7.6138e-05	0.000203639	0.000160842
ADK3m	amp[m] + gtp[m] <=> adp[m] + gdp[m]	Nucleotide Salvage Pathway	0	0	0	0.00284943	0	0.0683689	0.00704225	0
ADK4m	amp[m] + itp[m] <=> adp[m] + idp[m]	Nucleotide Salvage Pathway	0	0	0	0	0	0	0	0
ADPT	ade[c] + prpp[c] -> amp[c] + ppi[c]	Nucleotide Salvage Pathway	0	0	0	0	0	0	0	0
CYTDK2	gtp[c] + cytd[c] -> cmp[c] + h[c] + gdp[c]	Nucleotide Salvage Pathway	0	0	0	0.00244987	0	0	0	0
DTMPK	atp[c] + dtmp[c] <=> adp[c] + dtdp[c]	Nucleotide Salvage Pathway	0	0	0	0	0	0	0	0
GUAD	h2o[c] + h[c] + gua[c] -> nh4[c] + xan[c]	Nucleotide Salvage Pathway	0	0	0	0	0	0	0	0
GUAPRT	prpp[c] + gua[c] -> gmp[c] + ppi[c]	Nucleotide Salvage Pathway	0	0	0	0	0	0	0	0
HXPRT	hxan[c] + prpp[c] -> ppi[c] + imp[c]	Nucleotide Salvage Pathway	0	0	0	0	0	0	0	0
NDP1	h2o[c] + adp[c] -> amp[c] + h[c] + pi[c]	Nucleotide Salvage Pathway	0	0	0	0.0116369	0	0	0	0
NDP3g	h2o[g] + gdp[g] -> pi[g] + h[g] + gmp[g]	Nucleotide Salvage Pathway	0	0	0	0	0	0	0	0
NDPK4	atp[c] + dtdp[c] <=> adp[c] + dttp[c]	Nucleotide Salvage Pathway	0	0	0	0	0	0	0	0
NTD10	h2o[c] + xmp[c] -> pi[c] + xtsn[c]	Nucleotide Salvage Pathway	0	0	0	0	0	0	0	0
NTD6	damp[c] + h2o[c] -> pi[c] + dad-2[c]	Nucleotide Salvage Pathway	0	0	0	0	0	0	0	0
NTP3	h2o[c] + gtp[c] -> h[c] + pi[c] + gdp[c]	Nucleotide Salvage Pathway	0	0	0	0.0315075	0	0.00554529	0.00349649	0
PUNP7	pi[c] + xtsn[c] <=> xan[c] + r1p[c]	Nucleotide Salvage Pathway	0	0	0	0	0	0	0	0
RNDR1n	adp[n] + trdrd[n] -> dadp[n] + h2o[n] + trdox[n]	Nucleotide Salvage Pathway	0	0	0	0	0	0	0	0
RNDR2n	gdp[n] + trdrd[n] -> dgdp[n] + h2o[n] + trdox[n]	Nucleotide Salvage Pathway	0	0	0	0	0	0	0	0
RNDR3	cdp[c] + trdrd[c] -> h2o[c] + dcdp[c] + trdox[c]	Nucleotide Salvage Pathway	0	0	0	0	0	0	0	0
RNDR3n	cdp[n] + trdrd[n] -> dcdp[n] + h2o[n] + trdox[n]	Nucleotide Salvage Pathway	0	0	0	0	0	0	0	0
RNDR4n	trdrd[n] + udp[n] -> h2o[n] + trdox[n] + dudp[n]	Nucleotide Salvage Pathway	0	0	0	0	0	0	0	0
RNTR2	gtp[c] + trdrd[c] -> h2o[c] + dgtp[c] + trdox[c]	Nucleotide Salvage Pathway	0	0	0	0	0	0	0	0
RNTR3	ctp[c] + trdrd[c] -> h2o[c] + dctp[c] + trdox[c]	Nucleotide Salvage Pathway	0	0	0	0	0	0	0	0
RNTR4	utp[c] + trdrd[c] -> h2o[c] + dutp[c] + trdox[c]	Nucleotide Salvage Pathway	0	0	0	0	0	0	0	0
UMPKn	atp[n] + ump[n] <=> adp[n] + udp[n]	Nucleotide Salvage Pathway	0	0	0	0	0	0	0	0
URIDK2rn	dump[n] + atp[n] <=> adp[n] + dudp[n]	Nucleotide Salvage Pathway	0	0	0	0	0	0	0	0
XPPT	prpp[c] + xan[c] -> ppi[c] + xmp[c]	Nucleotide Salvage Pathway	0	0	0	0	0	0	0	0
PYNP2r	pi[c] + uri[c] <=> ura[c] + r1p[c]	Nucleotide Salvage Pathway	0	0	-4.041e-05	-0.0044812	0.000154006	-0.00178201	0.000203639	-4.041e-05
PUNP2	pi[c] + dad-2[c] <=> ade[c] + 2dr1p[c]	Nucleotide Salvage Pathway	0	0	-0.00357185	0	-0.00373977	0	0	-0.00357185
PUNP1	pi[c] + adn[c] <=> ade[c] + r1p[c]	Nucleotide Salvage Pathway	0	0	-0.0069083	-0.0187876	-0.00971187	-0.0188113	-0.00621606	-0.0069083
PUNP3	pi[c] + gsn[c] <=> gua[c] + r1p[c]	Nucleotide Salvage Pathway	0	0	-0.00989314	-0.0188207	-0.010433	-0.0179865	-0.00627231	-0.00989314
PUNP5	pi[c] + ins[c] <=> hxan[c] + r1p[c]	Nucleotide Salvage Pathway	0	0	-0.0142874	0	-0.0149591	0	0	-0.0142874
23CAPPD	h2o[c] + h[c] + 23camp[c] -> amp2p[c]	Other	0	0	0	0	0	0	0	0
2DOXG6PP	h2o[c] + 2doxg6p[c] -> pi[c] + 2dglc[c]	Other	0	0	0	0	0	0	0	0
ACON3MT	amet[c] + acon-T[c] -> ahcys[c] + acon5m[c]	Other	0	0	0	0	0	0	0	0
HCO3Em	h2o[m] + co2[m] <=> h[m] + hco3[m]	Other	0	0	0	0	0	0	0	0
THIORDXi	h2o2[c] + trdrd[c] -> 2 h2o[c] + trdox[c]	Other	0	0	0	0	0	0	0	0
THIORDXm	h2o2[m] + trdrd[m] <=> 2 h2o[m] + trdox[m]	Other	0	0	0	0	0	0	0	0
THIORDXni	h2o2[n] + trdrd[n] -> 2 h2o[n] + trdox[n]	Other	0	0	0	0	0	0	0	0
THIORDXp	h2o2[x] + trdrd[x] <=> 2 h2o[x] + trdox[x]	Other	0	0	0	0	0	0	0	0
AABTN	h2o[c] + 4aabutn[c] -> 4abut[c] + ac[c]	Other Amino Acid Metabolism	0	0	0	0	0.0136709	0	0	0
ABUTDm	h2o[m] + nad[m] + 4abutn[m] -> 2 h[m] + nadh[m] + 4abut[m]	Other Amino Acid Metabolism	0	0	0	0	0	0	0	0
APRTO2	h2o[c] + o2[c] + aprut[c] -> h2o2[c] + nh4[c] + n4abutn[c]	Other Amino Acid Metabolism	0	0	0	0	0.0136709	0	0	0
GLPT	tdcoa[c] + glp[c] -> coa[c] + tglp[c]	Other Amino Acid Metabolism	0	0	0	0	0	0	0	0
GLUCYS	atp[c] + cys-L[c] + glu-L[c] -> adp[c] + h[c] + pi[c] + glucys[c]	Other Amino Acid Metabolism	0	0	0	0	0	0	0	0
GTHO	h[c] + nadph[c] + gthox[c] -> nadp[c] + 2 gthrd[c]	Other Amino Acid Metabolism	0	0	0	0	0	0	0	0
GTHP	h2o2[c] + 2 gthrd[c] <=> 2 h2o[c] + gthox[c]	Other Amino Acid Metabolism	0	0	0	0	0	0	0	0
GTHS	atp[c] + gly[c] + glucys[c] -> adp[c] + h[c] + pi[c] + gthrd[c]	Other Amino Acid Metabolism	0	0	0	0	0	0	0	0
GTMLT	ala-L[c] + gthrd[c] -> cgly[c] + gluala[c]	Other Amino Acid Metabolism	0	0	0	0	0	0	0	0
NABTNO	h2o[c] + nad[c] + n4abutn[c] -> 2 h[c] + nadh[c] + 4aabutn[c]	Other Amino Acid Metabolism	0	0	0	0	0.0136709	0	0	0
NTRLASE2	2 h2o[c] + aprop[c] -> ala-L[c] + nh4[c]	Other Amino Acid Metabolism	0	0	0	0	0	0	0	0
NTRLASE3	2 h2o[c] + acybut[c] -> glu-L[c] + nh4[c]	Other Amino Acid Metabolism	0	0	0	0	0	0	0	0
PEPAT	accoa[c] + pepd[c] -> h[c] + coa[c] + apep[c]	Other Amino Acid Metabolism	0	0	0	0	0	0	0	0
FDNG	h[c] + q6[m] + for[c] -> co2[c] + q6h2[m]	Oxidative Phosphorylation	0	0	0.0408954	0.0365477	0.0235401	0	0	0.0408954
FRDm	fadh2[m] + fum[m] -> fad[m] + succ[m]	Oxidative Phosphorylation	0	0	0.00360841	0.0145276	0.00517084	0.23654	0	0.00360841
ATPS3g	3 h[c] + adp[g] + pi[g] -> atp[g] + 2 h[g] + h2o[g]	Oxidative Phosphorylation	0	0	0	0	0	0	0	0
ATPS3v	3 h[c] + adp[v] + pi[v] -> 2 h[v] + atp[v] + h2o[v]	Oxidative Phosphorylation	0	0	0	0	0	0	0	0
CCP2m	2 focytc[m] + h2o2[m] -> 2 h2o[m] + 2 ficytc[m]	Oxidative Phosphorylation	0	0	0	0	0	0	0	0
MDHp	mal-L[x] + nad[x] <=> h[x] + oaa[x] + nadh[x]	Oxidative Phosphorylation	0	0	0	0	0	0	0	0
ACPSm	h2o[m] + coa[m] -> 2 h[m] + pan4p[m] + pap[m]	Pantothenate and CoA Biosynthesis	0	0	0	0	0	0.0539339	0	0
ALDD22x	h2o[c] + nad[c] + aproa[c] -> 2 h[c] + nadh[c] + ala-B[c]	Pantothenate and CoA Biosynthesis	0	0	0	0	0.0136709	0	0	0
AMAOTr	amet[c] + 8aonn[c] <=> amob[c] + dann[c]	Pantothenate and CoA Biosynthesis	0	0	0	0	0	0	0	0
BACCL	atp[c] + h[c] + btn[c] -> ppi[c] + btamp[c]	Pantothenate and CoA Biosynthesis	0	0	0	0	0	0	0	0
BTSr	dtbt[c] + s[c] <=> 2 h[c] + btn[c]	Pantothenate and CoA Biosynthesis	0	0	0	0	0	0	0	0
COAHLp	coa[x] + h2o[x] -> 2 h[x] + pan4p[x] + pap[x]	Pantothenate and CoA Biosynthesis	0	0	0	0	0	0	0	0
DBTSr	atp[c] + co2[c] + dann[c] <=> adp[c] + 3 h[c] + pi[c] + dtbt[c]	Pantothenate and CoA Biosynthesis	0	0	0	0	0	0	0	0
DPCOAK	atp[c] + dpcoa[c] -> adp[c] + h[c] + coa[c]	Pantothenate and CoA Biosynthesis	0	0	0	0	0	0.0539339	0	0
DPCOAKm	atp[m] + dpcoa[m] -> h[m] + coa[m] + adp[m]	Pantothenate and CoA Biosynthesis	0	0	0	0	0	0	0	0
DPR	h[c] + 2dhp[c] + nadph[c] -> nadp[c] + pant-R[c]	Pantothenate and CoA Biosynthesis	0	0	0	0	0.0136709	0	0	0
DPRm	2dhp[m] + h[m] + nadph[m] -> nadp[m] + pant-R[m]	Pantothenate and CoA Biosynthesis	0	0	0	0	0	0	0	0
MOHMT	h2o[c] + 3mob[c] + mlthf[c] -> 2dhp[c] + thf[c]	Pantothenate and CoA Biosynthesis	0	0	0	0	0.0136709	0	0	0
PANTS	atp[c] + ala-B[c] + pant-R[c] -> amp[c] + h[c] + ppi[c] + pnto-R[c]	Pantothenate and CoA Biosynthesis	0	0	0	0	0.0136709	0	0	0
PNTK	atp[c] + pnto-R[c] -> adp[c] + h[c] + 4ppan[c]	Pantothenate and CoA Biosynthesis	0	0	0	0	0	0	0	0
POLYAO	h2o[c] + o2[c] + N1aspmd[c] -> h2o2[c] + aproa[c] + aprut[c]	Pantothenate and CoA Biosynthesis	0	0	0	0	0.0136709	0	0	0
POLYAO2	h2o[c] + o2[c] + N1sprm[c] -> h2o2[c] + aproa[c] + N1aspmd[c]	Pantothenate and CoA Biosynthesis	0	0	0	0	0	0	0	0
POLYAO3	h2o[c] + o2[c] + sprm[c] -> h2o2[c] + aproa[c] + spmd[c]	Pantothenate and CoA Biosynthesis	0	0	0	0	0	0	0	0
PPCDC	h[c] + 4ppcys[c] -> co2[c] + pan4p[c]	Pantothenate and CoA Biosynthesis	0	0	0	0	0	0	0	0
PPNCL2	cys-L[c] + ctp[c] + 4ppan[c] -> cmp[c] + h[c] + ppi[c] + 4ppcys[c]	Pantothenate and CoA Biosynthesis	0	0	0	0	0	0	0	0
PTPATi	atp[c] + h[c] + pan4p[c] -> ppi[c] + dpcoa[c]	Pantothenate and CoA Biosynthesis	0	0	0	0	0	0.0539339	0	0
PTPATim	h[m] + atp[m] + pan4p[m] -> ppi[m] + dpcoa[m]	Pantothenate and CoA Biosynthesis	0	0	0	0	0	0	0	0
RBK	atp[c] + rib-D[c] -> adp[c] + h[c] + r5p[c]	Pentose Phosphate Pathway	0	0	0.0224494	0.0375422	0.021279	0.0382073	0.0121936	0.0224494
DRBK	atp[c] + drib[c] -> adp[c] + h[c] + 2dr5p[c]	Pentose Phosphate Pathway	0	0	0	0	0	0	0	0
PPM	r1p[c] <=> r5p[c]	Pentose Phosphate Pathway	0	0	-0.0311293	-0.0420895	-0.0349499	-0.0385798	-0.0122847	-0.0311293
LPP_SC	h2o[c] + 0.01 dagpy_SC[c] -> 0.01 pa_SC[c] + h[c] + pi[c]	Phospholipid Biosynthesis	0	0	0.0366021	0.0586034	0.0384704	0.0571449	0.0184097	0.0366021
PAK_SC	atp[c] + 0.01 pa_SC[c] -> adp[c] + 0.01 dagpy_SC[c]	Phospholipid Biosynthesis	0	0	0.0366021	0.0586034	0.0384704	0.0571449	0.0184097	0.0366021
PI35BP5P_SC	h2o[c] + 0.01 ptd135bp_SC[c] -> pi[c] + 0.01 ptd3ino_SC[c]	Phospholipid Biosynthesis	0	0	0.0366021	0.0586034	0.0384704	0.0571449	0.0184097	0.0366021
PI3P5K_SC	atp[c] + 0.01 ptd3ino_SC[c] -> adp[c] + h[c] + 0.01 ptd135bp_SC[c]	Phospholipid Biosynthesis	0	0	0.0366021	0.0586034	0.0384704	0.0571449	0.0184097	0.0366021
PI45BP5P_SC	h2o[c] + 0.01 ptd145bp_SC[c] -> pi[c] + 0.01 ptd4ino_SC[c]	Phospholipid Biosynthesis	0	0	0.0366021	0.0586034	0.0384704	0.0571449	0.0184097	0.0366021
PI4P5K_SC	atp[c] + 0.01 ptd4ino_SC[c] -> adp[c] + h[c] + 0.01 ptd145bp_SC[c]	Phospholipid Biosynthesis	0	0	0.0366021	0.0586034	0.0384704	0.0571449	0.0184097	0.0366021
DASYNm_SC	h[m] + ctp[m] + 0.01 pa_SC[m] <=> ppi[m] + 0.01 cdpdag_SC[m]	Phospholipid Biosynthesis	0	0	0.0283524	0.0320137	0.00238786	0.0298678	0	0.0283524
PSERSm_SC	0.01 cdpdag_SC[m] + ser-L[m] <=> h[m] + cmp[m] + 0.01 ps_SC[m]	Phospholipid Biosynthesis	0	0	0.0283524	0.0320137	0.00238786	0.0298678	0	0.0283524
CHLPCTD	h[c] + cholp[c] + ctp[c] -> ppi[c] + cdpchol[c]	Phospholipid Biosynthesis	0	0	0.0146041	0.0337245	0.0151403	0.0277019	0.00262147	0.0146041
CHOLK	atp[c] + chol[c] -> adp[c] + h[c] + cholp[c]	Phospholipid Biosynthesis	0	0	0.0146041	0.0337245	0.0151403	0.0277019	0.00262147	0.0146041
DAGCPT_SC	cdpchol[c] + 0.01 12dgr_SC[c] -> cmp[c] + 0.01 pc_SC[c] + h[c]	Phospholipid Biosynthesis	0	0	0.0146041	0.0337245	0.0151403	0.0277019	0.00262147	0.0146041
CDPDGPm_SC	0.01 cdpdag_SC[m] + glyc3p[m] <=> h[m] + cmp[m] + 0.01 pgp_SC[m]	Phospholipid Biosynthesis	0	0	0	0	0	0	0	0
CLPNSm_SC	0.01 cdpdag_SC[m] + 0.01 pg_SC[m] -> h[m] + cmp[m] + 0.01 clpn_SC[m]	Phospholipid Biosynthesis	0	0	0	0	0	0	0	0
ETHAK	atp[c] + etha[c] -> adp[c] + h[c] + ethamp[c]	Phospholipid Biosynthesis	0	0	0	0	0	0	0	0
ETHAPT_SC	0.01 12dgr_SC[c] + cdpea[c] <=> cmp[c] + 0.01 pe_SC[c] + h[c]	Phospholipid Biosynthesis	0	0	0	0	0	0	0	0
GAT1_SC	0.02 dcacoa[c] + 0.06 ddcacoa[c] + 0.17 hdcoa[c] + 0.09 ocdycacoa[c] + 0.24 odecoa[c] + 0.27 pmtcoa[c] + 0.05 stcoa[c] + 0.1 tdcoa[c] + glyc3p[c] -> coa[c] + 0.01 1ag3p_SC[c]	Phospholipid Biosynthesis	0	0	0	0	0	0.000313435	0	0
MI13456PKn	atp[n] + mi13456p[n] -> h[n] + adp[n] + minohp[n]	Phospholipid Biosynthesis	0	0	0	0	0	0	0	0
MI1345PKn	atp[n] + mi1345p[n] -> h[n] + mi13456p[n] + adp[n]	Phospholipid Biosynthesis	0	0	0	0	0	0	0	0
MI1456PKn	atp[n] + mi1456p[n] -> h[n] + mi13456p[n] + adp[n]	Phospholipid Biosynthesis	0	0	0	0	0	0	0	0
MI145P6Kn	atp[n] + mi145p[n] -> h[n] + adp[n] + mi1456p[n]	Phospholipid Biosynthesis	0	0	0	0	0	0	0	0
MI145PKn	atp[n] + mi145p[n] -> h[n] + adp[n] + mi1345p[n]	Phospholipid Biosynthesis	0	0	0	0	0	0	0	0
PETHCT	h[c] + ctp[c] + ethamp[c] -> ppi[c] + cdpea[c]	Phospholipid Biosynthesis	0	0	0	0	0	0	0	0
PGPPAm_SC	h2o[m] + 0.01 pgp_SC[m] -> pi[m] + 0.01 pg_SC[m]	Phospholipid Biosynthesis	0	0	0	0	0	0	0	0
PI3P4K_SC	atp[c] + 0.01 ptd3ino_SC[c] -> adp[c] + h[c] + 0.01 ptd134bp_SC[c]	Phospholipid Biosynthesis	0	0	0	0	0	0	0	0
PI45BPP_SC	h2o[c] + 0.01 ptd145bp_SC[c] -> h[c] + 0.01 12dgr_SC[c] + mi145p[c]	Phospholipid Biosynthesis	0	0	0	0	0	0	0	0
PIN3K_SC	atp[c] + 0.01 ptd1ino_SC[c] -> adp[c] + h[c] + 0.01 ptd3ino_SC[c]	Phospholipid Biosynthesis	0	0	0	0	0	0	0	0
PIN4K_SC	atp[c] + 0.01 ptd1ino_SC[c] -> adp[c] + h[c] + 0.01 ptd4ino_SC[c]	Phospholipid Biosynthesis	0	0	0	0	0	0	0	0
PIN4Kn_SC	atp[n] + 0.01 ptd1ino_SC[n] -> h[n] + adp[n] + 0.01 ptd4ino_SC[n]	Phospholipid Biosynthesis	0	0	0	0	0	0	0	0
PSERDg_SC	h[g] + 0.01 ps_SC[g] -> co2[g] + 0.01 pe_SC[g]	Phospholipid Biosynthesis	0	0	0	0	0	0	0	0
PSERDv_SC	h[v] + 0.01 ps_SC[v] -> co2[v] + 0.01 pe_SC[v]	Phospholipid Biosynthesis	0	0	0	0	0.00250568	0.000133241	0.000356368	0
PMI12346PH	h2o[c] + ppmi12346p[c] -> h[c] + pi[c] + minohp[c]	Phospholipid Metabolism	0	0	0.0366021	0.0586034	0.0384704	0.0571449	0.0184097	0.0366021
PMI12346PS	atp[c] + minohp[c] -> adp[c] + ppmi12346p[c]	Phospholipid Metabolism	0	0	0.0366021	0.0586034	0.0384704	0.0571449	0.0184097	0.0366021
PMI1346PH	h2o[c] + ppmi1346p[c] -> h[c] + pi[c] + mi13456p[c]	Phospholipid Metabolism	0	0	0.0366021	0.0586034	0.0384704	0.0571449	0.0184097	0.0366021
PMI1346PS	atp[c] + mi13456p[c] -> adp[c] + ppmi1346p[c]	Phospholipid Metabolism	0	0	0.0366021	0.0586034	0.0384704	0.0571449	0.0184097	0.0366021
PLD_SC	h2o[c] + 0.01 pc_SC[c] -> 0.01 pa_SC[c] + h[c] + chol[c]	Phospholipid Metabolism	0	0	0.0146041	0.0308157	0.0151403	0.0277019	0.00262147	0.0146041
PLBPC_SC	h2o[c] + 0.005 pc_SC[c] -> h[c] + 0.27 hdca[c] + 0.17 hdcea[c] + 0.05 ocdca[c] + 0.24 ocdcea[c] + 0.1 ttdca[c] + 0.02 dca[c] + 0.06 ddca[c] + 0.09 ocdcya[c] + 0.5 g3pc[c]	Phospholipid Metabolism	0	0	0.00310962	0.00709566	0.0172939	0	0	0.00310962
PLBP1I_SCe	h2o[e] + 0.005 ptd1ino_SC[e] -> 0.02 dca[e] + 0.06 ddca[e] + 0.5 g3pi[e] + h[e] + 0.27 hdca[e] + 0.17 hdcea[e] + 0.05 ocdca[e] + 0.24 ocdcea[e] + 0.09 ocdcya[e] + 0.1 ttdca[e]	Phospholipid Metabolism	0	0	0	0	0	0	0	0
PLBPC_SCe	h2o[e] + 0.005 pc_SC[e] -> 0.02 dca[e] + 0.06 ddca[e] + 0.5 g3pc[e] + h[e] + 0.27 hdca[e] + 0.17 hdcea[e] + 0.05 ocdca[e] + 0.24 ocdcea[e] + 0.09 ocdcya[e] + 0.1 ttdca[e]	Phospholipid Metabolism	0	0	0	0	0	0	0	0
ALASm	h[m] + succoa[m] + gly[m] -> co2[m] + coa[m] + 5aop[m]	Porphyrin and Chlorophyll Metabolism	0	0	0	0	0	0	0	0
CPPPGO	2 h[c] + o2[c] + cpppg3[c] -> 2 h2o[c] + 2 co2[c] + pppg9[c]	Porphyrin and Chlorophyll Metabolism	0	0	0	0	0	0	0	0
FCLTm	fe2[m] + ppp9[m] -> 2 h[m] + pheme[m]	Porphyrin and Chlorophyll Metabolism	0	0	0	0	0	0	0	0
HEMEOMOm	o2[m] + nadh[m] + hemeO[m] -> h2o[m] + nad[m] + hemeA[m]	Porphyrin and Chlorophyll Metabolism	0	0	0	0	0	0	0	0
HEMEOSm	h2o[m] + pheme[m] + frdp[m] -> ppi[m] + hemeO[m]	Porphyrin and Chlorophyll Metabolism	0	0	0	0	0	0	0	0
HMBS	h2o[c] + 4 ppbng[c] -> 4 nh4[c] + hmbil[c]	Porphyrin and Chlorophyll Metabolism	0	0	0	0	0	0	0	0
PPBNGS	2 5aop[c] -> 2 h2o[c] + h[c] + ppbng[c]	Porphyrin and Chlorophyll Metabolism	0	0	0	0	0	0	0	0
PPPGOm	3 o2[m] + 2 pppg9[m] -> 6 h2o[m] + 2 ppp9[m]	Porphyrin and Chlorophyll Metabolism	0	0	0	0	0	0	0	0
SHCHD	nadp[c] + dscl[c] -> h[c] + nadph[c] + scl[c]	Porphyrin and Chlorophyll Metabolism	0	0	0	0	0	0	0	0
SHCHF	fe2[c] + scl[c] -> 3 h[c] + sheme[c]	Porphyrin and Chlorophyll Metabolism	0	0	0	0	0	0	0	0
UPP3MT	2 amet[c] + uppg3[c] -> h[c] + 2 ahcys[c] + dscl[c]	Porphyrin and Chlorophyll Metabolism	0	0	0	0	0	0	0	0
UPP3S	hmbil[c] -> h2o[c] + uppg3[c]	Porphyrin and Chlorophyll Metabolism	0	0	0	0	0	0	0	0
UPPDC1	4 h[c] + uppg3[c] -> 4 co2[c] + cpppg3[c]	Porphyrin and Chlorophyll Metabolism	0	0	0	0	0	0	0	0
URIK1	atp[c] + uri[c] -> ump[c] + adp[c] + h[c]	Purine and Pyrimidine Biosynthesis	0	0	0.0445153	0.0741479	0.0458464	0.06932	0.0210043	0.0445153
AMPDA	amp[c] + h2o[c] + h[c] -> nh4[c] + imp[c]	Purine and Pyrimidine Biosynthesis	0	0	0.0441998	0	0.0283915	0	0	0.0441998
DURIK1	atp[c] + duri[c] -> adp[c] + h[c] + dump[c]	Purine and Pyrimidine Biosynthesis	0	0	0.0416674	0.0655393	0.0438003	0.0648913	0.0211352	0.0416674
AP4AHr	h2o[c] + ap4a[c] <=> 2 adp[c] + 2 h[c]	Purine and Pyrimidine Biosynthesis	0	0	0.0366021	0.0586034	0.0384704	0.0571449	0.0184097	0.0366021
ATPATF1	atp[c] + adp[c] + h[c] -> pi[c] + ap4a[c]	Purine and Pyrimidine Biosynthesis	0	0	0.0366021	0.0586034	0.0384704	0.0571449	0.0184097	0.0366021
TMDK1	atp[c] + thymd[c] -> dtmp[c] + adp[c] + h[c]	Purine and Pyrimidine Biosynthesis	0	0	0.0366021	0.0586034	0.0384704	0.0568803	0.0184097	0.0366021
CYTD	h2o[c] + h[c] + cytd[c] -> nh4[c] + uri[c]	Purine and Pyrimidine Biosynthesis	0	0	0.0157861	0.0266077	0.014906	0.0225682	0.00539295	0.0157861
CTPS2	atp[c] + gln-L[c] + h2o[c] + utp[c] -> glu-L[c] + adp[c] + 2 h[c] + pi[c] + ctp[c]	Purine and Pyrimidine Biosynthesis	0	0	0.0125513	0.0306443	0.0103637	0.0247025	0.00486724	0.0125513
DUTPDP	h2o[c] + dutp[c] -> h[c] + ppi[c] + dump[c]	Purine and Pyrimidine Biosynthesis	0	0	0.00988103	0.0377643	0.0101444	0.0217497	0	0.00988103
CSND	h2o[c] + h[c] + csn[c] -> nh4[c] + ura[c]	Purine and Pyrimidine Biosynthesis	0	0	0.000201253	0.00454731	0	0.0023873	0	0.000201253
ADNCYC	atp[c] -> ppi[c] + camp[c]	Purine and Pyrimidine Biosynthesis	0	0	0	0	0	0	0	0
ATPATF2	adp[c] + h[c] + gtp[c] -> pi[c] + ap4g[c]	Purine and Pyrimidine Biosynthesis	0	0	0	0	0	0	0	0
ATPATF3	h[c] + gtp[c] + gdp[c] -> pi[c] + gp4g[c]	Purine and Pyrimidine Biosynthesis	0	0	0	0	0	0	0	0
DHORD4i	q6[m] + dhor-S[c] -> q6h2[m] + orot[c]	Purine and Pyrimidine Biosynthesis	0	0	0	0	0	0	0.00375375	0
DHORDi	o2[c] + dhor-S[c] -> h2o2[c] + orot[c]	Purine and Pyrimidine Biosynthesis	0	0	0	0	0	0.00193263	0	0
PDE1	h2o[c] + camp[c] -> amp[c] + h[c]	Purine and Pyrimidine Biosynthesis	0	0	0	0	0	0	0	0
PDE2	h2o[c] + 35cdamp[c] -> damp[c] + h[c]	Purine and Pyrimidine Biosynthesis	0	0	0	0	0	0	0	0
PDE3	h2o[c] + 35cimp[c] -> h[c] + imp[c]	Purine and Pyrimidine Biosynthesis	0	0	0	0	0	0	0	0
PDE4	h2o[c] + 35cgmp[c] -> gmp[c] + h[c]	Purine and Pyrimidine Biosynthesis	0	0	0	0	0	0	0	0
PDE5	h2o[c] + 35ccmp[c] -> cmp[c] + h[c]	Purine and Pyrimidine Biosynthesis	0	0	0	0	0	0	0	0
TMDPP	pi[c] + thymd[c] <=> 2dr1p[c] + thym[c]	Purine and Pyrimidine Biosynthesis	0	0	0	0	0	0.000529156	0	0
TRDRm	h[m] + nadph[m] + trdox[m] -> nadp[m] + trdrd[m]	Purine and Pyrimidine Biosynthesis	0	0	0	0	0	0	0	0
UPPRT	prpp[c] + ura[c] -> ump[c] + ppi[c]	Purine and Pyrimidine Biosynthesis	0	0	0	0	0	0	0	0
URIK2	gtp[c] + uri[c] -> ump[c] + h[c] + gdp[c]	Purine and Pyrimidine Biosynthesis	0	0	0	0	0	0	0	0
YUMPS	r5p[c] + ura[c] <=> h2o[c] + psd5p[c]	Purine and Pyrimidine Biosynthesis	0	0	0	0	0	0	0	0
DURIPP	pi[c] + duri[c] <=> ura[c] + 2dr1p[c]	Purine and Pyrimidine Biosynthesis	0	0	-0.000160842	-6.61086e-05	-0.000154006	-0.000605294	-0.000203639	-0.000160842
HYPOE	h2o[c] + pyam5p[c] -> pi[c] + pydam[c]	Pyridoxine Metabolism	0	0	0.0366021	0.0586034	0.0384704	0.0571449	0.0184097	0.0366021
PYDAMK	atp[c] + pydam[c] -> adp[c] + h[c] + pyam5p[c]	Pyridoxine Metabolism	0	0	0.0366021	0.0586034	0.0384704	0.0571449	0.0184097	0.0366021
OHPBAT	glu-L[c] + ohpb[c] <=> phthr[c] + akg[c]	Pyridoxine Metabolism	0	0	0	0	0	0	0	0
PDX5PO	o2[c] + pdx5p[c] <=> h2o2[c] + pydx5p[c]	Pyridoxine Metabolism	0	0	0	0	0	0	0	0
PYAM5PO	h2o[c] + o2[c] + pyam5p[c] -> h2o2[c] + nh4[c] + pydx5p[c]	Pyridoxine Metabolism	0	0	0	0	0	0	0	0
PYDXK	atp[c] + pydx[c] -> adp[c] + h[c] + pydx5p[c]	Pyridoxine Metabolism	0	0	0	0	0	0	0	0
PYDXNK	atp[c] + pydxn[c] -> adp[c] + h[c] + pdx5p[c]	Pyridoxine Metabolism	0	0	0	0	0	0	0	0
PYDXNO	o2[c] + pydxn[c] <=> h2o2[c] + pydx[c]	Pyridoxine Metabolism	0	0	0	0	0	0	0	0
PYDXO	2 h2o[c] + 0.5 o2[c] + nh4[c] + pydx[c] <=> 2 h2o2[c] + pydam[c]	Pyridoxine Metabolism	0	0	0	0	0	0	0	0
ACOAHim	h2o[m] + accoa[m] -> h[m] + coa[m] + ac[m]	Pyruvate Metabolism	0	0	0.031346	0.0417775	0	0.085559	0	0.031346
L-LACD2cm	2 ficytc[m] + lac-L[c] -> pyr[c] + 2 focytc[m]	Pyruvate Metabolism	0	0	0.0227561	0.0329173	0.0181573	0	0	0.0227561
D-LACDm	2 ficytc[m] + lac-D[m] -> pyr[m] + 2 focytc[m]	Pyruvate Metabolism	0	0	0.0074804	0.0101137	0	0	0	0.0074804
ACSp	coa[x] + ac[x] + atp[x] -> accoa[x] + amp[x] + ppi[x]	Pyruvate Metabolism	0	0	0	0	0	0	0	0
ALCD2if	nad[c] + etoh[c] -> h[c] + nadh[c] + acald[c]	Pyruvate Metabolism	0	0	0	0	0	0.0285685	0	0
ALCD2ir	h[c] + nadh[c] + acald[c] -> nad[c] + etoh[c]	Pyruvate Metabolism	0	0	0	0	0	0	0.00634682	0
ALCD2irm	h[m] + nadh[m] + acald[m] -> nad[m] + etoh[m]	Pyruvate Metabolism	0	0	0	0	0	0.0571369	0.0153805	0
ALCD2x	nad[c] + etoh[c] <=> h[c] + nadh[c] + acald[c]	Pyruvate Metabolism	0	0	0	0	0	0.0285685	-0.00634682	0
FALDH	nad[c] + fald[c] + gthrd[c] <=> h[c] + nadh[c] + Sfglutth[c]	Pyruvate Metabolism	0	0	0	0	0	0	0	0
HCITSm	h2o[m] + accoa[m] + akg[m] -> h[m] + coa[m] + hcit[m]	Pyruvate Metabolism	0	0	0	0	0	0	0	0
HCITSn	accoa[n] + akg[n] + h2o[n] -> h[n] + coa[n] + hcit[n]	Pyruvate Metabolism	0	0	0	0	0	0	0	0
PYRDC2	h[c] + acald[c] + pyr[c] -> co2[c] + actn-R[c]	Pyruvate Metabolism	0	0	0	0	0	0	0	0
2HMHMBQMTm	2hpmhmbq[m] + amet[m] -> ahcys[m] + h[m] + q6[m]	Quinone Biosynthesis	0	0	0	0	0	0	0	0
2HP6MPMOm	2hp6mp[m] + o2[m] -> 2hp6mbq[m] + h2o[m]	Quinone Biosynthesis	0	0	0	0	0	0	0	0
2HPMBQMTm	amet[m] + 2hp6mbq[m] -> ahcys[m] + h[m] + 2hpmmbq[m]	Quinone Biosynthesis	0	0	0	0	0	0	0	0
2HPMMBQMOm	0.5 o2[m] + 2hpmmbq[m] -> 2hpmhmbq[m]	Quinone Biosynthesis	0	0	0	0	0	0	0	0
34HPLFM	h[m] + 34hpp[m] + nadh[m] -> 34hpl[m] + nad[m]	Quinone Biosynthesis	0	0	0	0	0	0	0	0
3DH5HPBMTm	amet[m] + 3dh5hpb[m] -> ahcys[m] + h[m] + 3hph5mb[m]	Quinone Biosynthesis	0	0	0	0	0	0	0	0
3HPH5MBDCm	3hph5mb[m] -> 2hp6mp[m] + co2[m]	Quinone Biosynthesis	0	0	0	0	0	0	0	0
3OPHB5Hm	0.5 o2[c] + 3ophb_5[c] -> 3dh5hpb[c]	Quinone Biosynthesis	0	0	0	0	0	0	0	0
4HBZCOAFm	h2o[m] + nad[m] + coa[m] + coucoa[m] -> h[m] + nadh[m] + 4hbzcoa[m] + accoa[m]	Quinone Biosynthesis	0	0	0	0	0	0	0	0
4HBZFm	h2o[m] + 4hbzcoa[m] -> h[m] + coa[m] + 4hbz[m]	Quinone Biosynthesis	0	0	0	0	0	0	0	0
CHRPL	chor[c] -> 4hbz[c] + pyr[c]	Quinone Biosynthesis	0	0	0	0	0	0	0	0
COUCOAFm	coa[m] + atp[m] + T4hcinnm[m] -> coucoa[m] + amp[m] + ppi[m]	Quinone Biosynthesis	0	0	0	0	0	0	0	0
GGTT	ipdp[c] + ggdp[c] -> ppi[c] + pendp[c]	Quinone Biosynthesis	0	0	0	0	0	0	0	0
HBZOPT6m	4hbz[m] + hexdp[m] -> 3ophb_5[m] + ppi[m]	Quinone Biosynthesis	0	0	0	0	0	0	0	0
PPTTm	ipdp[m] + pendp[m] -> ppi[m] + hexdp[m]	Quinone Biosynthesis	0	0	0	0	0	0	0	0
QUILSYN	cmusa[c] -> h2o[c] + h[c] + quln[c]	Quinone Biosynthesis	0	0	0	0	0	0	0	0
T4HCINNMFM	34hpl[m] -> h2o[m] + T4hcinnm[m]	Quinone Biosynthesis	0	0	0	0	0	0	0	0
ACP1e	fmn[e] + h2o[e] -> pi[e] + ribflv[e]	Riboflavin Metabolism	0	0	0	0	0	0	0	0
FMNAT	atp[c] + h[c] + fmn[c] -> ppi[c] + fad[c]	Riboflavin Metabolism	0	0	0	0	0	0	0	0
FMNATm	h[m] + atp[m] + fmn[m] -> ppi[m] + fad[m]	Riboflavin Metabolism	0	0	0	0	0	0	0	0
FMNRx	h[c] + nadh[c] + fmn[c] -> nad[c] + fmnh2[c]	Riboflavin Metabolism	0	0	0	0	0	0	0	0
FMNRx2	h[c] + nadph[c] + fmn[c] -> nadp[c] + fmnh2[c]	Riboflavin Metabolism	0	0	0	0	0	0	0	0
RBFK	atp[c] + ribflv[c] -> adp[c] + h[c] + fmn[c]	Riboflavin Metabolism	0	0	0	0	0	0	0	0
RBFKm	atp[m] + ribflv[m] -> h[m] + adp[m] + fmn[m]	Riboflavin Metabolism	0	0	0	0	0	0	0	0
IPC124PLC_SC	h2o[c] + 0.01 ipc124_SC[c] -> h[c] + cer1_24[c] + mi1p-D[c]	Sphingolipid Metabolism	0	0	0.00130273	0.00357221	0.000254014	0.00257717	0	0.00130273
IPC126PLC_SC	h2o[c] + 0.01 ipc126_SC[c] -> h[c] + cer1_26[c] + mi1p-D[c]	Sphingolipid Metabolism	0	0	0.00130273	0.00357221	0.000254014	0.00257717	0	0.00130273
IPC224PLC_SC	h2o[c] + 0.01 ipc224_SC[c] -> h[c] + cer2_24[c] + mi1p-D[c]	Sphingolipid Metabolism	0	0	0.00130273	0.00357221	0.000254014	0.00257717	0	0.00130273
IPC226PLC_SC	h2o[c] + 0.01 ipc226_SC[c] -> h[c] + cer2_26[c] + mi1p-D[c]	Sphingolipid Metabolism	0	0	0.00130273	0.00357221	0.000254014	0.00257717	0	0.00130273
IPC324PLC_SC	h2o[c] + 0.01 ipc324_SC[c] -> h[c] + cer3_24[c] + mi1p-D[c]	Sphingolipid Metabolism	0	0	0.00130273	0.00357221	0.000254014	0.00257717	0	0.00130273
IPC326PLC_SC	h2o[c] + 0.01 ipc326_SC[c] -> h[c] + cer3_26[c] + mi1p-D[c]	Sphingolipid Metabolism	0	0	0.00130273	0.00357221	0.000254014	0.00257717	0	0.00130273
IPCS124_SC	0.01 ptd1ino_SC[c] + cer1_24[c] -> 0.01 12dgr_SC[c] + 0.01 ipc124_SC[c]	Sphingolipid Metabolism	0	0	0.00130273	0.00357221	0.000254014	0.00257717	0	0.00130273
IPCS126_SC	0.01 ptd1ino_SC[c] + cer1_26[c] -> 0.01 12dgr_SC[c] + 0.01 ipc126_SC[c]	Sphingolipid Metabolism	0	0	0.00130273	0.00357221	0.000254014	0.00257717	0	0.00130273
IPCS224_SC	0.01 ptd1ino_SC[c] + cer2_24[c] -> 0.01 12dgr_SC[c] + 0.01 ipc224_SC[c]	Sphingolipid Metabolism	0	0	0.00130273	0.00357221	0.000254014	0.00257717	0	0.00130273
IPCS226_SC	0.01 ptd1ino_SC[c] + cer2_26[c] -> 0.01 12dgr_SC[c] + 0.01 ipc226_SC[c]	Sphingolipid Metabolism	0	0	0.00130273	0.00357221	0.000254014	0.00257717	0	0.00130273
IPCS324_SC	0.01 ptd1ino_SC[c] + cer3_24[c] -> 0.01 12dgr_SC[c] + 0.01 ipc324_SC[c]	Sphingolipid Metabolism	0	0	0.00130273	0.00357221	0.000254014	0.00257717	0	0.00130273
IPCS326_SC	0.01 ptd1ino_SC[c] + cer3_26[c] -> 0.01 12dgr_SC[c] + 0.01 ipc326_SC[c]	Sphingolipid Metabolism	0	0	0.00130273	0.00357221	0.000254014	0.00257717	0	0.00130273
3DSPHR	h[c] + 3dsphgn[c] + nadph[c] -> nadp[c] + sphgn[c]	Sphingolipid Metabolism	0	0	0	0	0	0	0	0
CERASE124er	h[r] + cer1_24[r] + coa[r] -> sphgn[r] + ttccoa[r]	Sphingolipid Metabolism	0	0	0	0	0	0	0	0
CERASE126er	h[r] + cer1_26[r] + coa[r] -> sphgn[r] + hexccoa[r]	Sphingolipid Metabolism	0	0	0	0	0	0	0	0
CERASE224er	h[r] + cer2_24[r] + coa[r] -> ttccoa[r] + psphings[r]	Sphingolipid Metabolism	0	0	0	0	0	0	0	0
CERASE226er	h[r] + cer2_26[r] + coa[r] -> hexccoa[r] + psphings[r]	Sphingolipid Metabolism	0	0	0	0	0	0	0	0
CERH124	h[c] + o2[c] + nadph[c] + cer1_24[c] -> h2o[c] + nadp[c] + cer2_24[c]	Sphingolipid Metabolism	0	0	0	0	0	0	0	0
CERH126	h[c] + o2[c] + nadph[c] + cer1_26[c] -> h2o[c] + nadp[c] + cer2_26[c]	Sphingolipid Metabolism	0	0	0	0	0	0	0	0
CERS124	sphgn[c] + ttccoa[c] -> h[c] + coa[c] + cer1_24[c]	Sphingolipid Metabolism	0	0	0	0	0	0	0	0
CERS124er	sphgn[r] + ttccoa[r] -> h[r] + cer1_24[r] + coa[r]	Sphingolipid Metabolism	0	0	0	0	0	0	0	0
CERS126	sphgn[c] + hexccoa[c] -> h[c] + coa[c] + cer1_26[c]	Sphingolipid Metabolism	0	0	0	0	0	0	0	0
CERS126er	sphgn[r] + hexccoa[r] -> h[r] + cer1_26[r] + coa[r]	Sphingolipid Metabolism	0	0	0	0	0	0	0	0
CERS2'24	h[c] + o2[c] + nadph[c] + cer1_24[c] -> h2o[c] + nadp[c] + cer2'_24[c]	Sphingolipid Metabolism	0	0	0	0	0	0	0	0
CERS2'26	h[c] + o2[c] + nadph[c] + cer1_26[c] -> h2o[c] + nadp[c] + cer2'_26[c]	Sphingolipid Metabolism	0	0	0	0	0	0	0	0
CERS224	ttccoa[c] + psphings[c] -> h[c] + coa[c] + cer2_24[c]	Sphingolipid Metabolism	0	0	0	0	0	0	0	0
CERS224er	ttccoa[r] + psphings[r] -> h[r] + cer2_24[r] + coa[r]	Sphingolipid Metabolism	0	0	0	0	0	0	0	0
CERS226	hexccoa[c] + psphings[c] -> h[c] + coa[c] + cer2_26[c]	Sphingolipid Metabolism	0	0	0	0	0	0	0	0
CERS226er	hexccoa[r] + psphings[r] -> h[r] + cer2_26[r] + coa[r]	Sphingolipid Metabolism	0	0	0	0	0	0	0	0
CERS324	h[c] + o2[c] + nadph[c] + cer2_24[c] -> h2o[c] + nadp[c] + cer3_24[c]	Sphingolipid Metabolism	0	0	0	0	0	0	0	0
CERS326	h[c] + o2[c] + nadph[c] + cer2_26[c] -> h2o[c] + nadp[c] + cer3_26[c]	Sphingolipid Metabolism	0	0	0	0	0	0	0	0
MIP2C124PLC_SC	h2o[c] + 0.01 mip2c124_SC[c] -> h[c] + cer1_24[c] + man2mi1p-D[c]	Sphingolipid Metabolism	0	0	0	0	0	0	0	0
MIP2C126PLC_SC	h2o[c] + 0.01 mip2c126_SC[c] -> h[c] + cer1_26[c] + man2mi1p-D[c]	Sphingolipid Metabolism	0	0	0	0	0	0	0	0
MIP2C224PLC_SC	h2o[c] + 0.01 mip2c224_SC[c] -> h[c] + cer2_24[c] + man2mi1p-D[c]	Sphingolipid Metabolism	0	0	0	0	0	0	0	0
MIP2C226PLC_SC	h2o[c] + 0.01 mip2c226_SC[c] -> h[c] + cer2_26[c] + man2mi1p-D[c]	Sphingolipid Metabolism	0	0	0	0	0	0	0	0
MIP2C324PLC_SC	h2o[c] + 0.01 mip2c324_SC[c] -> h[c] + cer3_24[c] + man2mi1p-D[c]	Sphingolipid Metabolism	0	0	0	0	0	0	0	0
MIP2C326PLC_SC	h2o[c] + 0.01 mip2c326_SC[c] -> h[c] + cer3_26[c] + man2mi1p-D[c]	Sphingolipid Metabolism	0	0	0	0	0	0	0	0
MIP2CS124_SC	0.01 ptd1ino_SC[c] + 0.01 mipc124_SC[c] -> 0.01 12dgr_SC[c] + 0.01 mip2c124_SC[c]	Sphingolipid Metabolism	0	0	0	0	0	0	0	0
MIP2CS126_SC	0.01 ptd1ino_SC[c] + 0.01 mipc126_SC[c] -> 0.01 12dgr_SC[c] + 0.01 mip2c126_SC[c]	Sphingolipid Metabolism	0	0	0	0	0	0	0	0
MIP2CS224_SC	0.01 ptd1ino_SC[c] + 0.01 mipc224_SC[c] -> 0.01 12dgr_SC[c] + 0.01 mip2c224_SC[c]	Sphingolipid Metabolism	0	0	0	0	0	0	0	0
MIP2CS226_SC	0.01 ptd1ino_SC[c] + 0.01 mipc226_SC[c] -> 0.01 12dgr_SC[c] + 0.01 mip2c226_SC[c]	Sphingolipid Metabolism	0	0	0	0	0	0	0	0
MIP2CS324_SC	0.01 ptd1ino_SC[c] + 0.01 mipc324_SC[c] -> 0.01 12dgr_SC[c] + 0.01 mip2c324_SC[c]	Sphingolipid Metabolism	0	0	0	0	0	0	0	0
MIP2CS326_SC	0.01 ptd1ino_SC[c] + 0.01 mipc326_SC[c] -> 0.01 12dgr_SC[c] + 0.01 mip2c326_SC[c]	Sphingolipid Metabolism	0	0	0	0	0	0	0	0
MIPC124PLC_SC	h2o[c] + 0.01 mipc124_SC[c] -> h[c] + cer1_24[c] + manmi1p-D[c]	Sphingolipid Metabolism	0	0	0	0	0	0	0	0
MIPC126PLC_SC	h2o[c] + 0.01 mipc126_SC[c] -> h[c] + cer1_26[c] + manmi1p-D[c]	Sphingolipid Metabolism	0	0	0	0	0	0	0	0
MIPC224PLC_SC	h2o[c] + 0.01 mipc224_SC[c] -> h[c] + cer2_24[c] + manmi1p-D[c]	Sphingolipid Metabolism	0	0	0	0	0	0	0	0
MIPC226PLC_SC	h2o[c] + 0.01 mipc226_SC[c] -> h[c] + cer2_26[c] + manmi1p-D[c]	Sphingolipid Metabolism	0	0	0	0	0	0	0	0
MIPC324PLC_SC	h2o[c] + 0.01 mipc324_SC[c] -> h[c] + cer3_24[c] + manmi1p-D[c]	Sphingolipid Metabolism	0	0	0	0	0	0	0	0
MIPC326PLC_SC	h2o[c] + 0.01 mipc326_SC[c] -> h[c] + cer3_26[c] + manmi1p-D[c]	Sphingolipid Metabolism	0	0	0	0	0	0	0	0
MIPCS124_SC	gdpmann[c] + 0.01 ipc124_SC[c] -> h[c] + gdp[c] + 0.01 mipc124_SC[c]	Sphingolipid Metabolism	0	0	0	0	0	0	0	0
MIPCS126_SC	gdpmann[c] + 0.01 ipc126_SC[c] -> h[c] + gdp[c] + 0.01 mipc126_SC[c]	Sphingolipid Metabolism	0	0	0	0	0	0	0	0
MIPCS224_SC	gdpmann[c] + 0.01 ipc224_SC[c] -> h[c] + gdp[c] + 0.01 mipc224_SC[c]	Sphingolipid Metabolism	0	0	0	0	0	0	0	0
MIPCS226_SC	gdpmann[c] + 0.01 ipc226_SC[c] -> h[c] + gdp[c] + 0.01 mipc226_SC[c]	Sphingolipid Metabolism	0	0	0	0	0	0	0	0
MIPCS324_SC	gdpmann[c] + 0.01 ipc324_SC[c] -> h[c] + gdp[c] + 0.01 mipc324_SC[c]	Sphingolipid Metabolism	0	0	0	0	0	0	0	0
MIPCS326_SC	gdpmann[c] + 0.01 ipc326_SC[c] -> h[c] + gdp[c] + 0.01 mipc326_SC[c]	Sphingolipid Metabolism	0	0	0	0	0	0	0	0
PSPHPL	psph1p[c] -> ethamp[c] + 2hhxdal[c]	Sphingolipid Metabolism	0	0	0	0	0	0	0	0
PSPHS	h[c] + o2[c] + nadph[c] + sphgn[c] -> h2o[c] + nadp[c] + psphings[c]	Sphingolipid Metabolism	0	0	0	0	0	0	0	0
SBPP1er	h2o[r] + sph1p[r] -> sphgn[r] + pi[r]	Sphingolipid Metabolism	0	0	0	0	0	0	0	0
SBPP2er	h2o[r] + psph1p[r] -> psphings[r] + pi[r]	Sphingolipid Metabolism	0	0	0	0	0	0	0	0
SERPT	ser-L[c] + h[c] + pmtcoa[c] -> co2[c] + 3dsphgn[c] + coa[c]	Sphingolipid Metabolism	0	0	0	0	0	0	0	0
SLCBK1	atp[c] + sphgn[c] -> adp[c] + h[c] + sph1p[c]	Sphingolipid Metabolism	0	0	0	0	0	0	0	0
SLCBK2	atp[c] + psphings[c] -> adp[c] + h[c] + psph1p[c]	Sphingolipid Metabolism	0	0	0	0	0	0	0	0
SPHPL	sph1p[c] -> ethamp[c] + hxdcal[c]	Sphingolipid Metabolism	0	0	0	0	0	0	0	0
13BGH	13BDglcn[c] + h2o[c] -> glc-D[c]	Starch and Sucrose Metabolism	0	0	0.0144871	0.026764	0.0151587	0.022425	0.0106889	0.0144871
13BGHe	13BDglcn[e] + h2o[e] -> glc-D[e]	Starch and Sucrose Metabolism	0	0	0	0	0	0	0	0
MEVK4	utp[c] + mev-R[c] -> h[c] + udp[c] + 5pmev[c]	Sterol Metabolism	0	0	0.00534518	0	0	0	0.00193394	0.00534518
C22STDS	h[c] + o2[c] + nadph[c] + ergtrol[c] -> 2 h2o[c] + nadp[c] + ergtetrol[c]	Sterol Metabolism	0	0	0	0	0	0	0	0
C22STDSx	h[c] + nadh[c] + o2[c] + ergtrol[c] -> 2 h2o[c] + nad[c] + ergtetrol[c]	Sterol Metabolism	0	0	0	0	0	0	0	0
C5STDS	h[c] + o2[c] + nadph[c] + epist[c] -> 2 h2o[c] + nadp[c] + ergtrol[c]	Sterol Metabolism	0	0	0	0	0	0	0	0
C8STI	fecost[c] -> epist[c]	Sterol Metabolism	0	0	0	0	0	0	0	0
EPISTAT_SC	0.655 hdcoa[c] + 0.27 odecoa[c] + 0.02 pmtcoa[c] + 0.03 stcoa[c] + 0.015 tdcoa[c] + 0.01 epist[c] + 0.01 hexccoa[c] -> coa[c] + 0.01 epistest_SC[c]	Sterol Metabolism	0	0	0	0	0	0	0	0
EPISTESTH_SC	h2o[c] + 0.01 epistest_SC[c] -> h[c] + 0.01 epist[c] + 0.02 hdca[c] + 0.655 hdcea[c] + 0.01 hexc[c] + 0.03 ocdca[c] + 0.27 ocdcea[c] + 0.015 ttdca[c]	Sterol Metabolism	0	0	0	0	0	0	0	0
EPISTESTH_SCe	0.01 epistest_SC[e] + h2o[e] -> 0.01 epist[e] + h[e] + 0.02 hdca[e] + 0.655 hdcea[e] + 0.01 hexc[e] + 0.03 ocdca[e] + 0.27 ocdcea[e] + 0.015 ttdca[e]	Sterol Metabolism	0	0	0	0	0	0	0	0
ERGSTAT_SC	0.01 ergst[c] + 0.655 hdcoa[c] + 0.27 odecoa[c] + 0.02 pmtcoa[c] + 0.03 stcoa[c] + 0.015 tdcoa[c] + 0.01 hexccoa[c] -> coa[c] + 0.01 ergstest_SC[c]	Sterol Metabolism	0	0	0	0	0	0	0	0
ERGSTESTH_SC	h2o[c] + 0.01 ergstest_SC[c] -> 0.01 ergst[c] + h[c] + 0.02 hdca[c] + 0.655 hdcea[c] + 0.01 hexc[c] + 0.03 ocdca[c] + 0.27 ocdcea[c] + 0.015 ttdca[c]	Sterol Metabolism	0	0	0	0	0	0	0	0
ERGSTESTH_SCe	0.01 ergstest_SC[e] + h2o[e] -> 0.01 ergst[e] + h[e] + 0.02 hdca[e] + 0.655 hdcea[e] + 0.01 hexc[e] + 0.03 ocdca[e] + 0.27 ocdcea[e] + 0.015 ttdca[e]	Sterol Metabolism	0	0	0	0	0	0	0	0
ERGSTGLCT	ergst[c] + udpg[c] -> h[c] + udp[c] + ergst3glc[c]	Sterol Metabolism	0	0	0	0	0	0	0	0
FECOSTAT_SC	0.655 hdcoa[c] + 0.27 odecoa[c] + 0.02 pmtcoa[c] + 0.03 stcoa[c] + 0.015 tdcoa[c] + 0.01 fecost[c] + 0.01 hexccoa[c] -> coa[c] + 0.01 fecostest_SC[c]	Sterol Metabolism	0	0	0	0	0	0	0	0
FECOSTESTH_SC	h2o[c] + 0.01 fecostest_SC[c] -> h[c] + 0.01 fecost[c] + 0.02 hdca[c] + 0.655 hdcea[c] + 0.01 hexc[c] + 0.03 ocdca[c] + 0.27 ocdcea[c] + 0.015 ttdca[c]	Sterol Metabolism	0	0	0	0	0	0	0	0
FECOSTESTH_SCe	0.01 fecostest_SC[e] + h2o[e] -> 0.01 fecost[e] + h[e] + 0.02 hdca[e] + 0.655 hdcea[e] + 0.01 hexc[e] + 0.03 ocdca[e] + 0.27 ocdcea[e] + 0.015 ttdca[e]	Sterol Metabolism	0	0	0	0	0	0	0	0
FRTT	ipdp[c] + frdp[c] -> ppi[c] + ggdp[c]	Sterol Metabolism	0	0	0	0	0	0	0	0
HMGCOAS	h[c] + coa[c] + hmgcoa[c] <=> h2o[c] + accoa[c] + aacoa[c]	Sterol Metabolism	0	0	0	0	0	-0.0159181	-0.0216094	0
LANOSTAT_SC	0.655 hdcoa[c] + 0.27 odecoa[c] + 0.02 pmtcoa[c] + 0.03 stcoa[c] + 0.015 tdcoa[c] + 0.01 hexccoa[c] + 0.01 lanost[c] -> coa[c] + 0.01 lanostest_SC[c]	Sterol Metabolism	0	0	0	0	0	0	0	0
LANOSTESTH_SC	h2o[c] + 0.01 lanostest_SC[c] -> h[c] + 0.02 hdca[c] + 0.655 hdcea[c] + 0.01 hexc[c] + 0.03 ocdca[c] + 0.27 ocdcea[c] + 0.015 ttdca[c] + 0.01 lanost[c]	Sterol Metabolism	0	0	0	0	0	0	0	0
LANOSTESTH_SCe	h2o[e] + 0.01 lanostest_SC[e] -> h[e] + 0.02 hdca[e] + 0.655 hdcea[e] + 0.01 hexc[e] + 0.01 lanost[e] + 0.03 ocdca[e] + 0.27 ocdcea[e] + 0.015 ttdca[e]	Sterol Metabolism	0	0	0	0	0	0	0	0
LNS14DMx	2 h[c] + 3 nadh[c] + 3 o2[c] + lanost[c] -> 4 h2o[c] + 3 nad[c] + 44mctr[c] + for[c]	Sterol Metabolism	0	0	0	0	0	0.0023993	0	0
MEVK3	gtp[c] + mev-R[c] -> h[c] + gdp[c] + 5pmev[c]	Sterol Metabolism	0	0	0	0	0	0	0	0
SAM24MT	zymst[c] + amet[c] -> h[c] + ahcys[c] + fecost[c]	Sterol Metabolism	0	0	0	0	0	0	0	0
SQLErx	h[r] + o2[r] + sql[r] + nadh[r] -> h2o[r] + Ssq23epx[r] + nad[r]	Sterol Metabolism	0	0	0	0	0	0	0	0
ZYMSTAT_SC	0.01 zymst[c] + 0.655 hdcoa[c] + 0.27 odecoa[c] + 0.02 pmtcoa[c] + 0.03 stcoa[c] + 0.015 tdcoa[c] + 0.01 hexccoa[c] -> coa[c] + 0.01 zymstest_SC[c]	Sterol Metabolism	0	0	0	0	0	0	0	0
ZYMSTESTH_SC	h2o[c] + 0.01 zymstest_SC[c] -> 0.01 zymst[c] + h[c] + 0.02 hdca[c] + 0.655 hdcea[c] + 0.01 hexc[c] + 0.03 ocdca[c] + 0.27 ocdcea[c] + 0.015 ttdca[c]	Sterol Metabolism	0	0	0	0	0	0	0	0
ZYMSTESTH_SCe	h2o[e] + 0.01 zymstest_SC[e] -> h[e] + 0.02 hdca[e] + 0.655 hdcea[e] + 0.01 hexc[e] + 0.03 ocdca[e] + 0.27 ocdcea[e] + 0.015 ttdca[e] + 0.01 zymst[e]	Sterol Metabolism	0	0	0	0	0	0	0	0
TAUDO	o2[c] + akg[c] + taur[c] -> h[c] + co2[c] + succ[c] + so3[c] + aacald[c]	Taurine Metabolism	0	0	0	0	0	0	0	0
HETZK	atp[c] + 4mhetz[c] -> adp[c] + h[c] + 4mpetz[c]	Thiamine Metabolism	0	0	0.0166319	0.0350201	0.0173867	0.0283664	0.00283102	0.0166319
HMPK1	atp[c] + 4ahmmp[c] -> adp[c] + h[c] + 4ampm[c]	Thiamine Metabolism	0	0	0.0166319	0.0350201	0.0173867	0.0283664	0.00283102	0.0166319
PMPK	atp[c] + 4ampm[c] -> adp[c] + 2mahmp[c]	Thiamine Metabolism	0	0	0.0166319	0.0350201	0.0173867	0.0283664	0.00283102	0.0166319
THMP	h2o[c] + thmmp[c] -> pi[c] + thm[c]	Thiamine Metabolism	0	0	0.0166319	0.0350201	0.0173867	0.0283664	0.00283102	0.0166319
TMN	h2o[c] + thm[c] -> h[c] + 4ahmmp[c] + 4mhetz[c]	Thiamine Metabolism	0	0	0.0166319	0.0350201	0.0173867	0.0283664	0.00283102	0.0166319
TMPPP	h[c] + 4mpetz[c] + 2mahmp[c] -> ppi[c] + thmmp[c]	Thiamine Metabolism	0	0	0.0166319	0.0350201	0.0173867	0.0283664	0.00283102	0.0166319
AHMMPS	2 h[c] + air[c] -> pi[c] + 4ahmmp[c] + gcald[c]	Thiamine Metabolism	0	0	0	0	0	0	0	0
THMDPe	2 h2o[e] + thmpp[e] -> h[e] + 2 pi[e] + thm[e]	Thiamine Metabolism	0	0	0	0	0	0	0	0
THMPe	h2o[e] + thmmp[e] -> pi[e] + thm[e]	Thiamine Metabolism	0	0	0	0	0	0	0	0
THZPSN1_SC	cys-L[c] + gly[c] + h[c] + achms[c] + xu5p-D[c] -> 3 h2o[c] + co2[c] + 4abut[c] + ac[c] + nh4[c] + pyr[c] + 4mpetz[c]	Thiamine Metabolism	0	0	0	0	0	0	0	0
THZPSN2_SC	cys-L[c] + gly[c] + h[c] + achms[c] + r5p[c] -> 3 h2o[c] + co2[c] + 4abut[c] + ac[c] + nh4[c] + pyr[c] + 4mpetz[c]	Thiamine Metabolism	0	0	0	0	0	0	0	0
TMDPK	atp[c] + thm[c] -> amp[c] + h[c] + thmpp[c]	Thiamine Metabolism	0	0	0	0	0	0	0	0
TMDPPK	atp[c] + thmpp[c] -> adp[c] + thmtp[c]	Thiamine Metabolism	0	0	0	0	0	0	0	0
TMPKr	atp[c] + thmmp[c] <=> adp[c] + thmpp[c]	Thiamine Metabolism	0	0	0	0	0	0	0	0
THRAi	thr-L[c] -> gly[c] + acald[c]	Threonine and Lysine Metabolism	0	0	0.00573544	0	0.00529175	0.0174603	0	0.00573544
4HTHRS	h2o[c] + phthr[c] -> pi[c] + 4hthr[c]	Threonine and Lysine Metabolism	0	0	0	0	0	0	0	0
AASAD1	atp[c] + h[c] + nadph[c] + L2aadp[c] -> amp[c] + nadp[c] + L2aadp6sa[c] + ppi[c]	Threonine and Lysine Metabolism	0	0	0	0	0	0	0	0
AASAD2	atp[c] + h[c] + nadh[c] + L2aadp[c] -> amp[c] + nad[c] + L2aadp6sa[c] + ppi[c]	Threonine and Lysine Metabolism	0	0	0	0	0	0	0	0
AATA	glu-L[c] + 2oxoadp[c] <=> L2aadp[c] + akg[c]	Threonine and Lysine Metabolism	0	0	0	0	0	0	0	0
AOBUTDs	h[c] + 2aobut[c] -> co2[c] + aact[c]	Threonine and Lysine Metabolism	0	0	0	0	0	0	0	0
ATHRDHr	nadp[c] + athr-L[c] <=> h[c] + nadph[c] + 2aobut[c]	Threonine and Lysine Metabolism	0	0	0	0	0	0	0	0
GLYATi	coa[c] + 2aobut[c] -> gly[c] + accoa[c]	Threonine and Lysine Metabolism	0	0	0	0	0	0	0	0
HACNHm	h2o[m] + b124tc[m] <=> hicit[m]	Threonine and Lysine Metabolism	0	0	0	0	0	0	0	0
HICITDm	nad[m] + hicit[m] <=> h[m] + nadh[m] + oxag[m]	Threonine and Lysine Metabolism	0	0	0	0	0	0	0	0
MCITDm	hcit[m] <=> h2o[m] + b124tc[m]	Threonine and Lysine Metabolism	0	0	0	0	0	0	0	0
OBDHm	2obut[m] + nad[m] + coa[m] -> nadh[m] + co2[m] + ppcoa[m]	Threonine and Lysine Metabolism	0	0	0	0	0.0502346	0.0720202	0	0
OXAGm	h[m] + oxag[m] <=> 2oxoadp[m] + co2[m]	Threonine and Lysine Metabolism	0	0	0	0	0	0	0	0
SACCD1	glu-L[c] + h[c] + nadph[c] + L2aadp6sa[c] <=> h2o[c] + nadp[c] + saccrp-L[c]	Threonine and Lysine Metabolism	0	0	0	0	0	0	0	0
SACCD2	h2o[c] + nad[c] + saccrp-L[c] <=> lys-L[c] + h[c] + nadh[c] + akg[c]	Threonine and Lysine Metabolism	0	0	0	0	0	0	0	0
THRA2i	athr-L[c] -> gly[c] + acald[c]	Threonine and Lysine Metabolism	0	0	0	0	0	0	0	0
THRD_Lm	thr-L[m] -> 2obut[m] + nh4[m]	Threonine and Lysine Metabolism	0	0	0	0	0.0121745	0.0233567	0.00233839	0
CER1_24ter	cer1_24[c] <=> cer1_24[r]	Transport, Endoplasmic Reticular	0	0	0	0	0	0	0	0
CER1_26ter	cer1_26[c] <=> cer1_26[r]	Transport, Endoplasmic Reticular	0	0	0	0	0	0	0	0
CER2_24ter	cer2_24[c] <=> cer2_24[r]	Transport, Endoplasmic Reticular	0	0	0	0	0	0	0	0
CER2_26ter	cer2_26[c] <=> cer2_26[r]	Transport, Endoplasmic Reticular	0	0	0	0	0	0	0	0
PSPH1Pter	psph1p[c] -> psph1p[r]	Transport, Endoplasmic Reticular	0	0	0	0	0	0	0	0
SPH1Pter	sph1p[c] -> sph1p[r]	Transport, Endoplasmic Reticular	0	0	0	0	0	0	0	0
OAAt	oaa[c] <=> oaa[e]	Transport, Extracellular	0	0	0.0397065	0.0688717	0	0	0	0.0397065
3MBALDt	3mbald[c] <=> 3mbald[e]	Transport, Extracellular	0	0	0.0382407	0.0333766	0.0172174	0.0392612	0	0.0382407
PYRt	pyr[c] -> pyr[e]	Transport, Extracellular	0	0	0.0318762	0.0336677	0.0184111	0.0361539	0	0.0318762
GLYCt	glyc[c] <=> glyc[e]	Transport, Extracellular	0	0	0.0298301	0.0311586	0.0184111	0.0361539	0	0.0298301
GLYCt2	glyc[e] + h[e] -> h[c] + glyc[c]	Transport, Extracellular	0	0	0.0298301	0.0311586	0.0184111	0.0361539	0	0.0298301
NH4ti	nh4[c] -> nh4[e]	Transport, Extracellular	0	0	0.0289532	0.0624556	0.0277749	0.0460924	0	0.0289532
PYRt2	h[e] + pyr[e] -> h[c] + pyr[c]	Transport, Extracellular	0	0	0.027784	0.0286495	0.0184111	0.0361539	0	0.027784
ATPS	atp[c] + h2o[c] -> adp[c] + pi[c] + h[e]	Transport, Extracellular	0	0	0.013544	0.0548897	0.0401186	0.0419818	0.483995	0.013544
2MBACt	2mbac[c] -> 2mbac[e]	Transport, Extracellular	0	0	0	0	0	0	0	0
2MBALDt	2mbald[c] <=> 2mbald[e]	Transport, Extracellular	0	0	0	0	0	0	0	0
2MBTOHt	2mbtoh[c] <=> 2mbtoh[e]	Transport, Extracellular	0	0	0	0	0	0	0	0
2MPPALt	2mppal[c] <=> 2mppal[e]	Transport, Extracellular	0	0	0	0	0	0	0	0
2PHETOHt	2phetoh[e] <=> 2phetoh[c]	Transport, Extracellular	0	0	0	0	0	0	0	0
3C3HMPt	3c3hmp[c] <=> 3c3hmp[e]	Transport, Extracellular	0	0	0	0	0	0	0	0
3MOPt	3mop[e] <=> 3mop[c]	Transport, Extracellular	0	0	0	0	0	0	0	0
4ABZt	4abz[c] <=> 4abz[e]	Transport, Extracellular	0	0	0	0.0163977	0	0	0	0
5AOPt2	5aop[e] + h[e] -> h[c] + 5aop[c]	Transport, Extracellular	0	0	0	0	0	0	0	0
8AONNt2	8aonn[e] + h[e] <=> h[c] + 8aonn[c]	Transport, Extracellular	0	0	0	0	0	0	0	0
ABTt	abt[e] <=> abt[c]	Transport, Extracellular	0	0	0	0	0	0	0	0
ABUTt2r	4abut[e] + h[e] <=> h[c] + 4abut[c]	Transport, Extracellular	0	0	0	0	0	0	-0.0103761	0
ACALDt	acald[e] <=> acald[c]	Transport, Extracellular	0	0	0	0	0	-0.00529783	-0.0326778	0
ACESt	aces[c] -> aces[e]	Transport, Extracellular	0	0	0	0	0	0	0.0160129	0
ADEt2	ade[e] + h[e] -> h[c] + ade[c]	Transport, Extracellular	0	0	0	0	0	0	0	0
ADNt2	adn[e] + h[e] -> h[c] + adn[c]	Transport, Extracellular	0	0	0	0	0	0	0	0
AKGMAL	mal-L[e] + akg[c] <=> akg[e] + mal-L[c]	Transport, Extracellular	0	0	0	0	0.0339342	0	-0.00219724	0
AKGt2r	akg[e] + h[e] <=> h[c] + akg[c]	Transport, Extracellular	0	0	0	0	-0.0678684	0	-0.00903338	0
ALAt2r	ala-L[e] + h[e] <=> ala-L[c] + h[c]	Transport, Extracellular	0	0	0	-0.01251	0	-0.019383	-0.0367815	0
ALLTNti	alltn[e] -> alltn[c]	Transport, Extracellular	0	0	0	0	0	0	0	0
ALLTTti	alltt[e] -> alltt[c]	Transport, Extracellular	0	0	0	0	0	0	0	0
AMETt2	amet[e] + h[e] -> h[c] + amet[c]	Transport, Extracellular	0	0	0	0	0	0	0	0
ARAB-Dt	arab-D[e] <=> arab-D[c]	Transport, Extracellular	0	0	0	0	0	0	0	0
ARAB-Lt	arab-L[e] <=> arab-L[c]	Transport, Extracellular	0	0	0	0	0	0	0	0
ASNt2r	asn-L[e] + h[e] <=> asn-L[c] + h[c]	Transport, Extracellular	0	0	0	-0.018204	0	-0.0207904	0	0
ASPt2r	asp-L[e] + h[e] <=> asp-L[c] + h[c]	Transport, Extracellular	0	0	0	0.018204	0	0.0098716	0	0
BTDt-RR	btd-RR[c] <=> btd-RR[e]	Transport, Extracellular	0	0	0	0	0	0	0.0239562	0
BTNt2i	btn[e] + h[e] -> h[c] + btn[c]	Transport, Extracellular	0	0	0	0	0	0	0	0
CHLt2	chol[e] + h[e] -> h[c] + chol[c]	Transport, Extracellular	0	0	0	0	0	0	0	0
CITt2r	cit[e] + h[e] <=> h[c] + cit[c]	Transport, Extracellular	0	0	0	0	0	0	0	0
CRNt	crn[e] <=> crn[c]	Transport, Extracellular	0	0	0	0	0	0	0	0
CSNt2	csn[e] + h[e] -> h[c] + csn[c]	Transport, Extracellular	0	0	0	0	0	0	0	0
CYTDt2	cytd[e] + h[e] -> h[c] + cytd[c]	Transport, Extracellular	0	0	0	0	0	0	0	0
D-LACt2	h[e] + lac-D[e] <=> h[c] + lac-D[c]	Transport, Extracellular	0	0	0	0	0	0	-0.0352861	0
DADNt2	dad-2[e] + h[e] -> h[c] + dad-2[c]	Transport, Extracellular	0	0	0	0	0	0	0	0
DANNt2	dann[e] + h[e] <=> h[c] + dann[c]	Transport, Extracellular	0	0	0	0	0	0	0	0
DCYTt2	dcyt[e] + h[e] -> h[c] + dcyt[c]	Transport, Extracellular	0	0	0	0	0	0	0	0
DGSNt2	dgsn[e] + h[e] -> h[c] + dgsn[c]	Transport, Extracellular	0	0	0	0	0	0	0	0
DINSt2	din[e] + h[e] -> h[c] + din[c]	Transport, Extracellular	0	0	0	0	0	0	0	0
DTTPt	dttp[e] <=> dttp[c]	Transport, Extracellular	0	0	0	0	0	0	0	0
DURIt2	duri[e] + h[e] -> h[c] + duri[c]	Transport, Extracellular	0	0	0	0	0	0	0	0
EPISTt	epist[e] <=> epist[c]	Transport, Extracellular	0	0	0	0	0	0	0	0
ERGSTt	ergst[e] <=> ergst[c]	Transport, Extracellular	0	0	0	0	0	0	0	0
ETHAt	etha[e] <=> etha[c]	Transport, Extracellular	0	0	0	0	0	0	0	0
ETOHt	etoh[e] <=> etoh[c]	Transport, Extracellular	0	0	0	0	0	0	-0.0120612	0
FE2t	fe2[e] -> fe2[c]	Transport, Extracellular	0	0	0	0	0	0	0	0
FECOSTt	fecost[e] <=> fecost[c]	Transport, Extracellular	0	0	0	0	0	0	0	0
FORt	for[e] <=> for[c]	Transport, Extracellular	0	0	0	0	0	0	0	0
FRUt2	fru[e] + h[e] -> h[c] + fru[c]	Transport, Extracellular	0	0	0	0	0	0	0	0
FUMt2r	fum[e] + h[e] <=> h[c] + fum[c]	Transport, Extracellular	0	0	0	0	0	-0.0419965	0	0
G3PIt	g3pi[e] <=> g3pi[c]	Transport, Extracellular	0	0	0	0	0	0	0	0
GALt2	gal[e] + h[e] -> h[c] + gal[c]	Transport, Extracellular	0	0	0	0	0	0	0	0
GAM6Pt	gam6p[e] <=> gam6p[c]	Transport, Extracellular	0	0	0	-0.0140867	0	0	0	0
GCALDt	gcald[e] <=> gcald[c]	Transport, Extracellular	0	0	0	0	0	0	0	0
GLNt2r	gln-L[e] + h[e] <=> gln-L[c] + h[c]	Transport, Extracellular	0	0	0	0	-0.0421227	-0.0263016	0	0
GLUt2r	glu-L[e] + h[e] <=> glu-L[c] + h[c]	Transport, Extracellular	0	0	0	0	0	0	0	0
GLXt	glx[c] <=> glx[e]	Transport, Extracellular	0	0	0	0	0	0	0	0
GLYt2r	gly[e] + h[e] <=> gly[c] + h[c]	Transport, Extracellular	0	0	0	0	0	0	-0.018034	0
GSNt2	gsn[e] + h[e] -> h[c] + gsn[c]	Transport, Extracellular	0	0	0	0	0	0	0	0
GTHOXti	gthox[e] -> gthox[c]	Transport, Extracellular	0	0	0	0	0	0	0	0
GTHRDt2	gthrd[e] -> gthrd[c]	Transport, Extracellular	0	0	0	0	0	0	0	0
GUAt2r	gua[e] + h[e] <=> h[c] + gua[c]	Transport, Extracellular	0	0	0	0	0	-0.00160575	0	0
HDCAt	hdca[e] -> hdca[c]	Transport, Extracellular	0	0	0	0	0	0	0	0
HDCEAt	hdcea[e] -> hdcea[c]	Transport, Extracellular	0	0	0	0	0	0	0	0
HXANt2r	h[e] + hxan[e] <=> h[c] + hxan[c]	Transport, Extracellular	0	0	0	0	0	0	0	0
IAMACt	iamac[c] -> iamac[e]	Transport, Extracellular	0	0	0	0	0	0.022591	0	0
IAMOHt	iamoh[c] <=> iamoh[e]	Transport, Extracellular	0	0	0	0	0	0	0	0
IBUTACt	ibutac[c] -> ibutac[e]	Transport, Extracellular	0	0	0	0	0	0	0	0
IBUTOHt	ibutoh[c] <=> ibutoh[e]	Transport, Extracellular	0	0	0	0	0	0	0	0
ID3ACALDt	id3acald[c] <=> id3acald[e]	Transport, Extracellular	0	0	0	0	0	0	0	0
ILEt2r	h[e] + ile-L[e] <=> ile-L[c] + h[c]	Transport, Extracellular	0	0	0	0	0	0	0	0
IND3ETHt	ind3eth[c] <=> ind3eth[e]	Transport, Extracellular	0	0	0	0	0	0	0	0
INSTt2	h[e] + inost[e] -> h[c] + inost[c]	Transport, Extracellular	0	0	0	0	0	0	0	0
INSt2	h[e] + ins[e] -> h[c] + ins[c]	Transport, Extracellular	0	0	0	0	0	0	0	0
Kt2r	h[e] + k[e] <=> h[c] + k[c]	Transport, Extracellular	0	0	0	0	0	0	0	0
L-LACt2r	h[e] + lac-L[e] <=> h[c] + lac-L[c]	Transport, Extracellular	0	0	0	0	0	0	-0.0360503	0
LEUt2r	h[e] + leu-L[e] <=> leu-L[c] + h[c]	Transport, Extracellular	0	0	0	-0.00812863	0	-0.0130844	-0.0139558	0
MALTt2	h[e] + malt[e] -> h[c] + malt[c]	Transport, Extracellular	0	0	0	0	0	0	0	0
MALt2r	h[e] + mal-L[e] <=> h[c] + mal-L[c]	Transport, Extracellular	0	0	0	0	-0.0339342	0	-0.0112306	0
MANt2	h[e] + man[e] -> h[c] + man[c]	Transport, Extracellular	0	0	0	0	0	0	0	0
MELIBt2	h[e] + melib[e] -> h[c] + melib[c]	Transport, Extracellular	0	0	0	0	0	0	0	0
MMETt2	h[e] + mmet[e] -> h[c] + mmet[c]	Transport, Extracellular	0	0	0	0	0	0	0	0
NACt	nac[e] <=> nac[c]	Transport, Extracellular	0	0	0	0	0	0	0	0
NADPt	nadp[c] <=> nadp[e]	Transport, Extracellular	0	0	0	0	0	0	0	0
NAt3_1	h[e] + na1[c] <=> h[c] + na1[e]	Transport, Extracellular	0	0	0	0	0	0	0	0
NFORTYRt	Nbfortyr[c] -> Nbfortyr[e]	Transport, Extracellular	0	0	0	0.000875722	0	0	0	0
NMNTP	h[e] + nmn[e] -> h[c] + nmn[c]	Transport, Extracellular	0	0	0	0	0	0	0	0
OCDCAt	ocdca[e] -> ocdca[c]	Transport, Extracellular	0	0	0	0	0	0	0	0
OCDCEAt	ocdcea[e] -> ocdcea[c]	Transport, Extracellular	0	0	0	0	0	0	0	0
OCDCYAt	ocdcya[e] -> ocdcya[c]	Transport, Extracellular	0	0	0	0	0	0	0	0
ORNt2r	h[e] + orn[e] <=> h[c] + orn[c]	Transport, Extracellular	0	0	0	0	0	0	0	0
PACALDt	pacald[c] <=> pacald[e]	Transport, Extracellular	0	0	0	0	0	0	0	0
PAPt	pap[e] <=> pap[c]	Transport, Extracellular	0	0	0	0	0	0	0	0
PEPDt3	h[e] + pepd[e] -> h[c] + pepd[c]	Transport, Extracellular	0	0	0	0	0	0	0	0
PHEACt	pheac[c] -> pheac[e]	Transport, Extracellular	0	0	0	0	0	0	0	0
PHEt2r	h[e] + phe-L[e] <=> phe-L[c] + h[c]	Transport, Extracellular	0	0	0	0	0	0	0	0
PNTOt2	h[e] + pnto-R[e] <=> h[c] + pnto-R[c]	Transport, Extracellular	0	0	0	0	-0.0136709	0	0	0
PROt2r	h[e] + pro-L[e] <=> pro-L[c] + h[c]	Transport, Extracellular	0	0	0	0	0	0	0	0
RIBFLVt2	h[e] + ribflv[e] -> ribflv[c] + h[c]	Transport, Extracellular	0	0	0	0	0	0	0	0
RIBt2	h[e] + rib-D[e] -> h[c] + rib-D[c]	Transport, Extracellular	0	0	0	0	0	0	0	0
SBT_Dt	sbt-D[e] <=> sbt-D[c]	Transport, Extracellular	0	0	0	0	0	0	-0.0128192	0
SBT_Lt	sbt-L[e] <=> sbt-L[c]	Transport, Extracellular	0	0	0	0	0	0	0	0
SERt2r	h[e] + ser-L[e] <=> ser-L[c] + h[c]	Transport, Extracellular	0	0	0	-0.0251128	0	0	-0.0171954	0
SO3ti	so3[c] -> so3[e]	Transport, Extracellular	0	0	0	0	0	0	0	0
SPRMt2i	h[c] + sprm[e] -> h[e] + sprm[c]	Transport, Extracellular	0	0	0	0	0	0	0	0
SRB_Lt	srb-L[e] <=> srb-L[c]	Transport, Extracellular	0	0	0	0	0	0	0	0
SUCCt2r	h[e] + succ[e] <=> h[c] + succ[c]	Transport, Extracellular	0	0	0	0	0	-0.095351	0	0
SUCRt2	h[e] + sucr[e] -> h[c] + sucr[c]	Transport, Extracellular	0	0	0	0	0	0	0	0
TAURt	taur[c] <=> taur[e]	Transport, Extracellular	0	0	0	0	0	0	0	0
THMDt2	h[e] + thymd[e] -> h[c] + thymd[c]	Transport, Extracellular	0	0	0	0	0	0	0	0
THMt2	h[e] + thm[e] -> h[c] + thm[c]	Transport, Extracellular	0	0	0	0	0	0	0	0
THRt2r	h[e] + thr-L[e] <=> thr-L[c] + h[c]	Transport, Extracellular	0	0	0	0	0	0	-0.00672712	0
THYMt3r	h[e] + thym[c] <=> h[c] + thym[e]	Transport, Extracellular	0	0	0	0	0	0.000529156	0	0
TREt2	h[e] + tre[e] -> tre[c] + h[c]	Transport, Extracellular	0	0	0	0	0	0	0	0
TRPt2r	h[e] + trp-L[e] <=> trp-L[c] + h[c]	Transport, Extracellular	0	0	0	0	0	0	0	0
TTDCAtr	ttdca[e] <=> ttdca[c]	Transport, Extracellular	0	0	0	0	-6.11135e-05	0	0	0
TYRt2r	h[e] + tyr-L[e] <=> tyr-L[c] + h[c]	Transport, Extracellular	0	0	0	-0.0131324	0	0	-0.0106508	0
URAt2	h[e] + ura[e] -> h[c] + ura[c]	Transport, Extracellular	0	0	0	0	0	0	0	0
URIt2	h[e] + uri[e] -> h[c] + uri[c]	Transport, Extracellular	0	0	0	0	0	0	0	0
VALt2r	h[e] + val-L[e] <=> val-L[c] + h[c]	Transport, Extracellular	0	0	0	0	0	0	-0.00460169	0
XANt	xan[e] <=> xan[c]	Transport, Extracellular	0	0	0	0	0	0	0	0
XTSNt2	h[e] + xtsn[e] -> h[c] + xtsn[c]	Transport, Extracellular	0	0	0	0	0	0	0	0
XYLTt	xylt[e] <=> xylt[c]	Transport, Extracellular	0	0	0	0	0	0	0	0
XYLt	xyl-D[e] <=> xyl-D[c]	Transport, Extracellular	0	0	0	0	0	0	0	0
LANOSTt	lanost[e] <=> lanost[c]	Transport, Extracellular	0	0	-0.000757704	-0.00466662	0	0	0	-0.000757704
G3PCt	g3pc[e] <=> g3pc[c]	Transport, Extracellular	0	0	-0.00155481	-0.00063905	-0.00864694	0	0	-0.00155481
HISt2r	h[e] + his-L[e] <=> his-L[c] + h[c]	Transport, Extracellular	0	0	-0.00272529	0	0	0	0	-0.00272529
UREA2t2	2 h[e] + urea[e] <=> 2 h[c] + urea[c]	Transport, Extracellular	0	0	-0.0444083	0	0	0	-0.0211767	-0.0444083
CO2tg	co2[c] <=> co2[g]	Transport, Golgi Apparatus	0	0	0	0	0	0	0	0
GDPMANNtg	gdpmann[c] + gmp[g] -> gmp[c] + gdpmann[g]	Transport, Golgi Apparatus	0	0	0	0	0	0	0	0
GDPt3g	h[c] + gdp[g] <=> gdp[c] + h[g]	Transport, Golgi Apparatus	0	0	0	0	0	0	0	0
PEtg_SC	pe_SC[c] <=> pe_SC[g]	Transport, Golgi Apparatus	0	0	0	0	0	0	0	0
PStg_SC	ps_SC[c] <=> ps_SC[g]	Transport, Golgi Apparatus	0	0	0	0	0	0	0	0
UDPGALt2g	udpgal[c] -> udpgal[g]	Transport, Golgi Apparatus	0	0	0	0	0	0	0	0
CTPtm	2 h[c] + cmp[m] + ctp[c] -> cmp[c] + 2 h[m] + ctp[m]	Transport, Mitochondrial	0	0	0.0283524	0.0320137	0.00238786	0.0298678	0	0.0283524
VALt2m	val-L[c] + h[c] <=> h[m] + val-L[m]	Transport, Mitochondrial	0	0	0.0153473	0.0256888	0	0.0285163	2.0501e-05	0.0153473
PROtm	pro-L[c] <=> pro-L[m]	Transport, Mitochondrial	0	0	0.00491316	0.00680838	0.0112725	0.022608	0.00129043	0.00491316
PAtm_SC	pa_SC[c] <=> pa_SC[m]	Transport, Mitochondrial	0	0	0.000283524	0.000320137	2.38786e-05	0.000298678	0	0.000283524
2DHPtm	2dhp[c] <=> 2dhp[m]	Transport, Mitochondrial	0	0	0	0	0	0	0	0
2MBALDtm	2mbald[c] <=> 2mbald[m]	Transport, Mitochondrial	0	0	0	0	0	0	0	0
2MBTOHtm	2mbtoh[c] <=> 2mbtoh[m]	Transport, Mitochondrial	0	0	0	0	0	0	0	0
2MPPALtm	2mppal[c] <=> 2mppal[m]	Transport, Mitochondrial	0	0	0	0	0	0	0	0
2OXOADPtim	2oxoadp[m] -> 2oxoadp[c]	Transport, Mitochondrial	0	0	0	0	0	0	0	0
2PHETOHtm	2phetoh[m] <=> 2phetoh[c]	Transport, Mitochondrial	0	0	0	0	0	0	0	0
3C4MOPtm	3c4mop[c] <=> 3c4mop[m]	Transport, Mitochondrial	0	0	0	0	0	0	0	0
3DH5HPBtm	3dh5hpb[c] <=> 3dh5hpb[m]	Transport, Mitochondrial	0	0	0	0	0	0	0	0
3MBALDtm	3mbald[c] <=> 3mbald[m]	Transport, Mitochondrial	0	0	0	0	0	0.022591	0	0
3OPHB_5tm	3ophb_5[c] <=> 3ophb_5[m]	Transport, Mitochondrial	0	0	0	0	0	0	0	0
4ABUTNtm	4abutn[c] <=> 4abutn[m]	Transport, Mitochondrial	0	0	0	0	0	0	0	0
4ABUTtm	4abut[c] <=> 4abut[m]	Transport, Mitochondrial	0	0	0	0	0	0	0	0
4ABZtm	4abz[c] <=> 4abz[m]	Transport, Mitochondrial	0	0	0	0	0	0	0	0
4H2OGLTtm	4h2oglt[c] <=> 4h2oglt[m]	Transport, Mitochondrial	0	0	0	0	0	0	0	0
4HBZtm	4hbz[c] <=> 4hbz[m]	Transport, Mitochondrial	0	0	0	0	0	0	0	0
4HPRO-LTtm	4hpro-LT[c] <=> 4hpro-LT[m]	Transport, Mitochondrial	0	0	0	0	0	0	0	0
5AOPtm	5aop[c] <=> 5aop[m]	Transport, Mitochondrial	0	0	0	0	0	0	0	0
ACRNtm	acrn[c] -> acrn[m]	Transport, Mitochondrial	0	0	0	0	0	0.0105071	0.000693271	0
ADEtm	ade[c] <=> ade[m]	Transport, Mitochondrial	0	0	0	0	0	0	0	0
AHCYStm	ahcys[c] <=> ahcys[m]	Transport, Mitochondrial	0	0	0	0	0	0	0	0
ALAtmi	ala-L[m] -> ala-L[c]	Transport, Mitochondrial	0	0	0	0	0	0.0208516	0.0024337	0
AMETtm	amet[c] <=> amet[m]	Transport, Mitochondrial	0	0	0	0	0	0	0	0
ARGt2m	arg-L[c] + h[c] <=> h[m] + arg-L[m]	Transport, Mitochondrial	0	0	0	0	0	0	0	0
ASNt2m	asn-L[c] + h[c] <=> h[m] + asn-L[m]	Transport, Mitochondrial	0	0	0	0	0	0	0	0
ASPGLU2m	glu-L[c] + asp-L[m] -> asp-L[c] + glu-L[m]	Transport, Mitochondrial	0	0	0	0	0.003334	0	0	0
CRNCARtm	acrn[c] + crn[m] -> acrn[m] + crn[c]	Transport, Mitochondrial	0	0	0	0	0	0.0210143	0.00138654	0
CRNtim	crn[m] -> crn[c]	Transport, Mitochondrial	0	0	0	0	0	0.0105071	0.000693271	0
DHFtm	dhf[c] <=> dhf[m]	Transport, Mitochondrial	0	0	0	0	0	0	0	0
DHNPTtm	dhnpt[c] <=> dhnpt[m]	Transport, Mitochondrial	0	0	0	0	0	0	0	0
DHPTtm	dhpt[c] <=> dhpt[m]	Transport, Mitochondrial	0	0	0	0	0	0	0	0
E4HGLUtm	e4hglu[c] <=> e4hglu[m]	Transport, Mitochondrial	0	0	0	0	0	0	0	0
ETOHtm	etoh[c] <=> etoh[m]	Transport, Mitochondrial	0	0	0	0	0	-0.0571369	-0.0153805	0
FA120ACPtm	ddcaACP[m] -> ddcaACP[c]	Transport, Mitochondrial	0	0	0	0	0	0	0	0
FA140ACPtm	myrsACP[m] -> myrsACP[c]	Transport, Mitochondrial	0	0	0	0	0	0	0	0
FA141ACPtm	tdeACP[m] -> tdeACP[c]	Transport, Mitochondrial	0	0	0	0	0	0	0	0
FA160ACPtm	palmACP[m] -> palmACP[c]	Transport, Mitochondrial	0	0	0	0	0	0	0	0
FA161ACPtm	hdeACP[m] -> hdeACP[c]	Transport, Mitochondrial	0	0	0	0	0	0	0	0
FA180ACPtm	ocdcaACP[m] -> ocdcaACP[c]	Transport, Mitochondrial	0	0	0	0	0	0	0	0
FA181ACPtm	octeACP[m] -> octeACP[c]	Transport, Mitochondrial	0	0	0	0	0	0	0	0
FA182ACPtm	ocdcyaACP[m] -> ocdcyaACP[c]	Transport, Mitochondrial	0	0	0	0	0	0	0	0
FADFMNtm	fad[c] + fmn[m] -> fad[m] + fmn[c]	Transport, Mitochondrial	0	0	0	0	0	0	0	0
FE2utm	fe2[c] -> fe2[m]	Transport, Mitochondrial	0	0	0	0	0	0	0	0
FEtm	fe2[m] -> fe2[c]	Transport, Mitochondrial	0	0	0	0	0	0	0	0
FORtm	for[m] -> for[c]	Transport, Mitochondrial	0	0	0	0	0	0	0	0
FRDPtm	frdp[c] <=> frdp[m]	Transport, Mitochondrial	0	0	0	0	0	0	0	0
GCALDtm	gcald[c] <=> gcald[m]	Transport, Mitochondrial	0	0	0	0	0	0	0	0
GLUt5m	glu-L[c] + oh1[m] -> glu-L[m] + oh1[c]	Transport, Mitochondrial	0	0	0	0	0	0	0	0
GSNt2m	h[c] + gsn[c] <=> h[m] + gsn[m]	Transport, Mitochondrial	0	0	0	0	0	0	0	0
GTPt2m	h[c] + gtp[c] + gdp[m] -> h[m] + gdp[c] + gtp[m]	Transport, Mitochondrial	0	0	0	0.00284943	0	0.0683689	0.00704225	0
GUAtm	gua[c] <=> gua[m]	Transport, Mitochondrial	0	0	0	0	0	0	0	0
HEXDPtm	hexdp[c] <=> hexdp[m]	Transport, Mitochondrial	0	0	0	0	0	0	0	0
HISt2m	h[m] + his-L[m] <=> his-L[c] + h[c]	Transport, Mitochondrial	0	0	0	0	0	0	0	0
IAMOHtm	iamoh[c] <=> iamoh[m]	Transport, Mitochondrial	0	0	0	0	0	-0.022591	0	0
IBUTOHtm	ibutoh[c] <=> ibutoh[m]	Transport, Mitochondrial	0	0	0	0	0	0	0	0
ID3ACALDtm	id3acald[c] <=> id3acald[m]	Transport, Mitochondrial	0	0	0	0	0	0	0	0
IND3ACtm	ind3ac[c] <=> ind3ac[m]	Transport, Mitochondrial	0	0	0	0	0	0	0	0
IND3ETHtm	ind3eth[c] <=> ind3eth[m]	Transport, Mitochondrial	0	0	0	0	0	0	0	0
IPDPtm	ipdp[c] <=> ipdp[m]	Transport, Mitochondrial	0	0	0	0	0	0	0	0
L-LACtm	h[c] + lac-L[c] <=> h[m] + lac-L[m]	Transport, Mitochondrial	0	0	0	0	0	0	0	0
LYSt2m	lys-L[c] + h[c] <=> h[m] + lys-L[m]	Transport, Mitochondrial	0	0	0	0	0	0	0	0
METt2m	h[m] + met-L[m] <=> met-L[c] + h[c]	Transport, Mitochondrial	0	0	0	0	0	0	0	0
NMNt2m	h[c] + nmn[c] <=> h[m] + nmn[m]	Transport, Mitochondrial	0	0	0	0	0	0	0	0
OXO2Ctm	akg[m] + oxag[c] <=> akg[c] + oxag[m]	Transport, Mitochondrial	0	0	0	0	0	0	0	0
PACALDtm	pacald[c] <=> pacald[m]	Transport, Mitochondrial	0	0	0	0	0	0	0	0
PAN4Ptm	pan4p[c] <=> pan4p[m]	Transport, Mitochondrial	0	0	0	0	0	-0.0539339	0	0
PANTtm	pant-R[c] <=> pant-R[m]	Transport, Mitochondrial	0	0	0	0	0	0	0	0
PAPtm	pap[c] <=> pap[m]	Transport, Mitochondrial	0	0	0	0	0	-0.0539339	0	0
PENDPtm	pendp[c] <=> pendp[m]	Transport, Mitochondrial	0	0	0	0	0	0	0	0
PHEt2m	h[m] + phe-L[m] <=> phe-L[c] + h[c]	Transport, Mitochondrial	0	0	0	0	0	0	0	0
PIt5m	pi[c] + oh1[m] <=> pi[m] + oh1[c]	Transport, Mitochondrial	0	0	0	0	0	0	0	0
PPPG9tm	pppg9[c] <=> pppg9[m]	Transport, Mitochondrial	0	0	0	0	0	0	0	0
PRPPtm	prpp[c] <=> prpp[m]	Transport, Mitochondrial	0	0	0	0	0	0	0	0
QULNtm	quln[c] <=> quln[m]	Transport, Mitochondrial	0	0	0	0	0	0	0	0
RIBFLVtm	ribflv[c] <=> ribflv[m]	Transport, Mitochondrial	0	0	0	0	0	0	0	0
SUCFUMtm	succ[c] + fum[m] -> fum[c] + succ[m]	Transport, Mitochondrial	0	0	0	0	0	0.559184	0	0
THMPPt2m	thmpp[c] -> thmpp[m]	Transport, Mitochondrial	0	0	0	0	0	0	0	0
THRt2m	thr-L[c] + h[c] <=> h[m] + thr-L[m]	Transport, Mitochondrial	0	0	0	0	0.0121745	0.0233567	0.00233839	0
TRPt2m	trp-L[c] + h[c] <=> h[m] + trp-L[m]	Transport, Mitochondrial	0	0	0	0	0	0	0	0
UTPtm	2 h[c] + utp[c] + ump[m] -> ump[c] + 2 h[m] + utp[m]	Transport, Mitochondrial	0	0	0	0	0	0	0	0
ACCOAtn	accoa[c] <=> accoa[n]	Transport, Nuclear	0	0	0	0	0	0	0	0
AKGt2n	h[c] + akg[c] <=> akg[n] + h[n]	Transport, Nuclear	0	0	0	0	0	0	0	0
AMPtn	amp[n] <=> amp[c]	Transport, Nuclear	0	0	0	0	0	0	0	0
CBASPtn	cbasp[n] <=> cbasp[c]	Transport, Nuclear	0	0	0	0	0	0	0	0
CBPtn	cbp[c] <=> cbp[n]	Transport, Nuclear	0	0	0	0	0	0	0	0
CDPtn	cdp[c] <=> cdp[n]	Transport, Nuclear	0	0	0	0	0	0	0	0
COAtn	coa[c] <=> coa[n]	Transport, Nuclear	0	0	0	0	0	0	0	0
DADPtn	dadp[c] <=> dadp[n]	Transport, Nuclear	0	0	0	0	0	0	0	0
DCDPtn	dcdp[c] <=> dcdp[n]	Transport, Nuclear	0	0	0	0	0	0	0	0
DGDPtn	dgdp[c] <=> dgdp[n]	Transport, Nuclear	0	0	0	0	0	0	0	0
DUMPtn	dump[c] <=> dump[n]	Transport, Nuclear	0	0	0	0	0	0	0	0
GDPtn	gdp[c] <=> gdp[n]	Transport, Nuclear	0	0	0	0	0	0	0	0
GLNt2n	gln-L[c] + h[c] <=> h[n] + gln-L[n]	Transport, Nuclear	0	0	0	0	0	0	0	0
GLUt2n	glu-L[c] + h[c] <=> h[n] + glu-L[n]	Transport, Nuclear	0	0	0	0	0	0	0	0
H2O2tn	h2o2[c] <=> h2o2[n]	Transport, Nuclear	0	0	0	0	0	0	0	0
MI145Ptn	mi145p[c] <=> mi145p[n]	Transport, Nuclear	0	0	0	0	0	0	0	0
MINOHPtn	minohp[c] <=> minohp[n]	Transport, Nuclear	0	0	0	0	0	0	0	0
NADtn	nad[n] <=> nad[c]	Transport, Nuclear	0	0	0	0	0	0	0	0
NH4tn	nh4[c] <=> nh4[n]	Transport, Nuclear	0	0	0	0	0	0	0	0
PIt2n	h[c] + pi[c] <=> h[n] + pi[n]	Transport, Nuclear	0	0	0	0	0	0	0	0
PTD1INOtn_SC	ptd1ino_SC[c] <=> ptd1ino_SC[n]	Transport, Nuclear	0	0	0	0	0	0	0	0
PTD4INOtn_SC	ptd4ino_SC[c] <=> ptd4ino_SC[n]	Transport, Nuclear	0	0	0	0	0	0	0	0
UMPtn	ump[c] <=> ump[n]	Transport, Nuclear	0	0	0	0	0	0	0	0
34HPPt2p	h[c] + 34hpp[c] <=> 34hpp[x] + h[x]	Transport, Peroxisomal	0	0	0	0	0	0	0	0
4H2OGLTtp	4h2oglt[c] <=> 4h2oglt[x]	Transport, Peroxisomal	0	0	0	0	0	0	0	0
ACRNtp	acrn[x] -> acrn[c]	Transport, Peroxisomal	0	0	0	0	0	0	0	0
ACtp	ac[c] <=> ac[x]	Transport, Peroxisomal	0	0	0	0	0	0	0	0
AKGtp	akg[c] <=> akg[x]	Transport, Peroxisomal	0	0	0	0	0	0	0	0
ASPGLUtp	asp-L[c] + glu-L[x] <=> glu-L[c] + asp-L[x]	Transport, Peroxisomal	0	0	0	0	0	0	0	0
ATP2tp_H	atp[c] + h[x] + amp[x] -> amp[c] + h[c] + atp[x]	Transport, Peroxisomal	0	0	0	0	0	0	0	0
ATPtp-H	atp[c] + h[x] + adp[x] -> adp[c] + h[c] + atp[x]	Transport, Peroxisomal	0	0	0	0	0	0	0	0
CITtap	mal-L[c] + cit[x] <=> cit[c] + mal-L[x]	Transport, Peroxisomal	0	0	0	0	0	0	0	0
CITtcp	cit[c] + icit[x] <=> icit[c] + cit[x]	Transport, Peroxisomal	0	0	0	0	0	0	0	0
CO2tp	co2[c] <=> co2[x]	Transport, Peroxisomal	0	0	0	0	0	0	0	0
CRNCARtp	acrn[x] + crn[c] -> acrn[c] + crn[x]	Transport, Peroxisomal	0	0	0	0	0	0	0	0
CRNtp	crn[c] -> crn[x]	Transport, Peroxisomal	0	0	0	0	0	0	0	0
CYSTtp	cyst-L[c] <=> cyst-L[x]	Transport, Peroxisomal	0	0	0	0	0	0	0	0
E4HGLUtp	e4hglu[c] <=> e4hglu[x]	Transport, Peroxisomal	0	0	0	0	0	0	0	0
FA100tp	dca[c] -> dca[x]	Transport, Peroxisomal	0	0	0	0	0	0	0	0
FA120tp	ddca[c] -> ddca[x]	Transport, Peroxisomal	0	0	0	0	0	0	0	0
FA140COAabcp	atp[x] + tdcoa[c] + h2o[x] -> h[x] + tdcoa[x] + adp[x] + pi[x]	Transport, Peroxisomal	0	0	0	0	0	0	0	0
FA140tp	ttdca[c] -> ttdca[x]	Transport, Peroxisomal	0	0	0	0	0	0	0	0
FA141COAabcp	atp[x] + h2o[x] + tdecoa[c] -> h[x] + adp[x] + pi[x] + tdecoa[x]	Transport, Peroxisomal	0	0	0	0	0	0	0	0
FA141tp	ttdcea[c] -> ttdcea[x]	Transport, Peroxisomal	0	0	0	0	0	0	0	0
FA160COAabcp	atp[x] + pmtcoa[c] + h2o[x] -> h[x] + pmtcoa[x] + adp[x] + pi[x]	Transport, Peroxisomal	0	0	0	0	0	0	0	0
FA160tp	hdca[c] -> hdca[x]	Transport, Peroxisomal	0	0	0	0	0	0	0	0
FA161COAabcp	atp[x] + hdcoa[c] + h2o[x] -> h[x] + adp[x] + pi[x] + hdcoa[x]	Transport, Peroxisomal	0	0	0	0	0	0	0	0
FA161tp	hdcea[c] -> hdcea[x]	Transport, Peroxisomal	0	0	0	0	0	0	0	0
FA180COAabcp	atp[x] + stcoa[c] + h2o[x] -> h[x] + stcoa[x] + adp[x] + pi[x]	Transport, Peroxisomal	0	0	0	0	0	0	0	0
FA181COAabcp	atp[x] + odecoa[c] + h2o[x] -> h[x] + adp[x] + pi[x] + odecoa[x]	Transport, Peroxisomal	0	0	0	0	0	0	0	0
FA182COAabcp	atp[x] + ocdycacoa[c] + h2o[x] -> h[x] + adp[x] + pi[x] + ocdycacoa[x]	Transport, Peroxisomal	0	0	0	0	0	0	0	0
FA240tp	ttc[c] -> ttc[x]	Transport, Peroxisomal	0	0	0	0	0	0	0	0
FA260tp	hexc[c] -> hexc[x]	Transport, Peroxisomal	0	0	0	0	0	0	0	0
FA80tp	octa[c] -> octa[x]	Transport, Peroxisomal	0	0	0	0	0	0	0	0
GLXtp	glx[c] <=> glx[x]	Transport, Peroxisomal	0	0	0	0	0	0	0	0
H2Otp	h2o[c] <=> h2o[x]	Transport, Peroxisomal	0	0	0	0	0	0	0	0
HCYSt2p	h[c] + hcys-L[c] <=> h[x] + hcys-L[x]	Transport, Peroxisomal	0	0	0	0	0	0	0	0
HEXCCOAtx	hexccoa[c] <=> hexccoa[x]	Transport, Peroxisomal	0	0	0	0	0	0	0	0
MALOAAtp	oaa[c] + mal-L[x] <=> mal-L[c] + oaa[x]	Transport, Peroxisomal	0	0	0	0	0	0	0	0
NH4tp	nh4[c] <=> nh4[x]	Transport, Peroxisomal	0	0	0	0	0	0	0	0
NMNt2p	h[c] + nmn[c] <=> h[x] + nmn[x]	Transport, Peroxisomal	0	0	0	0	0	0	0	0
PIt2p	h[c] + pi[c] <=> h[x] + pi[x]	Transport, Peroxisomal	0	0	0	0	0	0	0	0
PYRt2p	h[c] + pyr[c] <=> h[x] + pyr[x]	Transport, Peroxisomal	0	0	0	0	0	0	0	0
TRDOXtp	trdox[c] <=> trdox[x]	Transport, Peroxisomal	0	0	0	0	0	0	0	0
TRDRDtp	trdrd[c] <=> trdrd[x]	Transport, Peroxisomal	0	0	0	0	0	0	0	0
TTCCOAtx	ttccoa[c] <=> ttccoa[x]	Transport, Peroxisomal	0	0	0	0	0	0	0	0
TYRt2p	tyr-L[c] + h[c] <=> h[x] + tyr-L[x]	Transport, Peroxisomal	0	0	0	0	0	0	0	0
H2Otv	h2o[c] <=> h2o[v]	Transport, Vacuolar	0	0	0.00127473	0.00289367	0.00250568	0.00283397	0.00098284	0.00127473
TREt2v	tre[c] + h[c] <=> h[v] + tre[v]	Transport, Vacuolar	0	0	0.00127473	0.00214699	0.00250568	0.00283397	0.00098284	0.00127473
ASNt6	asn-L[c] + h[v] -> h[c] + asn-L[v]	Transport, Vacuolar	0	0	0.000127473	0.000214699	0	0.000270073	6.26471e-05	0.000127473
ASNt7	h[v] + asn-L[v] -> asn-L[c] + h[c]	Transport, Vacuolar	0	0	0.000127473	0.000214699	0	0.000270073	6.26471e-05	0.000127473
GLNt6	gln-L[c] + h[v] -> h[c] + gln-L[v]	Transport, Vacuolar	0	0	0.000127473	0.000214699	0	0.000270073	6.26471e-05	0.000127473
GLNt7	h[v] + gln-L[v] -> gln-L[c] + h[c]	Transport, Vacuolar	0	0	0.000127473	0.000214699	0	0.000270073	6.26471e-05	0.000127473
ILEt6	ile-L[c] + h[v] -> h[c] + ile-L[v]	Transport, Vacuolar	0	0	0.000127473	0.000214699	0	0.000270073	6.26471e-05	0.000127473
ILEt7	h[v] + ile-L[v] -> ile-L[c] + h[c]	Transport, Vacuolar	0	0	0.000127473	0.000214699	0	0.000270073	6.26471e-05	0.000127473
LEUt6	leu-L[c] + h[v] -> h[c] + leu-L[v]	Transport, Vacuolar	0	0	0.000127473	0.000214699	0	0.000270073	6.26471e-05	0.000127473
LEUt7	h[v] + leu-L[v] -> leu-L[c] + h[c]	Transport, Vacuolar	0	0	0.000127473	0.000214699	0	0.000270073	6.26471e-05	0.000127473
TYRt6	tyr-L[c] + h[v] -> h[c] + tyr-L[v]	Transport, Vacuolar	0	0	0.000127473	0.000214699	0	0.000270073	6.26471e-05	0.000127473
TYRt7	h[v] + tyr-L[v] -> tyr-L[c] + h[c]	Transport, Vacuolar	0	0	0.000127473	0.000214699	0	0.000270073	6.26471e-05	0.000127473
ARGt6	arg-L[c] + h[v] -> h[c] + arg-L[v]	Transport, Vacuolar	0	0	0	0	0	0	0	0
ASPt7	h[v] + asp-L[v] -> asp-L[c] + h[c]	Transport, Vacuolar	0	0	0	0	0	0	0	0
CO2tv	co2[c] <=> co2[v]	Transport, Vacuolar	0	0	0	0	-0.00250568	-0.000133241	-0.000356368	0
GLCNtv	glycogen[c] -> glycogen[v]	Transport, Vacuolar	0	0	0	0.000746677	0	0	0	0
GLUt7	h[v] + glu-L[v] -> glu-L[c] + h[c]	Transport, Vacuolar	0	0	0	0	0	0	0	0
GTHRDabcv	atp[v] + h2o[v] + gthrd[c] -> h[v] + adp[v] + pi[v] + gthrd[v]	Transport, Vacuolar	0	0	0	0	0	0	0	0
HISt6	his-L[c] + h[v] -> h[c] + his-L[v]	Transport, Vacuolar	0	0	0	0	0	0	0	0
LCYSTintv	h[v] + Lcystin[v] -> h[c] + Lcystin[c]	Transport, Vacuolar	0	0	0	0	0	0	0	0
LYSt6	lys-L[c] + h[v] -> h[c] + lys-L[v]	Transport, Vacuolar	0	0	0	0	0	0	0	0
PEtv_SC	pe_SC[c] <=> pe_SC[v]	Transport, Vacuolar	0	0	0	0	-2.50568e-05	-1.33241e-06	-3.56368e-06	0
PIt2v	h[c] + pi[c] <=> h[v] + pi[v]	Transport, Vacuolar	0	0	0	0	0	0	0	0
PStv_SC	ps_SC[c] <=> ps_SC[v]	Transport, Vacuolar	0	0	0	0	2.50568e-05	1.33241e-06	3.56368e-06	0
TCHOLAabcv	atp[v] + h2o[v] + tchola[c] -> h[v] + adp[v] + pi[v] + tchola[v]	Transport, Vacuolar	0	0	0	0	0	0	0	0
GLCtv	glc-D[c] <=> glc-D[v]	Transport, Vacuolar	0	0	-0.00254947	-0.00504065	-0.00501135	-0.00566794	-0.00196568	-0.00254947
ALATRS	ala-L[c] + atp[c] + trnaala[c] -> amp[c] + ppi[c] + alatrna[c]	tRNA charging	0	0	0	0	0	0	0	0
ARGTRS	arg-L[c] + atp[c] + trnaarg[c] -> amp[c] + ppi[c] + argtrna[c]	tRNA charging	0	0	0	0	0	0	0	0
ARGTRSm	atp[m] + arg-L[m] + trnaarg[m] -> amp[m] + ppi[m] + argtrna[m]	tRNA charging	0	0	0	0	0	0	0	0
ASNTRS	asn-L[c] + atp[c] + trnaasn[c] -> amp[c] + ppi[c] + asntrna[c]	tRNA charging	0	0	0	0	0	0	0	0
ASNTRSm	atp[m] + asn-L[m] + trnaasn[m] -> amp[m] + ppi[m] + asntrna[m]	tRNA charging	0	0	0	0	0	0	0	0
ASPTRS	asp-L[c] + atp[c] + trnaasp[c] -> amp[c] + ppi[c] + asptrna[c]	tRNA charging	0	0	0	0	0	0	0	0
ASPTRSm	atp[m] + asp-L[m] + trnaasp[m] -> amp[m] + ppi[m] + asptrna[m]	tRNA charging	0	0	0	0	0	0	0	0
CYSTRS	atp[c] + cys-L[c] + trnacys[c] -> amp[c] + ppi[c] + cystrna[c]	tRNA charging	0	0	0	0	0	0	0	0
FMETTRSm	10fthf[m] + mettrna[m] -> h[m] + thf[m] + fmettrna[m]	tRNA charging	0	0	0	0	0	0	0	0
GLNTRS	atp[c] + gln-L[c] + trnagln[c] -> amp[c] + ppi[c] + glntrna[c]	tRNA charging	0	0	0	0	0	0	0	0
GLUTRS	atp[c] + glu-L[c] + trnaglu[c] -> amp[c] + ppi[c] + glutrna[c]	tRNA charging	0	0	0	0	0	0	0	0
GLUTRSm	atp[m] + glu-L[m] + trnaglu[m] -> amp[m] + ppi[m] + glutrna[m]	tRNA charging	0	0	0	0	0	0	0	0
GLYTRS	atp[c] + gly[c] + trnagly[c] -> amp[c] + ppi[c] + glytrna[c]	tRNA charging	0	0	0	0	0	0	0	0
HISTRS	atp[c] + his-L[c] + trnahis[c] -> amp[c] + ppi[c] + histrna[c]	tRNA charging	0	0	0	0	0	0	0	0
HISTRSm	atp[m] + his-L[m] + trnahis[m] -> amp[m] + ppi[m] + histrna[m]	tRNA charging	0	0	0	0	0	0	0	0
ILETRS	atp[c] + ile-L[c] + trnaile[c] -> amp[c] + ppi[c] + iletrna[c]	tRNA charging	0	0	0	0	0	0	0	0
ILETRSm	atp[m] + ile-L[m] + trnaile[m] -> amp[m] + ppi[m] + iletrna[m]	tRNA charging	0	0	0	0	0	0	0	0
LEUTRS	atp[c] + leu-L[c] + trnaleu[c] -> amp[c] + ppi[c] + leutrna[c]	tRNA charging	0	0	0	0	0	0	0	0
LEUTRSm	atp[m] + leu-L[m] + trnaleu[m] -> amp[m] + ppi[m] + leutrna[m]	tRNA charging	0	0	0	0	0	0	0	0
LYSTRS	atp[c] + lys-L[c] + trnalys[c] -> amp[c] + ppi[c] + lystrna[c]	tRNA charging	0	0	0	0	0	0	0	0
LYSTRSm	atp[m] + lys-L[m] + trnalys[m] -> amp[m] + ppi[m] + lystrna[m]	tRNA charging	0	0	0	0	0	0	0	0
METTRS	atp[c] + met-L[c] + trnamet[c] -> amp[c] + ppi[c] + mettrna[c]	tRNA charging	0	0	0	0	0	0	0	0
METTRSm	atp[m] + met-L[m] + trnamet[m] -> amp[m] + ppi[m] + mettrna[m]	tRNA charging	0	0	0	0	0	0	0	0
PHETRS	atp[c] + phe-L[c] + trnaphe[c] -> amp[c] + ppi[c] + phetrna[c]	tRNA charging	0	0	0	0	0	0	0	0
PHETRSm	atp[m] + phe-L[m] + trnaphe[m] -> amp[m] + ppi[m] + phetrna[m]	tRNA charging	0	0	0	0	0	0	0	0
PROTRS	atp[c] + pro-L[c] + trnapro[c] -> amp[c] + ppi[c] + protrna[c]	tRNA charging	0	0	0	0	0	0	0	0
SERTRS	atp[c] + ser-L[c] + trnaser[c] -> amp[c] + ppi[c] + sertrna[c]	tRNA charging	0	0	0	0	0	0	0	0
THRTRS	atp[c] + thr-L[c] + trnathr[c] -> amp[c] + ppi[c] + thrtrna[c]	tRNA charging	0	0	0	0	0	0	0	0
THRTRSm	atp[m] + thr-L[m] + trnathr[m] -> amp[m] + ppi[m] + thrtrna[m]	tRNA charging	0	0	0	0	0	0	0	0
TRPTRS	atp[c] + trp-L[c] + trnatrp[c] -> amp[c] + ppi[c] + trptrna[c]	tRNA charging	0	0	0	0	0	0	0	0
TRPTRSm	atp[m] + trnatrp[m] + trp-L[m] -> amp[m] + ppi[m] + trptrna[m]	tRNA charging	0	0	0	0	0	0	0	0
TYRTRS	atp[c] + tyr-L[c] + trnatyr[c] -> amp[c] + ppi[c] + tyrtrna[c]	tRNA charging	0	0	0	0	0	0	0	0
TYRTRSm	atp[m] + tyr-L[m] + trnatyr[m] -> amp[m] + ppi[m] + tyrtrna[m]	tRNA charging	0	0	0	0	0	0	0	0
VALTRS	atp[c] + val-L[c] + trnaval[c] -> amp[c] + ppi[c] + valtrna[c]	tRNA charging	0	0	0	0	0	0	0	0
VALTRSm	atp[m] + val-L[m] + trnaval[m] -> amp[m] + ppi[m] + valtrna[m]	tRNA charging	0	0	0	0	0	0	0	0
DDPA	h2o[c] + pep[c] + e4p[c] -> pi[c] + 2dda7p[c]	Tyrosine, Tryptophan, and Phenylalanine Metabolism	0	0	0.00708511	0.0341936	0.00678395	0	0.0039789	0.00708511
TYRTAi	glu-L[c] + 34hpp[c] -> tyr-L[c] + akg[c]	Tyrosine, Tryptophan, and Phenylalanine Metabolism	0	0	0.00273432	0.0160077	0.00175751	0.00129435	0.00811793	0.00273432
34HPPOR	34hpp[c] + o2[c] -> co2[c] + hgentis[c]	Tyrosine, Tryptophan, and Phenylalanine Metabolism	0	0	0	0	0	0	0	0
3HAO	o2[c] + 3hanthrn[c] -> h[c] + cmusa[c]	Tyrosine, Tryptophan, and Phenylalanine Metabolism	0	0	0	0	0	0	0	0
ALDD19x	h2o[c] + nad[c] + pacald[c] -> 2 h[c] + nadh[c] + pac[c]	Tyrosine, Tryptophan, and Phenylalanine Metabolism	0	0	0	0	0	0	0	0
ALDD20xm	h2o[m] + nad[m] + id3acald[m] -> 2 h[m] + nadh[m] + ind3ac[m]	Tyrosine, Tryptophan, and Phenylalanine Metabolism	0	0	0	0	0	0	0	0
ALDD20y	h2o[c] + nadp[c] + id3acald[c] -> 2 h[c] + nadph[c] + ind3ac[c]	Tyrosine, Tryptophan, and Phenylalanine Metabolism	0	0	0	0	0	0	0	0
ALDD20ym	h2o[m] + nadp[m] + id3acald[m] -> 2 h[m] + nadph[m] + ind3ac[m]	Tyrosine, Tryptophan, and Phenylalanine Metabolism	0	0	0	0	0	0	0	0
AMID2	h2o[c] + pad[c] -> nh4[c] + pac[c]	Tyrosine, Tryptophan, and Phenylalanine Metabolism	0	0	0	0	0	0	0	0
AMID3	h2o[c] + iad[c] -> nh4[c] + ind3ac[c]	Tyrosine, Tryptophan, and Phenylalanine Metabolism	0	0	0	0	0	0	0	0
CAT	2 h2o2[c] -> 2 h2o[c] + o2[c]	Tyrosine, Tryptophan, and Phenylalanine Metabolism	0	0	0	0	0.0136709	0.000966316	0	0
CATp	2 h2o2[x] -> o2[x] + 2 h2o[x]	Tyrosine, Tryptophan, and Phenylalanine Metabolism	0	0	0	0	0	0	0	0
DIAT	accoa[c] + sprm[c] -> h[c] + coa[c] + N1sprm[c]	Tyrosine, Tryptophan, and Phenylalanine Metabolism	0	0	0	0	0	0	0	0
FUMAC	h2o[c] + 4fumacac[c] -> h[c] + fum[c] + acac[c]	Tyrosine, Tryptophan, and Phenylalanine Metabolism	0	0	0	0	0	0	0	0
HGNTOR	o2[c] + hgentis[c] -> h[c] + 4mlacac[c]	Tyrosine, Tryptophan, and Phenylalanine Metabolism	0	0	0	0	0	0	0	0
HKYNH	h2o[c] + hLkynr[c] -> ala-L[c] + 3hanthrn[c]	Tyrosine, Tryptophan, and Phenylalanine Metabolism	0	0	0	0	0	0	0	0
INDPYRD	h[c] + indpyr[c] <=> co2[c] + id3acald[c]	Tyrosine, Tryptophan, and Phenylalanine Metabolism	0	0	0	0	0	0	0	0
KYN3OX	h[c] + o2[c] + nadph[c] + Lkynr[c] -> h2o[c] + nadp[c] + hLkynr[c]	Tyrosine, Tryptophan, and Phenylalanine Metabolism	0	0	0	0	0	0	0	0
MACACI	4mlacac[c] -> 4fumacac[c]	Tyrosine, Tryptophan, and Phenylalanine Metabolism	0	0	0	0	0	0	0	0
NFTYROX	h[c] + nadph[c] + 2 Nfortyr[c] -> nadp[c] + Nbfortyr[c]	Tyrosine, Tryptophan, and Phenylalanine Metabolism	0	0	0	0.000875722	0	0	0	0
PPND2	nadp[c] + pphn[c] -> 34hpp[c] + co2[c] + nadph[c]	Tyrosine, Tryptophan, and Phenylalanine Metabolism	0	0	0	0	0	0.00129435	0.00255418	0
SPMDAT1	accoa[c] + spmd[c] -> h[c] + coa[c] + N1aspmd[c]	Tyrosine, Tryptophan, and Phenylalanine Metabolism	0	0	0	0	0.0136709	0	0	0
TRPTA	trp-L[c] + akg[c] <=> glu-L[c] + indpyr[c]	Tyrosine, Tryptophan, and Phenylalanine Metabolism	0	0	0	0	0	0	0	0
TYRNFT	tyr-L[c] + 10fthf[c] -> h[c] + thf[c] + Nfortyr[c]	Tyrosine, Tryptophan, and Phenylalanine Metabolism	0	0	0	0.00175144	0	0	0	0
TYRTAip	34hpp[x] + glu-L[x] -> akg[x] + tyr-L[x]	Tyrosine, Tryptophan, and Phenylalanine Metabolism	0	0	0	0	0	0	0	0
VALTAim	akg[m] + val-L[m] -> 3mob[m] + glu-L[m]	Valine, Leucine, and Isoleucine Metabolism	0	0	0.0153473	0.0256888	0	0.0285163	2.0501e-05	0.0153473
IPPS	h2o[c] + 3mob[c] + accoa[c] -> h[c] + 3c3hmp[c] + coa[c]	Valine, Leucine, and Isoleucine Metabolism	0	0	0	0	0	0	0.00886771	0
LEUTAm	akg[m] + leu-L[m] <=> glu-L[m] + 4mop[m]	Valine, Leucine, and Isoleucine Metabolism	0	0	0	0	0	0	0	0
OMCDCm	h[m] + 3c4mop[m] -> co2[m] + 4mop[m]	Valine, Leucine, and Isoleucine Metabolism	0	0	0	0	0	0	0	0
XYLK	atp[c] + xylu-D[c] -> adp[c] + h[c] + xu5p-D[c]	Xylose Metabolism	0	0	0	0	0	0	0	0
XYLR	h[c] + nadph[c] + xyl-D[c] -> nadp[c] + xylt[c]	Xylose Metabolism	0	0	0	0	0	0	0	0
XYLTD_D	nad[c] + xylt[c] -> h[c] + nadh[c] + xylu-D[c]	Xylose Metabolism	0	0	0	0	0	0	0	0
EX_urea(e)	urea[e] ->		0	0	0.0444083	0	0	0	0.0211767	0.0444083
EX_oaa(e)	oaa[e] ->		0	0	0.0397065	0.0688717	0	0	0	0.0397065
EX_3mbald(e)	3mbald[e] ->		0	0	0.0382407	0.0333766	0.0172174	0.0392612	0	0.0382407
EX_pyr(e)	pyr[e] ->		0	0	0.0040922	0.0050182	0	0	0	0.0040922
EX_his-L(e)	his-L[e] ->		0	0	0.00272529	0	0	0	0	0.00272529
EX_g3pc(e)	g3pc[e] ->		0	0	0.00155481	0.00063905	0.00864694	0	0	0.00155481
EX_lanost(e)	lanost[e] ->		0	0	0.000757704	0.00466662	0	0	0	0.000757704
EX_13BDglcn(e)	13BDglcn[e] ->		0	0	0	0	0	0	0	0
EX_2hb(e)	2hb[e] ->		0	0	0	0	0	0	0.0161109	0
EX_2mbac(e)	2mbac[e] ->		0	0	0	0	0	0	0	0
EX_2mbald(e)	2mbald[e] ->		0	0	0	0	0	0	0	0
EX_2mbtoh(e)	2mbtoh[e] ->		0	0	0	0	0	0	0	0
EX_2mppal(e)	2mppal[e] ->		0	0	0	0	0	0	0	0
EX_2phetoh(e)	2phetoh[e] ->		0	0	0	0	0	0	0	0
EX_3c3hmp(e)	3c3hmp[e] ->		0	0	0	0	0	0	0	0
EX_3mop(e)	3mop[e] ->		0	0	0	0	0	0	0	0
EX_4abut(e)	4abut[e] ->		0	0	0	0	0	0	0.0103761	0
EX_4abz(e)	4abz[e] ->		0	0	0	0.0163977	0	0	0	0
EX_5aop(e)	5aop[e] ->		0	0	0	0	0	0	0	0
EX_8aonn(e)	8aonn[e] ->		0	0	0	0	0	0	0	0
EX_Nbfortyr(e)	Nbfortyr[e] ->		0	0	0	0.000875722	0	0	0	0
EX_abt(e)	abt[e] ->		0	0	0	0	0	0	0	0
EX_acald(e)	acald[e] ->		0	0	0	0	0	0.00529783	0.0326778	0
EX_aces(e)	aces[e] ->		0	0	0	0	0	0	0.0160129	0
EX_ade(e)	ade[e] ->		0	0	0	0	0	0	0	0
EX_adn(e)	adn[e] ->		0	0	0	0	0	0	0	0
EX_akg(e)	akg[e] ->		0	0	0	0	0.101803	0	0.00683614	0
EX_ala-L(e)	ala-L[e] ->		0	0	0	0.01251	0	0.019383	0.0367815	0
EX_alltn(e)	alltn[e] ->		0	0	0	0	0	0	0	0
EX_alltt(e)	alltt[e] ->		0	0	0	0	0	0	0	0
EX_amet(e)	amet[e] ->		0	0	0	0	0	0	0	0
EX_arab-D(e)	arab-D[e] ->		0	0	0	0	0	0	0	0
EX_arab-L(e)	arab-L[e] ->		0	0	0	0	0	0	0	0
EX_arg-L(e)	arg-L[e] ->		0	0	0	0	0	0	0	0
EX_asn-L(e)	asn-L[e] ->		0	0	0	0	0	0.0109188	0	0
EX_asp-L(e)	asp-L[e] ->		0	0	0	0	0	0	0	0
EX_btd-RR(e)	btd-RR[e] ->		0	0	0	0	0	0	0.0239562	0
EX_btn(e)	btn[e] ->		0	0	0	0	0	0	0	0
EX_chol(e)	chol[e] ->		0	0	0	0	0	0	0	0
EX_cit(e)	cit[e] ->		0	0	0	0	0	0	0	0
EX_crn(e)	crn[e] ->		0	0	0	0	0	0	0	0
EX_csn(e)	csn[e] ->		0	0	0	0	0	0	0	0
EX_cytd(e)	cytd[e] ->		0	0	0	0	0	0	0	0
EX_dad-2(e)	dad-2[e] ->		0	0	0	0	0	0	0	0
EX_dann(e)	dann[e] ->		0	0	0	0	0	0	0	0
EX_dca(e)	dca[e] ->		0	0	0	0	0	0	0	0
EX_dcyt(e)	dcyt[e] ->		0	0	0	0	0	0	0	0
EX_ddca(e)	ddca[e] ->		0	0	0	0	0	0	0	0
EX_dgsn(e)	dgsn[e] ->		0	0	0	0	0	0	0	0
EX_din(e)	din[e] ->		0	0	0	0	0	0	0	0
EX_dttp(e)	dttp[e] ->		0	0	0	0	0	0	0	0
EX_duri(e)	duri[e] ->		0	0	0	0	0	0	0	0
EX_epist(e)	epist[e] ->		0	0	0	0	0	0	0	0
EX_epistest_SC(e)	epistest_SC[e] ->		0	0	0	0	0	0	0	0
EX_ergst(e)	ergst[e] ->		0	0	0	0	0	0	0	0
EX_ergstest_SC(e)	ergstest_SC[e] ->		0	0	0	0	0	0	0	0
EX_etha(e)	etha[e] ->		0	0	0	0	0	0	0	0
EX_etoh(e)	etoh[e] ->		0	0	0	0	0	0	0.0120612	0
EX_fe2(e)	fe2[e] ->		0	0	0	0	0	0	0	0
EX_fecost(e)	fecost[e] ->		0	0	0	0	0	0	0	0
EX_fecostest_SC(e)	fecostest_SC[e] ->		0	0	0	0	0	0	0	0
EX_fmn(e)	fmn[e] ->		0	0	0	0	0	0	0	0
EX_for(e)	for[e] ->		0	0	0	0	0	0	0	0
EX_fru(e)	fru[e] ->		0	0	0	0	0	0	0	0
EX_fum(e)	fum[e] ->		0	0	0	0	0	0.0419965	0	0
EX_g3pi(e)	g3pi[e] ->		0	0	0	0	0	0	0	0
EX_gal(e)	gal[e] <=>		0	0	0	0	0	0	0	0
EX_galur(e)	galur[e] ->		0	0	0	0	0	0	0	0
EX_gam6p(e)	gam6p[e] ->		0	0	0	0.0140867	0	0	0	0
EX_gcald(e)	gcald[e] ->		0	0	0	0	0	0	0	0
EX_gln-L(e)	gln-L[e] ->		0	0	0	0	0.0421227	0.0263016	0	0
EX_glu-L(e)	glu-L[e] ->		0	0	0	0	0	0	0	0
EX_glx(e)	glx[e] ->		0	0	0	0	0	0	0	0
EX_gly(e)	gly[e] ->		0	0	0	0	0	0	0.018034	0
EX_glyc(e)	glyc[e] ->		0	0	0	0	0	0	0	0
EX_gsn(e)	gsn[e] ->		0	0	0	0	0	0	0	0
EX_gthox(e)	gthox[e] ->		0	0	0	0	0	0	0	0
EX_gthrd(e)	gthrd[e] ->		0	0	0	0	0	0	0	0
EX_gua(e)	gua[e] ->		0	0	0	0	0	0.00160575	0	0
EX_hdca(e)	hdca[e] ->		0	0	0	0	0	0	0	0
EX_hdcea(e)	hdcea[e] ->		0	0	0	0	0	0	0	0
EX_hexc(e)	hexc[e] ->		0	0	0	0	0	0	0	0
EX_hxan(e)	hxan[e] ->		0	0	0	0	0	0	0	0
EX_iamac(e)	iamac[e] ->		0	0	0	0	0	0.022591	0	0
EX_iamoh(e)	iamoh[e] ->		0	0	0	0	0	0	0	0
EX_ibutac(e)	ibutac[e] ->		0	0	0	0	0	0	0	0
EX_ibutoh(e)	ibutoh[e] ->		0	0	0	0	0	0	0	0
EX_id3acald(e)	id3acald[e] ->		0	0	0	0	0	0	0	0
EX_ile-L(e)	ile-L[e] ->		0	0	0	0	0	0	0	0
EX_ind3eth(e)	ind3eth[e] ->		0	0	0	0	0	0	0	0
EX_inost(e)	inost[e] ->		0	0	0	0	0	0	0	0
EX_ins(e)	ins[e] ->		0	0	0	0	0	0	0	0
EX_k(e)	k[e] <=>		0	0	0	0	0	0	0	0
EX_lac-D(e)	lac-D[e] ->		0	0	0	0	0	0	0.0352861	0
EX_lac-L(e)	lac-L[e] ->		0	0	0	0	0	0	0.0360503	0
EX_lanostest_SC(e)	lanostest_SC[e] ->		0	0	0	0	0	0	0	0
EX_leu-L(e)	leu-L[e] ->		0	0	0	0.00812863	0	0.0130844	0.0139558	0
EX_mal-L(e)	mal-L[e] ->		0	0	0	0	0	0	0.0134279	0
EX_malt(e)	malt[e] ->		0	0	0	0	0	0	0	0
EX_man(e)	man[e] ->		0	0	0	0	0	0	0	0
EX_melib(e)	melib[e] ->		0	0	0	0	0	0	0	0
EX_mmet(e)	mmet[e] ->		0	0	0	0	0	0	0	0
EX_na1(e)	na1[e] ->		0	0	0	0	0	0	0	0
EX_nac(e)	nac[e] ->		0	0	0	0	0	0	0	0
EX_nadp(e)	nadp[e] ->		0	0	0	0	0	0	0	0
EX_nmn(e)	nmn[e] ->		0	0	0	0	0	0	0	0
EX_ocdca(e)	ocdca[e] ->		0	0	0	0	0	0	0	0
EX_ocdcea(e)	ocdcea[e] ->		0	0	0	0	0	0	0	0
EX_ocdcya(e)	ocdcya[e] ->		0	0	0	0	0	0	0	0
EX_orn(e)	orn[e] ->		0	0	0	0	0	0	0	0
EX_pacald(e)	pacald[e] ->		0	0	0	0	0	0	0	0
EX_pap(e)	pap[e] ->		0	0	0	0	0	0	0	0
EX_pc_SC(e)	pc_SC[e] ->		0	0	0	0	0	0	0	0
EX_pectin(e)	pectin[e] ->		0	0	0	0	0	0	0	0
EX_pepd(e)	pepd[e] ->		0	0	0	0	0	0	0	0
EX_phe-L(e)	phe-L[e] ->		0	0	0	0	0	0	0	0
EX_pheac(e)	pheac[e] ->		0	0	0	0	0	0	0	0
EX_pnto-R(e)	pnto-R[e] ->		0	0	0	0	0.0136709	0	0	0
EX_pro-L(e)	pro-L[e] ->		0	0	0	0	0	0	0	0
EX_ptd1ino_SC(e)	ptd1ino_SC[e] ->		0	0	0	0	0	0	0	0
EX_ptrc(e)	ptrc[e] ->		0	0	0	0	0	0.00426007	0	0
EX_rib-D(e)	rib-D[e] ->		0	0	0	0	0	0	0	0
EX_ribflv(e)	ribflv[e] ->		0	0	0	0	0	0	0	0
EX_sbt-D(e)	sbt-D[e] ->		0	0	0	0	0	0	0.0128192	0
EX_sbt-L(e)	sbt-L[e] ->		0	0	0	0	0	0	0	0
EX_ser-L(e)	ser-L[e] ->		0	0	0	0.0251128	0	0	0.0171954	0
EX_so3(e)	so3[e] ->		0	0	0	0	0	0	0	0
EX_spmd(e)	spmd[e] ->		0	0	0	0	0	0	0	0
EX_sprm(e)	sprm[e] ->		0	0	0	0	0	0	0	0
EX_srb-L(e)	srb-L[e] ->		0	0	0	0	0	0	0	0
EX_succ(e)	succ[e] ->		0	0	0	0	0	0.095351	0	0
EX_sucr(e)	sucr[e] ->		0	0	0	0	0	0	0	0
EX_taur(e)	taur[e] ->		0	0	0	0	0	0	0	0
EX_thm(e)	thm[e] ->		0	0	0	0	0	0	0	0
EX_thmmp(e)	thmmp[e] ->		0	0	0	0	0	0	0	0
EX_thmpp(e)	thmpp[e] ->		0	0	0	0	0	0	0	0
EX_thr-L(e)	thr-L[e] ->		0	0	0	0	0	0	0.00672712	0
EX_thym(e)	thym[e] ->		0	0	0	0	0	0.000529156	0	0
EX_thymd(e)	thymd[e] ->		0	0	0	0	0	0	0	0
EX_tre(e)	tre[e] ->		0	0	0	0	0	0	0	0
EX_trp-L(e)	trp-L[e] ->		0	0	0	0	0	0	0	0
EX_ttdca(e)	ttdca[e] ->		0	0	0	0	6.11135e-05	0	0	0
EX_tyr-L(e)	tyr-L[e] ->		0	0	0	0.0131324	0	0	0.0106508	0
EX_ura(e)	ura[e] ->		0	0	0	0	0	0	0	0
EX_uri(e)	uri[e] ->		0	0	0	0	0	0	0	0
EX_val-L(e)	val-L[e] ->		0	0	0	0	0	0	0.00460169	0
EX_xan(e)	xan[e] ->		0	0	0	0	0	0	0	0
EX_xtsn(e)	xtsn[e] ->		0	0	0	0	0	0	0	0
EX_xyl-D(e)	xyl-D[e] ->		0	0	0	0	0	0	0	0
EX_xylt(e)	xylt[e] ->		0	0	0	0	0	0	0	0
EX_zymstest_SC(e)	zymstest_SC[e] ->		0	0	0	0	0	0	0	0

## Sheet: reactions
Rxn name	Rxn description	Formula	Gene-reaction association	Genes	Proteins	Subsystem	Reversible	LB	UB	Objective	Confidence Score	EC Number	Notes	References
biomass_SC5_notrace	biomass_SC5_notrace	1.1348 13BDglcn[c] + 0.4588 ala-L[c] + 0.046 amp[c] + 0.1607 arg-L[c] + 0.1017 asn-L[c] + 0.2975 asp-L[c] + 59.276 atp[c] + 0.0447 cmp[c] + 0.0066 cys-L[c] + 0.0036 damp[c] + 0.0024 dcmp[c] + 0.0024 dgmp[c] + 0.0036 dtmp[c] + 0.0007 ergst[c] + 0.1054 gln-L[c] + 0.3018 glu-L[c] + 0.2904 gly[c] + 0.5185 glycogen[c] + 0.046 gmp[c] + 59.276 h2o[c] + 0.0663 his-L[c] + 0.1927 ile-L[c] + 0.2964 leu-L[c]…					0	0	1000	1
EX_13BDglcn(e)	1,3-beta-D-Glucan exchange	13BDglcn[e] <=>					1	0	1000	0
EX_2hb(e)	2-Hydroxybutyrate exchange	2hb[e] <=>					1	0	1000	0
EX_2mbac(e)	2-methylbutyl acetate exchange	2mbac[e] <=>					1	0	1000	0
EX_2mbald(e)	2-methylbutyraldehyde exchange	2mbald[e] <=>					1	0	1000	0
EX_2mbtoh(e)	2-methyl-1-butanol exchange	2mbtoh[e] <=>					1	0	1000	0
EX_2mppal(e)	2-methylpropanal exchange	2mppal[e] <=>					1	0	1000	0
EX_2phetoh(e)	2-phenylethanol exchange	2phetoh[e] <=>					1	0	1000	0
EX_3c3hmp(e)	3-Carboxy-3-hydroxy-4-methylpentanoate exchange	3c3hmp[e] <=>					1	0	1000	0
EX_3mbald(e)	3-Methylbutanal exchange	3mbald[e] <=>					1	0	1000	0
EX_3mop(e)	3mop exchange	3mop[e] <=>					1	0	1000	0
EX_4abut(e)	4-Aminobutanoate exchange	4abut[e] <=>					1	0	1000	0
EX_4abz(e)	4-Aminobenzoate exchange	4abz[e] <=>					1	0	1000	0
EX_5aop(e)	5-Amino-4-oxopentanoate exchange	5aop[e] <=>					1	0	1000	0
EX_8aonn(e)	8-Amino-7-oxononanoate exchange	8aonn[e] <=>					1	0	1000	0
EX_Nbfortyr(e)	N,N-bisformyl-dityrosine exchange	Nbfortyr[e] <=>					1	0	1000	0
EX_abt(e)	L-Arabinitol exchange	abt[e] <=>					1	0	1000	0
EX_ac(e)	Acetate exchange	ac[e] <=>					1	0	1000	0
EX_acald(e)	Acetaldehyde exchange	acald[e] <=>					1	0	1000	0
EX_aces(e)	Acetic ester exchange	aces[e] <=>					1	0	1000	0
EX_ade(e)	Adenine exchange	ade[e] <=>					1	0	1000	0
EX_adn(e)	Adenosine exchange	adn[e] <=>					1	0	1000	0
EX_akg(e)	2-Oxoglutarate exchange	akg[e] <=>					1	0	1000	0
EX_ala-L(e)	L-Alanine exchange	ala-L[e] <=>					1	0	1000	0
EX_alltn(e)	Allantoin exchange	alltn[e] <=>					1	0	1000	0
EX_alltt(e)	Allantoate exchange	alltt[e] <=>					1	0	1000	0
EX_amet(e)	S-Adenosyl-L-methionine exchange	amet[e] <=>					1	0	1000	0
EX_arab-D(e)	D-Arabinose exchange	arab-D[e] <=>					1	0	1000	0
EX_arab-L(e)	L-Arabinose exchange	arab-L[e] <=>					1	0	1000	0
EX_arg-L(e)	L-Arginine exchange	arg-L[e] <=>					1	0	1000	0
EX_asn-L(e)	L-Asparagine exchange	asn-L[e] <=>					1	0	1000	0
EX_asp-L(e)	L-Aspartate exchange	asp-L[e] <=>					1	0	1000	0
EX_btd-RR(e)	(R,R)-2,3-Butanediol exchange	btd-RR[e] <=>					1	0	1000	0
EX_btn(e)	Biotin exchange	btn[e] <=>					1	0	1000	0
EX_chol(e)	Choline exchange	chol[e] <=>					1	0	1000	0
EX_cit(e)	Citrate exchange	cit[e] <=>					1	0	1000	0
EX_co2(e)	CO2 exchange	co2[e] <=>					1	0	1000	0
EX_crn(e)	L-Carnitine exchange	crn[e] <=>					1	0	1000	0
EX_csn(e)	Cytosine exchange	csn[e] <=>					1	0	1000	0
EX_cys-L(e)	L-Cysteine exchange	cys-L[e] <=>					1	0	1000	0
EX_cytd(e)	Cytidine exchange	cytd[e] <=>					1	0	1000	0
EX_dad-2(e)	Deoxyadenosine exchange	dad-2[e] <=>					1	0	1000	0
EX_dann(e)	7,8-Diaminononanoate exchange	dann[e] <=>					1	0	1000	0
EX_dca(e)	Decanoate (n-C10:0) exchange	dca[e] <=>					1	0	1000	0
EX_dcyt(e)	Deoxycytidine exchange	dcyt[e] <=>					1	0	1000	0
EX_ddca(e)	Dodecanoate (n-C12:0) exchange	ddca[e] <=>					1	0	1000	0
EX_dgsn(e)	Deoxyguanosine exchange	dgsn[e] <=>					1	0	1000	0
EX_din(e)	Deoxyinosine exchange	din[e] <=>					1	0	1000	0
EX_dttp(e)	dTTP exchange	dttp[e] <=>					1	0	1000	0
EX_duri(e)	Deoxyuridine exchange	duri[e] <=>					1	0	1000	0
EX_epist(e)	episterol exchange	epist[e] <=>					1	0	1000	0
EX_epistest_SC(e)	episterol ester, yeast-specific exchange	epistest_SC[e] <=>					1	0	1000	0
EX_ergst(e)	Ergosterol exchange	ergst[e] <=>					1	0	1000	0
EX_ergstest_SC(e)	ergosterol ester, yeast-specific exchange	ergstest_SC[e] <=>					1	0	1000	0
EX_etha(e)	Ethanolamine exchange	etha[e] <=>					1	0	1000	0
EX_etoh(e)	Ethanol exchange	etoh[e] <=>					1	0	1000	0
EX_fe2(e)	Fe2+ exchange	fe2[e] <=>					1	-1000	1000	0
EX_fecost(e)	fecosterol exchange	fecost[e] <=>					1	0	1000	0
EX_fecostest_SC(e)	fecosterol ester, yeast-specific exchange	fecostest_SC[e] <=>					1	0	1000	0
EX_fmn(e)	FMN exchange	fmn[e] <=>					1	0	1000	0
EX_for(e)	Formate exchange	for[e] <=>					1	0	1000	0
EX_fru(e)	D-Fructose exchange	fru[e] <=>					1	0	1000	0
EX_fum(e)	Fumarate exchange	fum[e] <=>					1	0	1000	0
EX_g3pc(e)	sn-Glycero-3-phosphocholine exchange	g3pc[e] <=>					1	0	1000	0
EX_g3pi(e)	sn-Glycero-3-phospho-1-inositol exchange	g3pi[e] <=>					1	0	1000	0
EX_gal(e)	D-Galactose exchange	gal[e] <=>					1	0	1000	0
EX_galur(e)	D-Galacturonate exchange	galur[e] <=>					1	0	1000	0
EX_gam6p(e)	D-Glucosamine 6-phosphate exchange	gam6p[e] <=>					1	0	1000	0
EX_gcald(e)	Glycolaldehyde exchange	gcald[e] <=>					1	0	1000	0
EX_glc(e)	D-Glucose exchange	glc-D[e] <=>					1	-10	1000	0
EX_gln-L(e)	L-Glutamine exchange	gln-L[e] <=>					1	0	1000	0
EX_glu-L(e)	L-Glutamate exchange	glu-L[e] <=>					1	0	1000	0
EX_glx(e)	Glyoxylate exchange	glx[e] <=>					1	0	1000	0
EX_gly(e)	Glycine exchange	gly[e] <=>					1	0	1000	0
EX_glyc(e)	Glycerol exchange	glyc[e] <=>					1	0	1000	0
EX_gsn(e)	Guanosine exchange	gsn[e] <=>					1	0	1000	0
EX_gthox(e)	Oxidized glutathione exchange	gthox[e] <=>					1	0	1000	0
EX_gthrd(e)	Reduced glutathione exchange	gthrd[e] <=>					1	0	1000	0
EX_gua(e)	Guanine exchange	gua[e] <=>					1	0	1000	0
EX_h(e)	H+ exchange	h[e] <=>					1	-1000	1000	0
EX_h2o(e)	H2O exchange	h2o[e] <=>					1	-1000	1000	0
EX_hdca(e)	Hexadecanoate (n-C16:0) exchange	hdca[e] <=>					1	0	1000	0
EX_hdcea(e)	hexadecenoate (n-C16:1) exchange	hdcea[e] <=>					1	0	1000	0
EX_hexc(e)	hexacosanoate (n-C26:0) exchange	hexc[e] <=>					1	0	1000	0
EX_his-L(e)	L-Histidine exchange	his-L[e] <=>					1	0	1000	0
EX_hxan(e)	Hypoxanthine exchange	hxan[e] <=>					1	0	1000	0
EX_iamac(e)	isoamyl acetate exchange	iamac[e] <=>					1	0	1000	0
EX_iamoh(e)	Isoamyl alcohol exchange	iamoh[e] <=>					1	0	1000	0
EX_ibutac(e)	isobutyl acetate exchange	ibutac[e] <=>					1	0	1000	0
EX_ibutoh(e)	isobutyl alcohol exchange	ibutoh[e] <=>					1	0	1000	0
EX_id3acald(e)	Indole-3-acetaldehyde exchange	id3acald[e] <=>					1	0	1000	0
EX_ile-L(e)	L-Isoleucine exchange	ile-L[e] <=>					1	0	1000	0
EX_ind3eth(e)	Indole-3-ethanol exchange	ind3eth[e] <=>					1	0	1000	0
EX_inost(e)	myo-Inositol exchange	inost[e] <=>					1	0	1000	0
EX_ins(e)	Inosine exchange	ins[e] <=>					1	0	1000	0
EX_k(e)	K+ exchange	k[e] <=>					1	-1000	1000	0
EX_lac-D(e)	D-lactate exchange	lac-D[e] <=>					1	0	1000	0
EX_lac-L(e)	L-Lactate exchange	lac-L[e] <=>					1	0	1000	0
EX_lanost(e)	Lanosterol exchange	lanost[e] <=>					1	0	1000	0
EX_lanostest_SC(e)	lanosterol ester, yeast-specific exchange	lanostest_SC[e] <=>					1	0	1000	0
EX_leu-L(e)	L-Leucine exchange	leu-L[e] <=>					1	0	1000	0
EX_lys-L(e)	L-Lysine exchange	lys-L[e] <=>					1	0	1000	0
EX_mal-L(e)	L-Malate exchange	mal-L[e] <=>					1	0	1000	0
EX_malt(e)	Maltose exchange	malt[e] <=>					1	0	1000	0
EX_man(e)	D-Mannose exchange	man[e] <=>					1	0	1000	0
EX_melib(e)	Melibiose exchange	melib[e] <=>					1	0	1000	0
EX_met-L(e)	L-Methionine exchange	met-L[e] <=>					1	0	1000	0
EX_mmet(e)	S-Methyl-L-methionine exchange	mmet[e] <=>					1	0	1000	0
EX_na1(e)	Sodium exchange	na1[e] <=>					1	-1000	1000	0
EX_nac(e)	Nicotinate exchange	nac[e] <=>					1	0	1000	0
EX_nadp(e)	Nicotinamide adenine dinucleotide phosphate exchange	nadp[e] <=>					1	0	1000	0
EX_nh4(e)	Ammonia exchange	nh4[e] <=>					1	-1000	1000	0
EX_nmn(e)	NMN exchange	nmn[e] <=>					1	0	1000	0
EX_o2(e)	O2 exchange	o2[e] <=>					1	-2	1000	0
EX_oaa(e)	Oxaloacetate exchange	oaa[e] <=>					1	0	1000	0
EX_ocdca(e)	octadecanoate (n-C18:0) exchange	ocdca[e] <=>					1	0	1000	0
EX_ocdcea(e)	octadecenoate (n-C18:1) exchange	ocdcea[e] <=>					1	0	1000	0
EX_ocdcya(e)	octadecynoate (n-C18:2) exchange	ocdcya[e] <=>					1	0	1000	0
EX_orn(e)	Ornithine exchange	orn[e] <=>					1	0	1000	0
EX_pacald(e)	Phenylacetaldehyde exchange	pacald[e] <=>					1	0	1000	0
EX_pap(e)	Adenosine 3',5'-bisphosphate exchange	pap[e] <=>					1	0	1000	0
EX_pc_SC(e)	Phosphatidylcholine, yeast-specific exchange	pc_SC[e] <=>					1	0	1000	0
EX_pectin(e)	Pectin exchange	pectin[e] <=>					1	0	1000	0
EX_pepd(e)	peptide exchange	pepd[e] <=>					1	0	1000	0
EX_phe-L(e)	L-Phenylalanine exchange	phe-L[e] <=>					1	0	1000	0
EX_pheac(e)	Phenethyl acetate exchange	pheac[e] <=>					1	0	1000	0
EX_pi(e)	Phosphate exchange	pi[e] <=>					1	-1000	1000	0
EX_pnto-R(e)	(R)-Pantothenate exchange	pnto-R[e] <=>					1	0	1000	0
EX_pro-L(e)	L-Proline exchange	pro-L[e] <=>					1	0	1000	0
EX_ptd1ino_SC(e)	phosphatidyl-1D-myo-inositol, yeast-specific exchange	ptd1ino_SC[e] <=>					1	0	1000	0
EX_ptrc(e)	Putrescine exchange	ptrc[e] <=>					1	0	1000	0
EX_pyr(e)	Pyruvate exchange	pyr[e] <=>					1	0	1000	0
EX_rib-D(e)	D-Ribose exchange	rib-D[e] <=>					1	0	1000	0
EX_ribflv(e)	Riboflavin exchange	ribflv[e] <=>					1	0	1000	0
EX_sbt-D(e)	D-Sorbitol exchange	sbt-D[e] <=>					1	0	1000	0
EX_sbt-L(e)	L-Sorbitol exchange	sbt-L[e] <=>					1	0	1000	0
EX_ser-L(e)	L-Serine exchange	ser-L[e] <=>					1	0	1000	0
EX_so3(e)	Sulfite exchange	so3[e] <=>					1	0	1000	0
EX_so4(e)	Sulfate exchange	so4[e] <=>					1	-1000	1000	0
EX_spmd(e)	Spermidine exchange	spmd[e] <=>					1	0	1000	0
EX_sprm(e)	Spermine exchange	sprm[e] <=>					1	0	1000	0
EX_srb-L(e)	L-Sorbose exchange	srb-L[e] <=>					1	0	1000	0
EX_succ(e)	Succinate exchange	succ[e] <=>					1	0	1000	0
EX_sucr(e)	Sucrose exchange	sucr[e] <=>					1	0	1000	0
EX_taur(e)	Taurine exchange	taur[e] <=>					1	0	1000	0
EX_thm(e)	Thiamin exchange	thm[e] <=>					1	0	1000	0
EX_thmmp(e)	Thiamin monophosphate exchange	thmmp[e] <=>					1	0	1000	0
EX_thmpp(e)	Thiamine diphosphate exchange	thmpp[e] <=>					1	0	1000	0
EX_thr-L(e)	L-Threonine exchange	thr-L[e] <=>					1	0	1000	0
EX_thym(e)	Thymine exchange	thym[e] <=>					1	0	1000	0
EX_thymd(e)	Thymidine exchange	thymd[e] <=>					1	0	1000	0
EX_tre(e)	Trehalose exchange	tre[e] <=>					1	0	1000	0
EX_trp-L(e)	L-Tryptophan exchange	trp-L[e] <=>					1	0	1000	0
EX_ttdca(e)	tetradecanoate (n-C14:0) exchange	ttdca[e] <=>					1	0	1000	0
EX_tyr-L(e)	L-Tyrosine exchange	tyr-L[e] <=>					1	0	1000	0
EX_ura(e)	Uracil exchange	ura[e] <=>					1	0	1000	0
EX_urea(e)	Urea exchange	urea[e] <=>					1	0	1000	0
EX_uri(e)	Uridine exchange	uri[e] <=>					1	0	1000	0
EX_val-L(e)	L-Valine exchange	val-L[e] <=>					1	0	1000	0
EX_xan(e)	Xanthine exchange	xan[e] <=>					1	0	1000	0
EX_xtsn(e)	Xanthosine exchange	xtsn[e] <=>					1	0	1000	0
EX_xyl-D(e)	D-Xylose exchange	xyl-D[e] <=>					1	0	1000	0
EX_xylt(e)	Xylitol exchange	xylt[e] <=>					1	0	1000	0
EX_zymst(e)	zymosterol exchange	zymst[e] <=>					1	0	1000	0
EX_zymstest_SC(e)	zymosterol ester, yeast-specific exchange	zymstest_SC[e] <=>					1	0	1000	0
13BGH	Endo-1,3-beta-glucan glucohydrase	13BDglcn[c] + h2o[c] -> glc-D[c]	YGR282C	YGR282C		Starch and Sucrose Metabolism	0	0	1000	0
13BGHe	Exo-1,3-beta-glucan glucohydrase	13BDglcn[e] + h2o[e] -> glc-D[e]	(YOR190W or YDR261C or YLR300W)	YDR261C YLR300W YOR190W		Starch and Sucrose Metabolism	0	0	1000	0
13GS	1,3-beta-glucan synthase	udpg[c] -> 13BDglcn[c] + h[c] + udp[c]	(((YCR034W and YGR032W) and YLR343W) or ((YCR034W and YGR032W) and YMR215W) or ((YCR034W and YMR306W) and YMR215W) or ((YCR034W and YLR342W) and YOL132W) or ((YCR034W and YMR306W) and YOL132W) or ((YCR034W and YGR032W) and YOL030W) or ((YCR034W and YLR342W) and YOL030W) or ((YCR034W and YMR306W) and YOL030W) or ((YCR034W and YLR342W) and YLR343W) or ((YCR034W and YMR306W) and YLR343W) or ((YCR034…	YCR034W YGR032W YLR342W YLR343W YMR215W YMR306W YMR307W YOL030W YOL132W		Alternate Carbon Metabolism	0	0	1000	0
16GS	1,6-beta-glucan synthase	udpg[c] -> 16BDglcn[c] + h[c] + udp[c]	(YPR159W or YGR143W)	YGR143W YPR159W		Alternate Carbon Metabolism	0	0	1000	0
23CAPPD	ADP-ribose 2,3-cyclic phosphodiesterase	23camp[c] + h[c] + h2o[c] -> amp2p[c]	YGR247W	YGR247W		Other	0	0	1000	0
2DDA7Ptm	2-Dehydro-3-deoxy-D-arabino-heptonate7-phohsphate mitochondrial transport via diffusion	2dda7p[c] <=> 2dda7p[m]				Transport, Mitochondrial	1	-1000	1000	0
2DHPtm	2-Dehydropantoate mitochondrial transport	2dhp[c] <=> 2dhp[m]				Transport, Mitochondrial	1	-1000	1000	0
2DOXG6PP	2-deoxyglucose-6-phosphatase	2doxg6p[c] + h2o[c] -> 2dglc[c] + pi[c]	(YHR044C or YHR043C)	YHR043C YHR044C		Other	0	0	1000	0
2HBO	2-Hydroxybutyrate:NAD+ oxidoreductase	2hb[c] + nad[c] <=> 2obut[c] + h[c] + nadh[c]				Cysteine Metabolism	1	-1000	1000	0
2HBt2	2-hydroxybutyrate cotransport with proton	2hb[e] + h[e] <=> 2hb[c] + h[c]				Cysteine Metabolism	1	-1000	1000	0
2HMHMBQMTm	2-hexaprenyl-3-methyl-5-hydroxy-6-methoxy-1,4-benzoquinone methyltransferase, mitochondrial	2hpmhmbq[m] + amet[m] -> ahcys[m] + h[m] + q6[m]	(YOL096C and YDR204W and YML110C and YGR255C and YOR125C and YGL119W and YLR201C)	YDR204W YGL119W YGR255C YLR201C YML110C YOL096C YOR125C		Quinone Biosynthesis	0	0	1000	0
2HP6MPMOm	2-Hexaprenyl-6-methoxyphenol monooxygenase, mitochondrial	2hp6mp[m] + o2[m] -> 2hp6mbq[m] + h2o[m]	(YOL096C and YDR204W and YML110C and YGR255C and YOR125C and YGL119W and YLR201C)	YDR204W YGL119W YGR255C YLR201C YML110C YOL096C YOR125C		Quinone Biosynthesis	0	0	1000	0
2HPMBQMTm	2-hexaprenyl-6-methoxy-1,4-benzoquinone methyltransferase, mitochondrial	2hp6mbq[m] + amet[m] -> 2hpmmbq[m] + ahcys[m] + h[m]	(YOL096C and YDR204W and YML110C and YGR255C and YOR125C and YGL119W and YLR201C)	YDR204W YGL119W YGR255C YLR201C YML110C YOL096C YOR125C		Quinone Biosynthesis	0	0	1000	0
2HPMMBQMOm	2-hexaprenyl-3-methyl-6-methoxy-1,4-benzoquinone monooxygenase, mitochondrial	2hpmmbq[m] + 0.5 o2[m] -> 2hpmhmbq[m]	(YOL096C and YDR204W and YML110C and YGR255C and YOR125C and YGL119W and YLR201C)	YDR204W YGL119W YGR255C YLR201C YML110C YOL096C YOR125C		Quinone Biosynthesis	0	0	1000	0
2MBACt	2-methylbutyl transport (extracellular)	2mbac[c] -> 2mbac[e]				Transport, Extracellular	0	0	1000	0
2MBALDt	2-Methylbutanal transport (extracellular)	2mbald[c] <=> 2mbald[e]				Transport, Extracellular	1	-1000	1000	0
2MBALDtm	2-Methylbutanal transport (mitochondrial)	2mbald[c] <=> 2mbald[m]				Transport, Mitochondrial	1	-1000	1000	0
2MBTOHt	2-methyl-1-butanol transport (extracellular)	2mbtoh[c] <=> 2mbtoh[e]				Transport, Extracellular	1	-1000	1000	0
2MBTOHtm	2-methyl-1-butanol transport (mitochondrial)	2mbtoh[c] <=> 2mbtoh[m]				Transport, Mitochondrial	1	-1000	1000	0
2MPPALt	2-methylpropanal transport (extracellular)	2mppal[c] <=> 2mppal[e]				Transport, Extracellular	1	-1000	1000	0
2MPPALtm	2-methylpropanal transport (mitochondrial)	2mppal[c] <=> 2mppal[m]				Transport, Mitochondrial	1	-1000	1000	0
2OBUTtm	2obut transporter (mitochondrial)	2obut[c] <=> 2obut[m]				Transport, Mitochondrial	1	-1000	1000	0
2OXOADPtim	2-oxoadipate transport out of mitochondria via diffusion	2oxoadp[m] -> 2oxoadp[c]				Transport, Mitochondrial	0	0	1000	0
2PHETOHt	2-phenylethanol reversible transport	2phetoh[e] <=> 2phetoh[c]				Transport, Extracellular	1	-1000	1000	0
2PHETOHtm	2-phenylethanol reversible transport, mitochondrial	2phetoh[m] <=> 2phetoh[c]				Transport, Mitochondrial	1	-1000	1000	0
34HPLFM	3-(4-hydroxyphenyl-)lactate formation	34hpp[m] + h[m] + nadh[m] -> 34hpl[m] + nad[m]				Quinone Biosynthesis	0	0	1000	0
34HPPOR	4-Hydroxyphenylpyruvate:oxygen oxidoreductase	34hpp[c] + o2[c] -> co2[c] + hgentis[c]				Tyrosine, Tryptophan, and Phenylalanine Metabolism	0	0	1000	0
34HPPt2m	3-(4-hydroxyphenyl)pyruvate mitochondrial transport via proton symport	34hpp[c] + h[c] <=> 34hpp[m] + h[m]				Transport, Mitochondrial	1	-1000	1000	0
34HPPt2p	3-(4-hydroxyphenyl)pyruvate peroxisomal transport via proton symport	34hpp[c] + h[c] <=> 34hpp[x] + h[x]				Transport, Peroxisomal	1	-1000	1000	0
3C3HMPt	2-Isopropylmalate transport, diffusion	3c3hmp[c] <=> 3c3hmp[e]				Transport, Extracellular	1	-1000	1000	0
3C3HMPtm	2-Isopropylmalate transport, diffusion, mitochondrial	3c3hmp[c] <=> 3c3hmp[m]				Transport, Mitochondrial	1	-1000	1000	0
3C4MOPtm	3-Carboxy-4-methyl-2-oxopentanoate transport, diffusion, mitochondrial	3c4mop[c] <=> 3c4mop[m]				Transport, Mitochondrial	1	-1000	1000	0
3DH5HPBMTm	S-adenosyl-L-methionine:3-hexaprenyl-4,5-dihydroxylate O-methyltransferase, mitochondrial	3dh5hpb[m] + amet[m] -> 3hph5mb[m] + ahcys[m] + h[m]	(YOL096C and YDR204W and YML110C and YGR255C and YOR125C and YGL119W and YLR201C)	YDR204W YGL119W YGR255C YLR201C YML110C YOL096C YOR125C		Quinone Biosynthesis	0	0	1000	0
3DH5HPBtm	3-Hexaprenyl-4,5-dihydroxybenzoate transport, mitochondrial	3dh5hpb[c] <=> 3dh5hpb[m]				Transport, Mitochondrial	1	-1000	1000	0
3DSPHR	3-Dehydrosphinganine reductase	3dsphgn[c] + h[c] + nadph[c] -> nadp[c] + sphgn[c]	YBR265W	YBR265W		Sphingolipid Metabolism	0	0	1000	0
3HAO	3-hydroxyanthranilate 3,4-dioxygenase	3hanthrn[c] + o2[c] -> cmusa[c] + h[c]	YJR025C	YJR025C		Tyrosine, Tryptophan, and Phenylalanine Metabolism	0	0	1000	0
3HPH5MBDCm	3-Hexaprenyl-4-hydroxy-5-methoxybenzoate decarboxylase, mitochondrial	3hph5mb[m] -> 2hp6mp[m] + co2[m]				Quinone Biosynthesis	0	0	1000	0
3IPM3MT	3-Isopropylmalate 3-methyltransferase	3c2hmp[c] + amet[c] -> 3ipmmest[c] + ahcys[c]	YER175C	YER175C		Complex Alcohol Metabolism	0	0	1000	0
3MBALDt	3-methylbutanal transport (extracellular)	3mbald[c] <=> 3mbald[e]				Transport, Extracellular	1	-1000	1000	0
3MBALDtm	3-methylbutanal transport (mitochondrial)	3mbald[c] <=> 3mbald[m]				Transport, Mitochondrial	1	-1000	1000	0
3MOBDC	3-Methyl-2-oxobutanoate decarboxylase	3mob[c] + h[c] -> 2mppal[c] + co2[c]	(YLR134W or YLR044C or (YGR087C and YGR087C))	YGR087C YLR044C YLR134W		Complex Alcohol Metabolism	0	0	1000	0
3MOBtm	3-methyl-2-oxobutanoate transport, diffusion, mitochondrial	3mob[c] <=> 3mob[m]				Transport, Mitochondrial	1	-1000	1000	0
3MOPDC	3-Methyl-2-oxopentanoate decarboxylase	3mop[c] + h[c] -> 2mbald[c] + co2[c]	(YLR044C or YDL080C or YLR134W or YGR087C or YDR380W)	YDL080C YDR380W YGR087C YLR044C YLR134W		Complex Alcohol Metabolism	0	0	1000	0
3MOPt	3mop reversible trasport	3mop[e] <=> 3mop[c]				Transport, Extracellular	1	-1000	1000	0
3MOPtm	3-Methyl-2-oxopentanoate transport, diffusion, mitochondrial	3mop[c] <=> 3mop[m]				Transport, Mitochondrial	1	-1000	1000	0
3OPHB5Hm	3-Hexaprenyl-4,5-dihydroxybenzoate hydroxylase, mitochondrial	3ophb_5[c] + 0.5 o2[c] -> 3dh5hpb[c]				Quinone Biosynthesis	0	0	1000	0
3OPHB_5tm	3-Octaprenyl-4-hydroxybenzoate mitochondrial transport	3ophb_5[c] <=> 3ophb_5[m]				Transport, Mitochondrial	1	-1000	1000	0
4ABUTNtm	4-aminobutanal mitochondrial transport via diffusion	4abutn[c] <=> 4abutn[m]				Transport, Mitochondrial	1	-1000	1000	0
4ABUTtm	4-aminobutanoate mitochondrial transport via diffusion	4abut[c] <=> 4abut[m]				Transport, Mitochondrial	1	-1000	1000	0
4ABZt	4-Aminobenzoate mitochondrial transport via diffusion	4abz[c] <=> 4abz[e]				Transport, Extracellular	1	-1000	1000	0
4ABZtm	4-Aminobenzoate mitochondrial transport via diffusion	4abz[c] <=> 4abz[m]				Transport, Mitochondrial	1	-1000	1000	0
4H2OGLTtm	4-hydroxy-2-oxoglutarate mitochondrial transport via diffusion	4h2oglt[c] <=> 4h2oglt[m]				Transport, Mitochondrial	1	-1000	1000	0
4H2OGLTtp	4-hydroxy-2-oxoglutarate peroxisomal transport via diffusion	4h2oglt[c] <=> 4h2oglt[x]				Transport, Peroxisomal	1	-1000	1000	0
4HBZCOAFm	4-hydroxybenzoyl-CoA formation	coa[m] + coucoa[m] + h2o[m] + nad[m] -> 4hbzcoa[m] + accoa[m] + h[m] + nadh[m]				Quinone Biosynthesis	0	0	1000	0
4HBZFm	4-hydroxybenzoate formation	4hbzcoa[m] + h2o[m] -> 4hbz[m] + coa[m] + h[m]				Quinone Biosynthesis	0	0	1000	0
4HBZtm	4-Hydroxybenzoate mitochondrial transport	4hbz[c] <=> 4hbz[m]				Transport, Mitochondrial	1	-1000	1000	0
4HGLSDm	L-4-hydroxyglutamate semialdehyde dehydrogenase, mitochondrial	4hglusa[m] + h2o[m] + nad[m] <=> e4hglu[m] + 2 h[m] + nadh[m]	YHR037W	YHR037W		Arginine and Proline Metabolism	1	-1000	1000	0
4HPRO-LTtm	trans-4-hydroxy-L-proline mitochondrial transport via diffusion	4hpro-LT[c] <=> 4hpro-LT[m]				Transport, Mitochondrial	1	-1000	1000	0
4HTHRS	4-Hydroxy-L-threonine synthase	h2o[c] + phthr[c] -> 4hthr[c] + pi[c]	YCR053W	YCR053W		Threonine and Lysine Metabolism	0	0	1000	0
4MOPDC	4-Methyl-2-oxopentanoate decarboxylase	4mop[c] + h[c] -> 3mbald[c] + co2[c]	(YDL080C or YDR380W)	YDL080C YDR380W		Complex Alcohol Metabolism	0	0	1000	0
5AOPt2	5-Aminolevulinate transport in via proton symport	5aop[e] + h[e] -> 5aop[c] + h[c]	YDL210W	YDL210W		Transport, Extracellular	0	0	1000	0
5AOPtm	5-Aminolevulinate mitochondrial transport	5aop[c] <=> 5aop[m]				Transport, Mitochondrial	1	-1000	1000	0
6PGLter	6-phospho-D-glucono-1,5-lactone endoplasmic reticular transport via diffusion	6pgl[c] <=> 6pgl[r]				Transport, Endoplasmic Reticular	1	-1000	1000	0
8AONNt2	8-Amino-7-oxononanoate reversible transport via proton symport	8aonn[e] + h[e] <=> 8aonn[c] + h[c]	YNR056C	YNR056C		Transport, Extracellular	1	-1000	1000	0
AABTN	4-acetamidobutyrate deacetylase	4aabutn[c] + h2o[c] -> 4abut[c] + ac[c]				Other Amino Acid Metabolism	0	0	1000	0
AACTOOR	Aminoacetone:oxygen oxidoreductase(deaminating)(flavin-containing)	aact[c] + h2o[c] + o2[c] -> h2o2[c] + mthgxl[c] + nh4[c]				Alternate Carbon Metabolism	0	0	1000	0
AASAD1	L-aminoadipate-semialdehyde dehydrogenase (NADPH)	L2aadp[c] + atp[c] + h[c] + nadph[c] -> L2aadp6sa[c] + amp[c] + nadp[c] + ppi[c]	(YBR115C and YGL154C)	YBR115C YGL154C		Threonine and Lysine Metabolism	0	0	1000	0
AASAD2	L-aminoadipate-semialdehyde dehydrogenase (NADH)	L2aadp[c] + atp[c] + h[c] + nadh[c] -> L2aadp6sa[c] + amp[c] + nad[c] + ppi[c]	(YBR115C and YGL154C)	YBR115C YGL154C		Threonine and Lysine Metabolism	0	0	1000	0
AATA	2-aminoadipate transaminase	2oxoadp[c] + glu-L[c] <=> L2aadp[c] + akg[c]				Threonine and Lysine Metabolism	1	-1000	1000	0
ABTA	4-aminobutyrate transaminase	4abut[c] + akg[c] -> glu-L[c] + sucsal[c]	YGR019W	YGR019W		Glutamate metabolism	0	0	1000	0
ABTt	L-arabinitol transport via passive diffusion	abt[e] <=> abt[c]				Transport, Extracellular	1	-1000	1000	0
ABUTDm	Aminobutyraldehyde dehydrogenase, mitochondrial	4abutn[m] + h2o[m] + nad[m] -> 4abut[m] + 2 h[m] + nadh[m]	(YOR374W or YER073W)	YER073W YOR374W		Other Amino Acid Metabolism	0	0	1000	0
ABUTt2r	4-aminobutyrate reversible transport in via proton symport	4abut[e] + h[e] <=> 4abut[c] + h[c]	(YOR348C or YDL210W)	YDL210W YOR348C		Transport, Extracellular	1	-1000	1000	0
ACACT1	acetyl-CoA C-acetyltransferase	2 accoa[c] -> aacoa[c] + coa[c]	YPL028W	YPL028W		Fatty Acid Biosynthesis	0	0	1000	0
ACACT1m	acetyl-CoA C-acetyltransferase, mitochondrial	2 accoa[m] -> aacoa[m] + coa[m]	YPL028W	YPL028W		Fatty Acid Biosynthesis	0	0	1000	0
ACACT4p	acetyl-CoA C-acetyltransferase (octanoyl-CoA), peroxisomal	3odcoa[x] + coa[x] -> accoa[x] + occoa[x]	YIL160C	YIL160C		Fatty Acid Degradation	0	0	1000	0
ACACT5p	acetyl-CoA C-acyltransferase (decanoyl-CoA), peroxisomal	3oddcoa[x] + coa[x] -> accoa[x] + dcacoa[x]	YIL160C	YIL160C		Fatty Acid Degradation	0	0	1000	0
ACACT6p	acetyl-CoA C-acetyltransferase (dodecanoyl), peroxisomal	3otdcoa[x] + coa[x] -> accoa[x] + ddcacoa[x]	YIL160C	YIL160C		Fatty Acid Degradation	0	0	1000	0
ACACT7p	acetyl-CoA acyltransferase (tetradecanoyl-CoA), peroxisomal	3ohdcoa[x] + coa[x] -> accoa[x] + tdcoa[x]	YIL160C	YIL160C		Fatty Acid Degradation	0	0	1000	0
ACACT8p	acetyl-CoA acyltransferase (hexadecanoyl-CoA), peroxisomal	3ohodcoa[x] + coa[x] -> accoa[x] + pmtcoa[x]	YIL160C	YIL160C		Fatty Acid Degradation	0	0	1000	0
ACACT9p	acetyl-CoA acyltransferase (tetracosanoyl-CoA), peroxisomal	3ohxccoa[x] + coa[x] -> accoa[x] + ttccoa[x]	YIL160C	YIL160C		Fatty Acid Degradation	0	0	1000	0
ACALDCD	Acetaldehyde condensation	2 acald[c] -> actn-R[c]	(YLR044C or YGR087C or YLR134W)	YGR087C YLR044C YLR134W		Alternate Carbon Metabolism	0	0	1000	0
ACALDt	acetaldehyde reversible transport	acald[e] <=> acald[c]				Transport, Extracellular	1	-1000	1000	0
ACALDtm	acetaldehyde mitochondrial diffusion	acald[m] <=> acald[c]				Transport, Mitochondrial	1	-1000	1000	0
ACCOACr	acetyl-CoA carboxylase, reversible reaction	accoa[c] + atp[c] + hco3[c] <=> adp[c] + h[c] + malcoa[c] + pi[c]	YNR016C	YNR016C		Fatty Acid Biosynthesis	1	-1000	1000	0
ACCOACrm	Acetyl-Coa carboxylase, mitochondrial	accoa[m] + atp[m] + hco3[m] <=> adp[m] + h[m] + malcoa[m] + pi[m]	YMR207C	YMR207C		Fatty Acid Biosynthesis	1	-1000	1000	0
ACCOAtn	acetyl-CoA transport, nuclear	accoa[c] <=> accoa[n]				Transport, Nuclear	1	-1000	1000	0
ACESt	acetic ester transport (extracellular)	aces[c] -> aces[e]				Transport, Extracellular	0	0	1000	0
ACGAM6PS	N-acetylglucosamine-6-phosphate synthase	accoa[c] + gam6p[c] <=> acgam6p[c] + coa[c] + h[c]	YFL017C	YFL017C		Glutamate metabolism	1	-1000	1000	0
ACGAMPM	phosphoacetylglucosamine mutase	acgam6p[c] <=> acgam1p[c]	YEL058W	YEL058W		Glutamate metabolism	1	-1000	1000	0
ACGKm	acetylglutamate kinase, mitochondrial	acglu[m] + atp[m] -> acg5p[m] + adp[m]	YER069W	YER069W		Arginine and Proline Metabolism	0	0	1000	0
ACGSm	N-acteylglutamate synthase, mitochondrial	accoa[m] + glu-L[m] -> acglu[m] + coa[m] + h[m]	(YMR062C or YJL071W)	YJL071W YMR062C		Arginine and Proline Metabolism	0	0	1000	0
ACHBSm	2-aceto-2-hydroxybutanoate synthase, mitochondrial	2obut[m] + h[m] + pyr[m] -> 2ahbut[m] + co2[m]	(YCL009C and YMR108W)	YCL009C YMR108W		Valine, Leucine, and Isoleucine Metabolism	0	0	1000	0
ACHLE1	Isoamyl acetate-hydrolyzing esterase	h2o[c] + iamac[c] -> ac[c] + h[c] + iamoh[c]	YOR126C	YOR126C		Complex Alcohol Metabolism	0	0	1000	0
ACHLE2	Isobutyl acetate-hydrolyzing esterase	h2o[c] + ibutac[c] -> ac[c] + h[c] + ibutoh[c]	YOR126C	YOR126C		Complex Alcohol Metabolism	0	0	1000	0
ACHLE3	Ethyl acetate-hydrolyzing esterase	aces[c] + h2o[c] -> ac[c] + etoh[c] + h[c]	YOR126C	YOR126C		Complex Alcohol Metabolism	0	0	1000	0
ACLSm	acetolactate synthase, mitochondrial	h[m] + 2 pyr[m] -> alac-S[m] + co2[m]	(YCL009C and YMR108W)	YCL009C YMR108W		Valine, Leucine, and Isoleucine Metabolism	0	0	1000	0
ACOAHim	acetyl-CoA hydrolase, mitochondrial (irreversible)	accoa[m] + h2o[m] -> ac[m] + coa[m] + h[m]	YBL015W	YBL015W		Pyruvate Metabolism	0	0	1000	0
ACOAO4p	acyl-CoA oxidase (decanoyl-CoA), peroxisomal	dcacoa[x] + o2[x] -> dc2coa[x] + h2o2[x]	YGL205W	YGL205W		Fatty Acid Degradation	0	0	1000	0
ACOAO5p	acyl-CoA oxidase (dodecanoyl-CoA), peroxisomal	ddcacoa[x] + o2[x] -> dd2coa[x] + h2o2[x]	YGL205W	YGL205W		Fatty Acid Degradation	0	0	1000	0
ACOAO6p	acyl-CpA oxidase (tetradecanoyl-CoA), peroxisomal	o2[x] + tdcoa[x] -> h2o2[x] + td2coa[x]	YGL205W	YGL205W		Fatty Acid Degradation	0	0	1000	0
ACOAO7p	acyl-CoA oxidase (hexadecanoyl-CoA), peroxisomal	o2[x] + pmtcoa[x] -> h2o2[x] + hdd2coa[x]	YGL205W	YGL205W		Fatty Acid Degradation	0	0	1000	0
ACOAO8p	acyl-CoA oxidase (octadecanoyl-CoA), peroxisomal	o2[x] + stcoa[x] -> h2o2[x] + od2coa[x]	YGL205W	YGL205W		Fatty Acid Degradation	0	0	1000	0
ACOAO9p	acyl-CoA oxidase (hexacanoyl-CoA), peroxisomal	hexccoa[x] + o2[x] -> h2o2[x] + hxc2coa[x]	YGL205W	YGL205W		Fatty Acid Degradation	0	0	1000	0
ACOATA	Acetyl-CoA ACP transacylase	ACP[c] + accoa[c] <=> acACP[c] + coa[c]	(YKL182W and YPL231W)	YKL182W YPL231W		Fatty Acid Biosynthesis	1	-1000	1000	0
ACOATAm	Acetyl-CoA ACP transacylase	ACP[m] + accoa[m] <=> acACP[m] + coa[m]	(YKL192C and YER061C and YHR067W and YOR221C and YBR026C and YKL055C)	YBR026C YER061C YHR067W YKL055C YKL192C YOR221C		Fatty Acid Biosynthesis	1	-1000	1000	0
ACON3MT	trans-aconitate 3-methyltransferase	acon-T[c] + amet[c] -> acon5m[c] + ahcys[c]	YER175C	YER175C		Other	0	0	1000	0
ACONT	aconitase	cit[c] <=> icit[c]	YLR304C	YLR304C		Citric Acid Cycle	1	-1000	1000	0
ACONT3m	aconitase, mitochondrial	2mcit[m] <=> micit[m]	YPR002W	YPR002W		Anaplerotic reactions	1	-1000	1000	0
ACONTm	Aconitate hydratase	cit[m] <=> icit[m]	(YLR304C or YJL200C)	YJL200C YLR304C		Citric Acid Cycle	1	-1000	1000	0
ACOTAim	acteylornithine transaminase, irreversible, mitochondrial	acg5sa[m] + glu-L[m] -> acorn[m] + akg[m]	YOL140W	YOL140W		Arginine and Proline Metabolism	0	0	1000	0
ACP1e	acid phosphatase, extracellular (secreted)	fmn[e] + h2o[e] -> pi[e] + ribflv[e]	(YBR093C or YAR071W)	YAR071W YBR093C		Riboflavin Metabolism	0	0	1000	0
ACPSm	acyl carrier protein synthase, mitochondrial	coa[m] + h2o[m] -> 2 h[m] + pan4p[m] + pap[m]	YPL148C	YPL148C		Pantothenate and CoA Biosynthesis	0	0	1000	0
ACRNtm	O-acetylcarnintine transport into mitochondria via diffusion	acrn[c] -> acrn[m]				Transport, Mitochondrial	0	0	1000	0
ACRNtp	acetylcarnitine transport out of peroxisome	acrn[x] -> acrn[c]				Transport, Peroxisomal	0	0	1000	0
ACS	acetyl-CoA synthetase	ac[c] + atp[c] + coa[c] -> accoa[c] + amp[c] + ppi[c]	YLR153C	YLR153C		Pyruvate Metabolism	0	0	1000	0
ACSm	acetyl-CoA synthetase	ac[m] + atp[m] + coa[m] -> accoa[m] + amp[m] + ppi[m]	YAL054C	YAL054C		Pyruvate Metabolism	0	0	1000	0
ACSp	acetyl-CoA synthetase	ac[x] + atp[x] + coa[x] -> accoa[x] + amp[x] + ppi[x]	YAL054C	YAL054C		Pyruvate Metabolism	0	0	1000	0
ACt2r	acetate reversible transport via proton symport	ac[e] + h[e] <=> ac[c] + h[c]	YCR032W	YCR032W		Transport, Extracellular	1	-1000	1000	0
ACtm	acetate transport, mitochondrial	ac[c] <=> ac[m]				Transport, Mitochondrial	1	-1000	1000	0
ACtp	acetate transport, peroxisomal	ac[c] <=> ac[x]				Transport, Peroxisomal	1	-1000	1000	0
ACtr	acetate transporter	ac[e] <=> ac[c]	YCR010C	YCR010C		Transport, Extracellular	1	-1000	1000	0
ADA	Adenosine deaminase	adn[c] + h[c] + h2o[c] -> ins[c] + nh4[c]	YNL141W	YNL141W		Nucleotide Salvage Pathway	0	0	1000	0
ADCL	4-aminobenzoate synthase	4adcho[c] -> 4abz[c] + h[c] + pyr[c]	YMR289W	YMR289W		Folate Metabolism	0	0	1000	0
ADCS	4-amino-4-deoxychorismate synthase	chor[c] + gln-L[c] -> 4adcho[c] + glu-L[c]	YNR033W	YNR033W		Folate Metabolism	0	0	1000	0
ADD	adenine deaminase	ade[c] + h[c] + h2o[c] -> hxan[c] + nh4[c]	YNL141W	YNL141W		Nucleotide Salvage Pathway	0	0	1000	0
ADEt2	adenine transport in via proton symport	ade[e] + h[e] -> ade[c] + h[c]	(YER056C or YER060W or YER060W-A or YGL186C)	YER056C YER060W YER060W-A YGL186C		Transport, Extracellular	0	0	1000	0
ADEtm	adenine reversible transport, mitochondria	ade[c] <=> ade[m]				Transport, Mitochondrial	1	-1000	1000	0
ADHAPR_SC	acyldihydroxyacetonephosphate reductase, yeast-specific	0.01 1agly3p_SC[c] + h[c] + nadph[c] -> 0.01 1ag3p_SC[c] + nadp[c]	YIL124W	YIL124W		Phospholipid Biosynthesis	0	0	1000	0
ADK1	adenylate kinase	amp[c] + atp[c] <=> 2 adp[c]	YDR226W	YDR226W		Nucleotide Salvage Pathway	1	-1000	1000	0
ADK1m	adenylate kinase, mitochondrial	amp[m] + atp[m] <=> 2 adp[m]	YER170W	YER170W		Nucleotide Salvage Pathway	1	-1000	1000	0
ADK3	adentylate kinase (GTP)	amp[c] + gtp[c] <=> adp[c] + gdp[c]	YDR226W	YDR226W		Nucleotide Salvage Pathway	1	-1000	1000	0
ADK3m	adentylate kinase (GTP)	amp[m] + gtp[m] <=> adp[m] + gdp[m]	YER170W	YER170W		Nucleotide Salvage Pathway	1	-1000	1000	0
ADK4	adentylate kinase (ITP)	amp[c] + itp[c] <=> adp[c] + idp[c]	YDR226W	YDR226W		Nucleotide Salvage Pathway	1	-1000	1000	0
ADK4m	adentylate kinase (ITP), mitochondrial	amp[m] + itp[m] <=> adp[m] + idp[m]	YER170W	YER170W		Nucleotide Salvage Pathway	1	-1000	1000	0
ADMDC	adenosylmethionine decarboxylase	amet[c] + h[c] -> ametam[c] + co2[c]	YOL052C	YOL052C		Methionine Metabolism	0	0	1000	0
ADNCYC	adenylate cyclase	atp[c] -> camp[c] + ppi[c]	YJL005W	YJL005W		Purine and Pyrimidine Biosynthesis	0	0	1000	0
ADNK1	adenosine kinase	adn[c] + atp[c] -> adp[c] + amp[c] + h[c]	YJR105W	YJR105W		Nucleotide Salvage Pathway	0	0	1000	0
ADNUC	adenosine hydrolase	adn[c] + h2o[c] -> ade[c] + rib-D[c]	YDR400W	YDR400W		Nucleotide Salvage Pathway	0	0	1000	0
ADNt2	adenosine transport in via proton symport	adn[e] + h[e] -> adn[c] + h[c]	YAL022C	YAL022C		Transport, Extracellular	0	0	1000	0
ADPT	adenine phosphoribosyltransferase	ade[c] + prpp[c] -> amp[c] + ppi[c]	(YML022W or YDR441C)	YDR441C YML022W		Nucleotide Salvage Pathway	0	0	1000	0
ADSK	adenylyl-sulfate kinase	aps[c] + atp[c] -> adp[c] + h[c] + paps[c]	YKL001C	YKL001C		Cysteine Metabolism	0	0	1000	0
ADSL1r	adenylsuccinate lyase	dcamp[c] <=> amp[c] + fum[c]	YLR359W	YLR359W		Purine and Pyrimidine Biosynthesis	1	-1000	1000	0
ADSL2r	adenylosuccinate lyase	25aics[c] <=> aicar[c] + fum[c]	YLR359W	YLR359W		Purine and Pyrimidine Biosynthesis	1	-1000	1000	0
ADSS	adenylosuccinate synthase	asp-L[c] + gtp[c] + imp[c] -> dcamp[c] + gdp[c] + 2 h[c] + pi[c]	YNL220W	YNL220W		Purine and Pyrimidine Biosynthesis	0	0	1000	0
AGAT_SC	1-Acyl-glycerol-3-phosphate acyltransferase, yeast-specific	0.01 1ag3p_SC[c] + 0.02 dcacoa[c] + 0.06 ddcacoa[c] + 0.17 hdcoa[c] + 0.09 ocdycacoa[c] + 0.24 odecoa[c] + 0.27 pmtcoa[c] + 0.05 stcoa[c] + 0.1 tdcoa[c] -> coa[c] + 0.01 pa_SC[c]	(YDL052C or UNKNOWN)	UNKNOWN YDL052C		Phospholipid Biosynthesis	0	0	1000	0
AGPRim	N-acetyl-g-glutamyl-phosphate reductase, irreversible, mitochondrial	acg5p[m] + h[m] + nadph[m] -> acg5sa[m] + nadp[m] + pi[m]	YER069W	YER069W		Arginine and Proline Metabolism	0	0	1000	0
AGTi	Alanine glyoxylate aminotransferase (irreversible)	ala-L[c] + glx[c] -> gly[c] + pyr[c]	YFL030W	YFL030W		Glycine and Serine Metabolism	0	0	1000	0
AHCYStm	S-adenosyl-L-homocysteine reversible transport, mitochondrial	ahcys[c] <=> ahcys[m]				Transport, Mitochondrial	1	-1000	1000	0
AHCi	adenosylhomocysteinase	ahcys[c] + h2o[c] -> adn[c] + hcys-L[c]	YER043C	YER043C		Methionine Metabolism	0	0	1000	0
AHMMPS	4-amino-5-hydroxymethyl-2-methylpyrimidine synthetase	air[c] + 2 h[c] -> 4ahmmp[c] + gcald[c] + pi[c]				Thiamine Metabolism	0	0	1000	0
AHSERL	O-acetylhomoserine (thiol)-lyase	achms[c] + ch4s[c] -> ac[c] + h[c] + met-L[c]	YLR303W	YLR303W		Methionine Metabolism	0	0	1000	0
AHSERL2	O-acetylhomoserine (thiol)-lyase	achms[c] + h2s[c] -> ac[c] + h[c] + hcys-L[c]	YLR303W	YLR303W		Methionine Metabolism	0	0	1000	0
AICART	phosphoribosylaminoimidazolecarboxamide formyltransferase	10fthf[c] + aicar[c] <=> fprica[c] + thf[c]	(YLR028C or YMR120C)	YLR028C YMR120C		Purine and Pyrimidine Biosynthesis	1	-1000	1000	0
AKGDam	oxoglutarate dehydrogenase (lipoamide)	akg[m] + h[m] + lpam[m] <=> co2[m] + sdhlam[m]	(YIL125W and YDR148C and YFL018C)	YDR148C YFL018C YIL125W		Citric Acid Cycle	1	-1000	1000	0
AKGDbm	oxoglutarate dehydrogenase (dihydrolipoamide S-succinyltransferase)	coa[m] + sdhlam[m] -> dhlam[m] + succoa[m]	(YIL125W and YDR148C and YFL018C)	YDR148C YFL018C YIL125W		Citric Acid Cycle	0	0	1000	0
AKGMAL	alpha-ketoglutarate/malate transporter	akg[c] + mal-L[e] <=> mal-L[c] + akg[e]				Transport, Extracellular	1	-1000	1000	0
AKGt2n	2-oxoglutarate nuclear transport via proton symport	akg[c] + h[c] <=> akg[n] + h[n]				Transport, Nuclear	1	-1000	1000	0
AKGt2r	2-oxoglutarate reversible transport via symport	akg[e] + h[e] <=> akg[c] + h[c]				Transport, Extracellular	1	-1000	1000	0
AKGtp	AKG transporter, peroxisome	akg[c] <=> akg[x]				Transport, Peroxisomal	1	-1000	1000	0
AKP1	alkaline phosphatase (Dihydroneopterin)	ahdt[c] + 3 h2o[c] -> dhnpt[c] + 2 h[c] + 3 pi[c]	YDR481C	YDR481C		Folate Metabolism	0	0	1000	0
ALASm	5-aminolevulinate synthase	gly[m] + h[m] + succoa[m] -> 5aop[m] + co2[m] + coa[m]	YDR232W	YDR232W		Porphyrin and Chlorophyll Metabolism	0	0	1000	0
ALATA_L	L-alanine transaminase	akg[c] + ala-L[c] <=> glu-L[c] + pyr[c]	YDR111C	YDR111C		Alanine and Aspartate Metabolism	1	-1000	1000	0
ALATA_Lm	L-alanine transaminase, mitochondrial	akg[m] + ala-L[m] <=> glu-L[m] + pyr[m]	YLR089C	YLR089C		Alanine and Aspartate Metabolism	1	-1000	1000	0
ALATRS	Alanyl-tRNA synthetase	ala-L[c] + atp[c] + trnaala[c] -> alatrna[c] + amp[c] + ppi[c]	YOR335C	YOR335C		tRNA charging	0	0	1000	0
ALAt2r	L-alanine reversible transport via proton symport	ala-L[e] + h[e] <=> ala-L[c] + h[c]	(YKR039W or YPL265W or YCL025C or YOL020W or YOR348C)	YCL025C YKR039W YOL020W YOR348C YPL265W		Transport, Extracellular	1	-1000	1000	0
ALAtmi	Alanine transport from mitochondia to cytoplasm	ala-L[m] -> ala-L[c]				Transport, Mitochondrial	0	0	1000	0
ALCD19y	alcohol dehydrogenase (glycerol, NADP)	glyald[c] + h[c] + nadph[c] -> glyc[c] + nadp[c]	(YHR104W or YDR368W)	YDR368W YHR104W		Glycerolipid Metabolism	0	0	1000	0
ALCD22xi	aldehyde dehydrogenase (2-methylbutanol, NAD)	2mbald[c] + h[c] + nadh[c] -> 2mbtoh[c] + nad[c]	(YBR145W or YMR303C or YDL168W or YGL256W or YOL086C)	YBR145W YDL168W YGL256W YMR303C YOL086C		Complex Alcohol Metabolism	0	0	1000	0
ALCD22xim	aldehyde dehydrogenase (2-methylbutanol, NAD), mitochondrial	2mbald[m] + h[m] + nadh[m] -> 2mbtoh[m] + nad[m]	YMR083W	YMR083W		Complex Alcohol Metabolism	0	0	1000	0
ALCD22yi	aldehyde dehydrogenase (2-methylbutanol, NADP)	2mbald[c] + h[c] + nadph[c] -> 2mbtoh[c] + nadp[c]	(YDR368W or YMR318C or YBR036C)	YBR036C YDR368W YMR318C		Complex Alcohol Metabolism	0	0	1000	0
ALCD23xi	aldehyde dehydrogenase (isobutyl alcohol, NAD)	2mppal[c] + h[c] + nadh[c] -> ibutoh[c] + nad[c]	(YGL256W or YBR145W or YDL168W or YOL086C or YMR303C)	YBR145W YDL168W YGL256W YMR303C YOL086C		Complex Alcohol Metabolism	0	0	1000	0
ALCD23xim	aldehyde dehydrogenase (isobutyl alcohol, NAD), mitochondrial	2mppal[m] + h[m] + nadh[m] -> ibutoh[m] + nad[m]	YMR083W	YMR083W		Complex Alcohol Metabolism	0	0	1000	0
ALCD23yi	aldehyde dehydrogenase (isobutyl alcohol, NADP)	2mppal[c] + h[c] + nadph[c] -> ibutoh[c] + nadp[c]	(YBR036C or YMR318C)	YBR036C YMR318C		Complex Alcohol Metabolism	0	0	1000	0
ALCD24xi	aldehyde dehydrogenase (isoamyl alcohol, NAD)	3mbald[c] + h[c] + nadh[c] -> iamoh[c] + nad[c]	(YDL168W or YGL256W or YMR303C or YOL086C or YBR145W)	YBR145W YDL168W YGL256W YMR303C YOL086C		Complex Alcohol Metabolism	0	0	1000	0
ALCD24xim	aldehyde dehydrogenase (isoamyl alcohol, NAD), mitochondrial	3mbald[m] + h[m] + nadh[m] -> iamoh[m] + nad[m]	YMR083W	YMR083W		Complex Alcohol Metabolism	0	0	1000	0
ALCD24yi	aldehyde dehydrogenase (isoamyl alcohol, NADP)	3mbald[c] + h[c] + nadph[c] -> iamoh[c] + nadp[c]	(YMR318C or YBR036C)	YBR036C YMR318C		Complex Alcohol Metabolism	0	0	1000	0
ALCD25xi	aldehyde dehydrogenase (2-phenylethanol, NAD)	h[c] + nadh[c] + pacald[c] -> 2phetoh[c] + nad[c]	(YGL256W or YMR303C or YDL168W or YOL086C or YBR145W)	YBR145W YDL168W YGL256W YMR303C YOL086C		Complex Alcohol Metabolism	0	0	1000	0
ALCD25xim	aldehyde dehydrogenase (2-phenylethanol, NAD), mitochondrial	h[m] + nadh[m] + pacald[m] -> 2phetoh[m] + nad[m]	YMR083W	YMR083W		Complex Alcohol Metabolism	0	0	1000	0
ALCD25yi	aldehyde dehydrogenase (2-phenylethanol, NADP)	h[c] + nadph[c] + pacald[c] -> 2phetoh[c] + nadp[c]	(YMR318C or YBR036C)	YBR036C YMR318C		Complex Alcohol Metabolism	0	0	1000	0
ALCD26xi	aldehyde dehydrogenase (tryptophol, NAD)	h[c] + id3acald[c] + nadh[c] -> ind3eth[c] + nad[c]	(YGL256W or YDL168W or YMR303C or YBR145W or YOL086C)	YBR145W YDL168W YGL256W YMR303C YOL086C		Complex Alcohol Metabolism	0	0	1000	0
ALCD26xim	aldehyde dehydrogenase (tryptophol, NAD), mitochondrial	h[m] + id3acald[m] + nadh[m] -> ind3eth[m] + nad[m]	YMR083W	YMR083W		Complex Alcohol Metabolism	0	0	1000	0
ALCD2if	alcohol dehydrogenase, forward rxn (ethanol -> acetaldehyde)	etoh[c] + nad[c] -> acald[c] + h[c] + nadh[c]	YMR303C	YMR303C		Pyruvate Metabolism	0	0	1000	0
ALCD2ir	alcohol dehydrogenase, reverse rxn (acetaldehyde -> ethanol)	acald[c] + h[c] + nadh[c] -> etoh[c] + nad[c]	(YOL086C or YGL256W or YBR145W)	YBR145W YGL256W YOL086C		Pyruvate Metabolism	0	0	1000	0
ALCD2irm	alcohol dehydrogenase, reverse rxn (acetaldehyde -> ethanol), mitochondrial	acald[m] + h[m] + nadh[m] -> etoh[m] + nad[m]	YMR083W	YMR083W		Pyruvate Metabolism	0	0	1000	0
ALCD2x	alcohol dehydrogenase (ethanol)	etoh[c] + nad[c] <=> acald[c] + h[c] + nadh[c]	YDL168W	YDL168W		Pyruvate Metabolism	1	-1000	1000	0
ALDD19x	aldehyde dehydrogenase (phenylacetaldehyde, NAD)	h2o[c] + nad[c] + pacald[c] -> 2 h[c] + nadh[c] + pac[c]	(YMR170C or YMR169C)	YMR169C YMR170C		Tyrosine, Tryptophan, and Phenylalanine Metabolism	0	0	1000	0
ALDD20xm	aldehyde dehydrogenase (indole-3-acetaldehyde, NAD), mitochondrial	h2o[m] + id3acald[m] + nad[m] -> 2 h[m] + ind3ac[m] + nadh[m]	YOR374W	YOR374W		Tyrosine, Tryptophan, and Phenylalanine Metabolism	0	0	1000	0
ALDD20y	aldehyde dehydrogenase (indole-3-acetaldehyde, NADP)	h2o[c] + id3acald[c] + nadp[c] -> 2 h[c] + ind3ac[c] + nadph[c]	YPL061W	YPL061W		Tyrosine, Tryptophan, and Phenylalanine Metabolism	0	0	1000	0
ALDD20ym	aldehyde dehydrogenase (indole-3-acetaldehyde, NADP), mitochondrial	h2o[m] + id3acald[m] + nadp[m] -> 2 h[m] + ind3ac[m] + nadph[m]	(YOR374W or YER073W)	YER073W YOR374W		Tyrosine, Tryptophan, and Phenylalanine Metabolism	0	0	1000	0
ALDD22x	aldehyde dehydrogenase (3-aminopropanal, NAD)	aproa[c] + h2o[c] + nad[c] -> ala-B[c] + 2 h[c] + nadh[c]	(YMR170C or YMR169C)	YMR169C YMR170C		Pantothenate and CoA Biosynthesis	0	0	1000	0
ALDD2xm	aldehyde dehydrogenase (acetylaldehyde, NAD), mitochondrial	acald[m] + h2o[m] + nad[m] -> ac[m] + 2 h[m] + nadh[m]	YOR374W	YOR374W		Pyruvate Metabolism	0	0	1000	0
ALDD2y	aldehyde dehydrogenase (acetaldehyde, NADP)	acald[c] + h2o[c] + nadp[c] -> ac[c] + 2 h[c] + nadph[c]	YPL061W	YPL061W		Pyruvate Metabolism	0	0	1000	0
ALDD2ym	aldehyde dehydrogenase (acetylaldehyde, NADP), mitochondrial	acald[m] + h2o[m] + nadp[m] -> ac[m] + 2 h[m] + nadph[m]	(YER073W or YOR374W)	YER073W YOR374W		Pyruvate Metabolism	0	0	1000	0
ALLTAHr	Allantoate amidinohydrolase, reversible	alltt[c] + h2o[c] <=> urdglyc[c] + urea[c]	YIR029W	YIR029W		Histidine Metabolism	1	-1000	1000	0
ALLTNr	allantoinase, reversible reaction	alltn[c] + h2o[c] <=> alltt[c] + h[c]	YIR027C	YIR027C		Histidine Metabolism	1	-1000	1000	0
ALLTNti	allantoin irreversible uniport	alltn[e] -> alltn[c]	YIR028W	YIR028W		Transport, Extracellular	0	0	1000	0
ALLTTti	allantoate irreversible uniport	alltt[e] -> alltt[c]	YJR152W	YJR152W		Transport, Extracellular	0	0	1000	0
ALPHNH	allophanate hydrolase	allphn[c] + 3 h[c] + h2o[c] -> 2 co2[c] + 2 nh4[c]	YBR208C	YBR208C		Nitrogen Metabolism	0	0	1000	0
AMAOTr	adenosylmethionine-8-amino-7-oxononanoate transaminase	8aonn[c] + amet[c] <=> amob[c] + dann[c]	YNR058W	YNR058W		Pantothenate and CoA Biosynthesis	1	-1000	1000	0
AMETt2	S-adenosyl-L-methionine transport in via proton symport	amet[e] + h[e] -> amet[c] + h[c]	YPL274W	YPL274W		Transport, Extracellular	0	0	1000	0
AMETtm	S-Adenosyl-L-methionine reversible transport, mitochondrial	amet[c] <=> amet[m]	YNL003C	YNL003C		Transport, Mitochondrial	1	-1000	1000	0
AMID	amidase	4gudbd[c] + h2o[c] -> 4gudbutn[c] + nh4[c]	(YMR293C or YDR242W)	YDR242W YMR293C		Arginine and Proline Metabolism	0	0	1000	0
AMID2	amidase	h2o[c] + pad[c] -> nh4[c] + pac[c]	YDR242W	YDR242W		Tyrosine, Tryptophan, and Phenylalanine Metabolism	0	0	1000	0
AMID3	amidase	h2o[c] + iad[c] -> ind3ac[c] + nh4[c]	YDR242W	YDR242W		Tyrosine, Tryptophan, and Phenylalanine Metabolism	0	0	1000	0
AMPDA	Adenosine monophosphate deaminase	amp[c] + h[c] + h2o[c] -> imp[c] + nh4[c]	YML035C	YML035C		Purine and Pyrimidine Biosynthesis	0	0	1000	0
AMPN	AMP nucleosidase	amp[c] + h2o[c] -> ade[c] + r5p[c]	(YML035C or YBR284W or YJL070C)	YBR284W YJL070C YML035C		Nucleotide Salvage Pathway	0	0	1000	0
AMPtn	AMP transport via diffusion (cytosol to nucleus)	amp[n] <=> amp[c]				Transport, Nuclear	1	-1000	1000	0
ANPRT	anthranilate phosphoribosyltransferase	anth[c] + prpp[c] -> ppi[c] + pran[c]	YDR354W	YDR354W		Tyrosine, Tryptophan, and Phenylalanine Metabolism	0	0	1000	0
ANS	anthranilate synthase	chor[c] + gln-L[c] -> anth[c] + glu-L[c] + h[c] + pyr[c]	(YER090W and YKL211C)	YER090W YKL211C		Glutamine Metabolism	0	0	1000	0
AOBUTDs	L-2-amino-3-oxobutanoate decarboxylation (spontaneous)	2aobut[c] + h[c] -> aact[c] + co2[c]				Threonine and Lysine Metabolism	0	0	1000	0
AP4AHr	Ap4A hydrolase, reversible	ap4a[c] + h2o[c] <=> 2 adp[c] + 2 h[c]	YDR305C	YDR305C		Purine and Pyrimidine Biosynthesis	1	-1000	1000	0
APRTO2	N-acetylputrescine: oxygen oxireductase (deaminating)	aprut[c] + h2o[c] + o2[c] -> h2o2[c] + n4abutn[c] + nh4[c]				Other Amino Acid Metabolism	0	0	1000	0
ARAB-Dt	D-arabinose reversible transport	arab-D[e] <=> arab-D[c]				Transport, Extracellular	1	-1000	1000	0
ARAB-Lt	L-arabinoase extracellular transport	arab-L[e] <=> arab-L[c]				Transport, Extracellular	1	-1000	1000	0
ARAB14LO	D-arabinono-1,4-lactone oxidase	Dara14lac[c] + o2[c] <=> ertascb-D[c] + h2o2[c]	YML086C	YML086C		Arabinose Metabolism	1	-1000	1000	0
ARAB1D2	D-arabinose 1-dehydrogenase (NADP)	arab-D[c] + nadp[c] -> Dara14lac[c] + h[c] + nadph[c]	YBR149W	YBR149W		Arabinose Metabolism	0	0	1000	0
ARABR	arabinose reductase	arab-L[c] + h[c] + nadph[c] -> abt[c] + nadp[c]	YHR104W	YHR104W		Arabinose Metabolism	0	0	1000	0
ARGN	arginase	arg-L[c] + h2o[c] -> orn[c] + urea[c]	YPL111W	YPL111W		Arginine and Proline Metabolism	0	0	1000	0
ARGSL	argininosuccinate lyase	argsuc[c] <=> arg-L[c] + fum[c]	YHR018C	YHR018C		Arginine and Proline Metabolism	1	-1000	1000	0
ARGSSr	argininosuccinate synthase, reversible	asp-L[c] + atp[c] + citr-L[c] <=> amp[c] + argsuc[c] + h[c] + ppi[c]	YOL058W	YOL058W		Arginine and Proline Metabolism	1	-1000	1000	0
ARGTRS	Arginyl-tRNA synthetase	arg-L[c] + atp[c] + trnaarg[c] -> amp[c] + argtrna[c] + ppi[c]	YDR341C	YDR341C		tRNA charging	0	0	1000	0
ARGTRSm	Arginyl-tRNA synthetase, mitochondrial	arg-L[m] + atp[m] + trnaarg[m] -> amp[m] + argtrna[m] + ppi[m]	YHR091C	YHR091C		tRNA charging	0	0	1000	0
ARGt2m	arginine mitochondrial transport via proton symport	arg-L[c] + h[c] <=> arg-L[m] + h[m]				Transport, Mitochondrial	1	-1000	1000	0
ARGt6	L-arginine transport in via proton antiport (vacuolar)	arg-L[c] + h[v] -> h[c] + arg-L[v]	YBR293W	YBR293W		Transport, Vacuolar	0	0	1000	0
ARMT	hnRNP arginine N-methyltransferase	amet[c] + his-L[c] -> NPmehis[c] + ahcys[c] + h[c]	YBR034C	YBR034C		Histidine Metabolism	0	0	1000	0
ASADi	aspartate-semialdehyde dehydrogenase, irreversible	4pasp[c] + h[c] + nadph[c] -> aspsa[c] + nadp[c] + pi[c]	YDR158W	YDR158W		Alanine and Aspartate Metabolism	0	0	1000	0
ASNN	L-asparaginase	asn-L[c] + h2o[c] -> asp-L[c] + nh4[c]	YDR321W	YDR321W		Asparagine metabolism	0	0	1000	0
ASNNe	L-asparaginase, extracellular	asn-L[e] + h2o[e] -> asp-L[e] + nh4[e]	(YLR160C or YLR158C or YLR157C or YLR155C)	YLR155C YLR157C YLR158C YLR160C		Asparagine metabolism	0	0	1000	0
ASNS1	asparagine synthase (glutamine-hydrolysing)	asp-L[c] + atp[c] + gln-L[c] + h2o[c] -> amp[c] + asn-L[c] + glu-L[c] + h[c] + ppi[c]	(YML096W or YGR124W or YPR145W)	YGR124W YML096W YPR145W		Alanine and Aspartate Metabolism	0	0	1000	0
ASNTRS	Asparaginyl-tRNA synthetase	asn-L[c] + atp[c] + trnaasn[c] -> amp[c] + asntrna[c] + ppi[c]	YHR019C	YHR019C		tRNA charging	0	0	1000	0
ASNTRSm	asparaginyl-tRNA synthetase, miotchondrial	asn-L[m] + atp[m] + trnaasn[m] -> amp[m] + asntrna[m] + ppi[m]	YCR024C	YCR024C		tRNA charging	0	0	1000	0
ASNt2m	asparagine mitochondrial transport via proton transport	asn-L[c] + h[c] <=> asn-L[m] + h[m]				Transport, Mitochondrial	1	-1000	1000	0
ASNt2r	L-asparagine reversible transport via proton symport	asn-L[e] + h[e] <=> asn-L[c] + h[c]	(YKR039W or YCL025C or YDR508C or YPL265W)	YCL025C YDR508C YKR039W YPL265W		Transport, Extracellular	1	-1000	1000	0
ASNt6	L-asparagine transport in via proton antiport (vacuolar)	asn-L[c] + h[v] -> h[c] + asn-L[v]	YJR001W	YJR001W		Transport, Vacuolar	0	0	1000	0
ASNt7	L-asparagine transport out via proton symport, vacuolar	asn-L[v] + h[v] -> asn-L[c] + h[c]	(YKL146W or YNL101W)	YKL146W YNL101W		Transport, Vacuolar	0	0	1000	0
ASPCT	aspartate carbamoyltransferase	asp-L[c] + cbp[c] -> cbasp[c] + h[c] + pi[c]	YJL130C	YJL130C		Purine and Pyrimidine Biosynthesis	0	0	1000	0
ASPGLU2m	Aspartate-glutamate transporter	glu-L[c] + asp-L[m] -> asp-L[c] + glu-L[m]	YPR021C	YPR021C		Transport, Mitochondrial	0	0	1000	0
ASPGLUtp	aspartate-glutamate peroxisomal shuttle	asp-L[c] + glu-L[x] <=> glu-L[c] + asp-L[x]				Transport, Peroxisomal	1	-1000	1000	0
ASPKi	aspartate kinase, irreversible	asp-L[c] + atp[c] -> 4pasp[c] + adp[c]	YER052C	YER052C		Alanine and Aspartate Metabolism	0	0	1000	0
ASPOcm	aspartate oxidase	asp-L[c] + fad[m] -> h[c] + iasp[c] + fadh2[m]				Folate Metabolism	0	0	1000	0
ASPTA	aspartate transaminase	akg[c] + asp-L[c] <=> glu-L[c] + oaa[c]	YLR027C	YLR027C		Alanine and Aspartate Metabolism	1	-1000	1000	0
ASPTAm	aspartate transaminase	akg[m] + asp-L[m] <=> glu-L[m] + oaa[m]	YKL106W	YKL106W		Alanine and Aspartate Metabolism	1	-1000	1000	0
ASPTAp	aspartate transaminase, peroxisomal	akg[x] + asp-L[x] <=> glu-L[x] + oaa[x]	YLR027C	YLR027C		Alanine and Aspartate Metabolism	1	-1000	1000	0
ASPTRS	Aspartyl-tRNA synthetase	asp-L[c] + atp[c] + trnaasp[c] -> amp[c] + asptrna[c] + ppi[c]	YLL018C	YLL018C		tRNA charging	0	0	1000	0
ASPTRSm	Aspartyl-tRNA synthetase, mitochondrial	asp-L[m] + atp[m] + trnaasp[m] -> amp[m] + asptrna[m] + ppi[m]	YPL104W	YPL104W		tRNA charging	0	0	1000	0
ASPt2m	aspartate mitochondrial transport via proton symport	asp-L[c] + h[c] <=> asp-L[m] + h[m]				Transport, Mitochondrial	1	-1000	1000	0
ASPt2n	aspartate nuclear transport via proton symport	asp-L[c] + h[c] <=> asp-L[n] + h[n]				Transport, Nuclear	1	-1000	1000	0
ASPt2r	L-aspartate reversible transport via proton symport	asp-L[e] + h[e] <=> asp-L[c] + h[c]	(YFL055W or YKR039W or YPL265W)	YFL055W YKR039W YPL265W		Transport, Extracellular	1	-1000	1000	0
ASPt5n	L-aspartate nuclear transport via diffusion	asp-L[n] <=> asp-L[c]				Transport, Nuclear	1	-1000	1000	0
ASPt7	L-aspartate transport out via proton symport, vacuolar	asp-L[v] + h[v] -> asp-L[c] + h[c]	YER119C	YER119C		Transport, Vacuolar	0	0	1000	0
ATHRDHr	L-allo-threonine dehydrogenase	athr-L[c] + nadp[c] <=> 2aobut[c] + h[c] + nadph[c]	YMR226C	YMR226C		Threonine and Lysine Metabolism	1	-1000	1000	0
ATP2tp_H	AMP/ATP transporter, peroxisomal	atp[c] + amp[x] + h[x] -> amp[c] + h[c] + atp[x]	YPR128C	YPR128C		Transport, Peroxisomal	0	0	1000	0
ATPATF1	ATP adenylyltransferase	adp[c] + atp[c] + h[c] -> ap4a[c] + pi[c]	YDR530C	YDR530C		Purine and Pyrimidine Biosynthesis	0	0	1000	0
ATPATF2	ATP adenylyltransferase	adp[c] + gtp[c] + h[c] -> ap4g[c] + pi[c]	YCL050C	YCL050C		Purine and Pyrimidine Biosynthesis	0	0	1000	0
ATPATF3	ATP adenylyltransferase	gdp[c] + gtp[c] + h[c] -> gp4g[c] + pi[c]	YCL050C	YCL050C		Purine and Pyrimidine Biosynthesis	0	0	1000	0
ATPH1	ATP diphosphohydrolase	atp[c] + 2 h2o[c] -> amp[c] + 2 h[c] + 2 pi[c]	YER005W	YER005W		Nucleotide Salvage Pathway	0	0	1000	0
ATPM	ATP maintenance requirement	atp[c] + h2o[c] -> adp[c] + h[c] + pi[c]				Nucleotide Salvage Pathway	0	1	1	0
ATPPRT	ATP phosphoribosyltransferase	atp[c] + prpp[c] -> ppi[c] + prbatp[c]	YER055C	YER055C		Histidine Metabolism	0	0	1000	0
ATPS	ATPase, cytosolic	atp[c] + h2o[c] -> adp[c] + pi[c] + h[e]	((YCR024C-A and YEL017C-A and YGL008C) or (YCR024C-A and YEL017C-A and YPL036W))	YCR024C-A YEL017C-A YGL008C YPL036W		Transport, Extracellular	0	0	1000	0
ATPS3g	ATP synthase, Golgi Apparatus	3 h[c] + adp[g] + pi[g] -> atp[g] + 2 h[g] + h2o[g]	(YBR127C and YDL185W and YEL027W and YEL051W and YGR020C and YHR026W and YHR039C-A and YKL080W and YLR447C and YMR054W and YOR332W and YPL234C and YPR036W)	YBR127C YDL185W YEL027W YEL051W YGR020C YHR026W YHR039C-A YKL080W YLR447C YMR054W YOR332W YPL234C YPR036W		Oxidative Phosphorylation	0	0	1000	0
ATPS3m	ATP synthase, mitochondrial	3 h[c] + adp[m] + pi[m] -> atp[m] + 2 h[m] + h2o[m]	((Q0080 and Q0085 and Q0130 and YBL099W and YBR039W and YDL004W and YDL181W and YDR298C and YDR377W and YJR121W and YKL016C and YLR295C and YML081C-A and YPL078C and YPL271W) or (Q0080 and Q0085 and Q0130 and YBL099W and YBR039W and YDL004W and YDL181W and YDR298C and YDR322C-A and YDR377W and YJR121W and YKL016C and YLR295C and YML081C-A and YOL077W-A and YPL078C and YPL271W and YPR020W))	Q0080 Q0085 Q0130 YBL099W YBR039W YDL004W YDL181W YDR298C YDR322C-A YDR377W YJR121W YKL016C YLR295C YML081C-A YOL077W-A YPL078C YPL271W YPR020W		Oxidative Phosphorylation	0	0	1000	0
ATPS3v	ATP synthase, vacuole	3 h[c] + adp[v] + pi[v] -> atp[v] + 2 h[v] + h2o[v]	(YBR127C and YDL185W and YEL027W and YEL051W and YGR020C and YHR026W and YHR039C-A and YKL080W and YLR447C and YOR270C and YOR332W and YPL234C and YPR036W)	YBR127C YDL185W YEL027W YEL051W YGR020C YHR026W YHR039C-A YKL080W YLR447C YOR270C YOR332W YPL234C YPR036W		Oxidative Phosphorylation	0	0	1000	0
ATPtm-H	ADP/ATP transporter, mitochondrial	adp[c] + h[c] + atp[m] -> atp[c] + adp[m] + h[m]	(YBR085W or YBL030C or YMR056C)	YBL030C YBR085W YMR056C		Transport, Mitochondrial	0	0	1000	0
ATPtp-H	ADP/ATP transporter, peroxisomal	atp[c] + adp[x] + h[x] -> adp[c] + h[c] + atp[x]	YPR128C	YPR128C		Transport, Peroxisomal	0	0	1000	0
BACCL	biotin-[acetyl-CoA-carboxylase] ligase	atp[c] + btn[c] + h[c] -> btamp[c] + ppi[c]	YDL141W	YDL141W		Pantothenate and CoA Biosynthesis	0	0	1000	0
BPNT	3',5'-bisphosphate nucleotidase	h2o[c] + pap[c] -> amp[c] + pi[c]	YOL064C	YOL064C		Cysteine Metabolism	0	0	1000	0
BTDD-RR	(R,R)-butanediol dehydrogenase	btd-RR[c] + nad[c] <=> actn-R[c] + h[c] + nadh[c]	YAL060W	YAL060W		Alternate Carbon Metabolism	1	-1000	1000	0
BTDt-RR	(R,R)-butanediol transport	btd-RR[c] <=> btd-RR[e]				Transport, Extracellular	1	-1000	1000	0
BTNt2i	Biotin uptake	btn[e] + h[e] -> btn[c] + h[c]	YGR065C	YGR065C		Transport, Extracellular	0	0	1000	0
BTSr	biotin synthase	dtbt[c] + s[c] <=> btn[c] + 2 h[c]	YGR286C	YGR286C		Pantothenate and CoA Biosynthesis	1	-1000	1000	0
C14STR	C-14 sterol reductase	44mctr[c] + h[c] + nadph[c] -> 44mzym[c] + nadp[c]	YNL280C	YNL280C		Sterol Metabolism	0	0	1000	0
C22STDS	C-22 sterol desaturase (NADP)	ergtrol[c] + h[c] + nadph[c] + o2[c] -> ergtetrol[c] + 2 h2o[c] + nadp[c]	(YMR015C and YHR042W)	YHR042W YMR015C		Sterol Metabolism	0	0	1000	0
C22STDSx	C-22 sterol desaturase (NAD)	ergtrol[c] + h[c] + nadh[c] + o2[c] -> ergtetrol[c] + 2 h2o[c] + nad[c]	((YIL043C and YNL111C and YMR015C) or (YNL111C and YMR015C and YKL150W))	YIL043C YKL150W YMR015C YNL111C		Sterol Metabolism	0	0	1000	0
C24STRer	C-s24 sterol reductase, endoplamic reticular	ergtetrol[r] + h[r] + nadph[r] -> ergst[r] + nadp[r]	YGL012W	YGL012W		Sterol Metabolism	0	0	1000	0
C3STDH1	C-3 sterol dehydrogenase (4-methylzymosterol)	4mzym_int1[c] + nad[c] -> 4mzym_int2[c] + co2[c] + h[c] + nadh[c]	YGL001C	YGL001C		Sterol Metabolism	0	0	1000	0
C3STDH2	C-3 sterol dehydrogenase (zymosterol)	nad[c] + zym_int1[c] -> co2[c] + h[c] + nadh[c] + zym_int2[c]	YGL001C	YGL001C		Sterol Metabolism	0	0	1000	0
C3STKR1	C-3 sterol keto reductase (4-methylzymosterol)	4mzym_int2[c] + h[c] + nadph[c] -> 4mzym[c] + nadp[c]	YLR100W	YLR100W		Sterol Metabolism	0	0	1000	0
C3STKR2	C-3 sterol keto reductase (zymosterol)	h[c] + nadph[c] + zym_int2[c] -> nadp[c] + zymst[c]	YLR100W	YLR100W		Sterol Metabolism	0	0	1000	0
C4STMO1	C-4 sterol methyl oxidase (4,4-dimethylzymosterol)	44mzym[c] + 3 h[c] + 3 nadph[c] + 3 o2[c] -> 4mzym_int1[c] + 4 h2o[c] + 3 nadp[c]	YGR060W	YGR060W		Sterol Metabolism	0	0	1000	0
C4STMO2	C-4 sterol methyl oxidase (4-methylzymosterol)	4mzym[c] + 3 h[c] + 3 nadph[c] + 3 o2[c] -> 4 h2o[c] + 3 nadp[c] + zym_int1[c]	YGR060W	YGR060W		Sterol Metabolism	0	0	1000	0
C5STDS	C-5 sterol desaturase	epist[c] + h[c] + nadph[c] + o2[c] -> ergtrol[c] + 2 h2o[c] + nadp[c]	YLR056W	YLR056W		Sterol Metabolism	0	0	1000	0
C8STI	C-8 sterol isomerase	fecost[c] -> epist[c]	YMR202W	YMR202W		Sterol Metabolism	0	0	1000	0
CAT	catalase	2 h2o2[c] -> 2 h2o[c] + o2[c]	YGR088W	YGR088W		Tyrosine, Tryptophan, and Phenylalanine Metabolism	0	0	1000	0
CATp	catalase A, peroxisomal	2 h2o2[x] -> 2 h2o[x] + o2[x]	YDR256C	YDR256C		Tyrosine, Tryptophan, and Phenylalanine Metabolism	0	0	1000	0
CBASPtn	N-carbomoyl-L-aspartate transport, diffusion	cbasp[n] <=> cbasp[c]				Transport, Nuclear	1	-1000	1000	0
CBPS	carbamoyl-phosphate synthase (glutamine-hydrolysing)	2 atp[c] + gln-L[c] + h2o[c] + hco3[c] -> 2 adp[c] + cbp[c] + glu-L[c] + 2 h[c] + pi[c]	((YJR109C and YOR303W) or YJL130C)	YJL130C YJR109C YOR303W		Arginine and Proline Metabolism	0	0	1000	0
CBPtn	carbamoyl phosphate nuclear transport via diffusion	cbp[c] <=> cbp[n]				Transport, Nuclear	1	-1000	1000	0
CCP2m	Cytochrome c peroxidase, mitochondrial	2 focytc[m] + h2o2[m] -> 2 ficytc[m] + 2 h2o[m]	((YKR066C and YJR048W) or (YKR066C and YEL039C))	YEL039C YJR048W YKR066C		Oxidative Phosphorylation	0	0	1000	0
CDPDGPm_SC	CDP-diacylglycerol--serine O-phosphatidyltransferae, yeast-specific, mitochondrial	0.01 cdpdag_SC[m] + glyc3p[m] <=> cmp[m] + h[m] + 0.01 pgp_SC[m]	YCL004W	YCL004W		Phospholipid Biosynthesis	1	-1000	1000	0
CDPtn	CDP nuclear transport	cdp[c] <=> cdp[n]				Transport, Nuclear	1	-1000	1000	0
CER1_24ter	ceramide-1 (C24) endoplasmic reticular transport	cer1_24[c] <=> cer1_24[r]				Transport, Endoplasmic Reticular	1	-1000	1000	0
CER1_26ter	ceramide-1 (C26) endoplasmic reticular transport	cer1_26[c] <=> cer1_26[r]				Transport, Endoplasmic Reticular	1	-1000	1000	0
CER2_24ter	ceramide-2 (C24) endoplasmic reticular transport	cer2_24[c] <=> cer2_24[r]				Transport, Endoplasmic Reticular	1	-1000	1000	0
CER2_26ter	ceramide-2 (C26) endoplasmic reticular transport	cer2_26[c] <=> cer2_26[r]				Transport, Endoplasmic Reticular	1	-1000	1000	0
CERASE124er	alkaline ceramidase (ceramide-1), endoplasmic reticulum	cer1_24[r] + coa[r] + h[r] -> sphgn[r] + ttccoa[r]	YPL087W	YPL087W		Sphingolipid Metabolism	0	0	1000	0
CERASE126er	alkaline ceramidase (ceramide-1), endoplasmic reticulum	cer1_26[r] + coa[r] + h[r] -> hexccoa[r] + sphgn[r]	YPL087W	YPL087W		Sphingolipid Metabolism	0	0	1000	0
CERASE224er	alkaline ceramidase (ceramide-2), endoplasmic reticulum	cer2_24[r] + coa[r] + h[r] -> psphings[r] + ttccoa[r]	(YPL087W or YBR183W)	YBR183W YPL087W		Sphingolipid Metabolism	0	0	1000	0
CERASE226er	alkaline ceramidase (ceramide-2), endoplasmic reticulum	cer2_26[r] + coa[r] + h[r] -> hexccoa[r] + psphings[r]	(YPL087W or YBR183W)	YBR183W YPL087W		Sphingolipid Metabolism	0	0	1000	0
CERH124	Ceramide-1 hydroxylase (24C)	cer1_24[c] + h[c] + nadph[c] + o2[c] -> cer2_24[c] + h2o[c] + nadp[c]	YDR297W	YDR297W		Sphingolipid Metabolism	0	0	1000	0
CERH126	Ceramide-1 hydroxylase (26C)	cer1_26[c] + h[c] + nadph[c] + o2[c] -> cer2_26[c] + h2o[c] + nadp[c]	YDR297W	YDR297W		Sphingolipid Metabolism	0	0	1000	0
CERS124	Ceramide-1 synthase (24C)	sphgn[c] + ttccoa[c] -> cer1_24[c] + coa[c] + h[c]	(YKL008C or YHL003C)	YHL003C YKL008C		Sphingolipid Metabolism	0	0	1000	0
CERS124er	Ceramide-1 synthase (24C), endoplasmic reticular	sphgn[r] + ttccoa[r] -> cer1_24[r] + coa[r] + h[r]	(YHL003C or YKL008C or YPL087W)	YHL003C YKL008C YPL087W		Sphingolipid Metabolism	0	0	1000	0
CERS126	Ceramide-1 synthase (26C)	hexccoa[c] + sphgn[c] -> cer1_26[c] + coa[c] + h[c]	(YKL008C or YHL003C)	YHL003C YKL008C		Sphingolipid Metabolism	0	0	1000	0
CERS126er	Ceramide-1 synthase (26C), endoplasmic reticular	hexccoa[r] + sphgn[r] -> cer1_26[r] + coa[r] + h[r]	(YHL003C or YKL008C or YPL087W)	YHL003C YKL008C YPL087W		Sphingolipid Metabolism	0	0	1000	0
CERS2'24	Ceramide-2' synthase (24C)	cer1_24[c] + h[c] + nadph[c] + o2[c] -> cer2'_24[c] + h2o[c] + nadp[c]	YMR272C	YMR272C		Sphingolipid Metabolism	0	0	1000	0
CERS2'26	Ceramide-2' synthase (26C)	cer1_26[c] + h[c] + nadph[c] + o2[c] -> cer2'_26[c] + h2o[c] + nadp[c]	YMR272C	YMR272C		Sphingolipid Metabolism	0	0	1000	0
CERS224	Ceramide-2 synthase (24C)	psphings[c] + ttccoa[c] -> cer2_24[c] + coa[c] + h[c]	(YKL008C or YHL003C)	YHL003C YKL008C		Sphingolipid Metabolism	0	0	1000	0
CERS224er	Ceramide-2 synthase (24C), endoplasmic reticular	psphings[r] + ttccoa[r] -> cer2_24[r] + coa[r] + h[r]	(YHL003C or YKL008C or YBR183W)	YBR183W YHL003C YKL008C		Sphingolipid Metabolism	0	0	1000	0
CERS226	Ceramide-2 synthase (26C)	hexccoa[c] + psphings[c] -> cer2_26[c] + coa[c] + h[c]	(YKL008C or YHL003C)	YHL003C YKL008C		Sphingolipid Metabolism	0	0	1000	0
CERS226er	Ceramide-2 synthase (26C), endoplasmic reticular	hexccoa[r] + psphings[r] -> cer2_26[r] + coa[r] + h[r]	(YHL003C or YKL008C or YBR183W)	YBR183W YHL003C YKL008C		Sphingolipid Metabolism	0	0	1000	0
CERS324	Ceramide-3 synthase (24C)	cer2_24[c] + h[c] + nadph[c] + o2[c] -> cer3_24[c] + h2o[c] + nadp[c]	YMR272C	YMR272C		Sphingolipid Metabolism	0	0	1000	0
CERS326	Ceramide-3 synthase (26C)	cer2_26[c] + h[c] + nadph[c] + o2[c] -> cer3_26[c] + h2o[c] + nadp[c]	YMR272C	YMR272C		Sphingolipid Metabolism	0	0	1000	0
CHLPCTD	choline phosphate cytididyltransferase	cholp[c] + ctp[c] + h[c] -> cdpchol[c] + ppi[c]	YGR202C	YGR202C		Phospholipid Biosynthesis	0	0	1000	0
CHLSTI	cholestenol delta-isomerase, lumped reaction	amet[c] + o2[c] + zymst[c] -> ahcys[c] + ergtetrol[c] + h[c] + 2 h2o[c]				Sterol Metabolism	0	0	1000	0
CHLt2	choline transport via proton symport	chol[e] + h[e] -> chol[c] + h[c]	YGL077C	YGL077C		Transport, Extracellular	0	0	1000	0
CHOLK	Choline kinase	atp[c] + chol[c] -> adp[c] + cholp[c] + h[c]	YLR133W	YLR133W		Phospholipid Biosynthesis	0	0	1000	0
CHORM	chorismate mutase	chor[c] -> pphn[c]	YPR060C	YPR060C		Tyrosine, Tryptophan, and Phenylalanine Metabolism	0	0	1000	0
CHORS	chorismate synthase	3psme[c] -> chor[c] + pi[c]	YGL148W	YGL148W		Tyrosine, Tryptophan, and Phenylalanine Metabolism	0	0	1000	0
CHRPL	Chorismate pyruvate lyase	chor[c] -> 4hbz[c] + pyr[c]				Quinone Biosynthesis	0	0	1000	0
CHTNDA	chitin deacetylase	chitin[c] + h2o[c] -> ac[c] + chitos[c] + h[c]	(YLR307W or YLR308W)	YLR307W YLR308W		Glutamate metabolism	0	0	1000	0
CHTNS	chitin synthase	udpacgal[c] -> chitin[c] + h[c] + udp[c]	(YNL192W or YBR038W or YBR023C)	YBR023C YBR038W YNL192W		Glutamate metabolism	0	0	1000	0
CITt2r	citrate reversible transport via symport	cit[e] + h[e] <=> cit[c] + h[c]				Transport, Extracellular	1	-1000	1000	0
CITtam	citrate transport, mitochondrial	cit[c] + mal-L[m] <=> mal-L[c] + cit[m]	(YBR291C or UNKNOWN)	UNKNOWN YBR291C		Transport, Mitochondrial	1	-1000	1000	0
CITtap	citrate/malate antiport into peroxisome	mal-L[c] + cit[x] <=> cit[c] + mal-L[x]				Transport, Peroxisomal	1	-1000	1000	0
CITtbm	citrate transport, mitochondrial	cit[c] + pep[m] <=> pep[c] + cit[m]	YBR291C	YBR291C		Transport, Mitochondrial	1	-1000	1000	0
CITtcm	citrate transport, mitochondrial	cit[c] + icit[m] <=> icit[c] + cit[m]	YBR291C	YBR291C		Transport, Mitochondrial	1	-1000	1000	0
CITtcp	citrate/isocitrate antiport into peroxisome	cit[c] + icit[x] <=> icit[c] + cit[x]				Transport, Peroxisomal	1	-1000	1000	0
CLPNSm_SC	cardiolipin synthase, yeast-specific, mitochondrial	0.01 cdpdag_SC[m] + 0.01 pg_SC[m] -> 0.01 clpn_SC[m] + cmp[m] + h[m]	YDL142C	YDL142C		Phospholipid Biosynthesis	0	0	1000	0
CMPN	CMP nucleosidase	cmp[c] + h2o[c] -> csn[c] + r5p[c]				Nucleotide Salvage Pathway	0	0	1000	0
CO2t	CO2 transporter via diffusion	co2[e] <=> co2[c]				Transport, Extracellular	1	-1000	1000	0
CO2tg	CO2 Golgi transport	co2[c] <=> co2[g]				Transport, Golgi Apparatus	1	-1000	1000	0
CO2tm	CO2 transport (diffusion), mitochondrial	co2[c] <=> co2[m]				Transport, Mitochondrial	1	-1000	1000	0
CO2tn	CO2 nuclear transport via diffusion	co2[n] <=> co2[c]				Transport, Nuclear	1	-1000	1000	0
CO2tp	CO2 peroxisomal transport	co2[c] <=> co2[x]				Transport, Peroxisomal	1	-1000	1000	0
CO2tv	CO2 vacuolar transport	co2[c] <=> co2[v]				Transport, Vacuolar	1	-1000	1000	0
COAHLp	CoA hydrolase (peroxisomal)	coa[x] + h2o[x] -> 2 h[x] + pan4p[x] + pap[x]	YLR151C	YLR151C		Pantothenate and CoA Biosynthesis	0	0	1000	0
COAtim	CoA transporter (mitochondrial), irreversible	coa[c] -> coa[m]	YHR002W	YHR002W		Transport, Mitochondrial	0	0	1000	0
COAtn	coenzyme A transport, nuclear	coa[c] <=> coa[n]				Transport, Nuclear	1	-1000	1000	0
COUCOAFm	p-coumaroyl-CoA formation	T4hcinnm[m] + atp[m] + coa[m] -> amp[m] + coucoa[m] + ppi[m]				Quinone Biosynthesis	0	0	1000	0
CPPPGO	coproporphyrinogen oxidase (O2 required)	cpppg3[c] + 2 h[c] + o2[c] -> 2 co2[c] + 2 h2o[c] + pppg9[c]	YDR044W	YDR044W		Porphyrin and Chlorophyll Metabolism	0	0	1000	0
CRNCARtm	carnithine-acetylcarnithine carrier, mitochondrial	acrn[c] + crn[m] -> crn[c] + acrn[m]	YOR100C	YOR100C		Transport, Mitochondrial	0	0	1000	0
CRNCARtp	carnitine-acetylcarnitine carrier, peroxisomal	crn[c] + acrn[x] -> acrn[c] + crn[x]				Transport, Peroxisomal	0	0	1000	0
CRNt	L-carnitine reversible transport	crn[e] <=> crn[c]	YBR132C	YBR132C		Transport, Extracellular	1	-1000	1000	0
CRNtim	L-carnitine transport out of mitochondria via diffusion	crn[m] -> crn[c]				Transport, Mitochondrial	0	0	1000	0
CRNtp	carnitine transport into peroxsiome	crn[c] -> crn[x]				Transport, Peroxisomal	0	0	1000	0
CSNATm	carnitine O-aceyltransferase, mitochondrial	acrn[m] + coa[m] <=> accoa[m] + crn[m]	YML042W	YML042W		Fatty Acid Metabolism	1	-1000	1000	0
CSNATp	carnitine O-acetyltransferase, reverse direction, peroxisomal	accoa[x] + crn[x] <=> acrn[x] + coa[x]	YML042W	YML042W		Fatty Acid Metabolism	1	-1000	1000	0
CSNATr	carnitine O-acetyltransferase	accoa[c] + crn[c] <=> acrn[c] + coa[c]	(YAR035W or YER024W)	YAR035W YER024W		Fatty Acid Metabolism	1	-1000	1000	0
CSND	Cytosine deaminase	csn[c] + h[c] + h2o[c] -> nh4[c] + ura[c]	YPR062W	YPR062W		Purine and Pyrimidine Biosynthesis	0	0	1000	0
CSNt2	cytosine transport in via proton symport	csn[e] + h[e] -> csn[c] + h[c]	(YER056C or YER060W or YER060W-A or YGL186C)	YER056C YER060W YER060W-A YGL186C		Transport, Extracellular	0	0	1000	0
CSm	citrate synthase	accoa[m] + h2o[m] + oaa[m] -> cit[m] + coa[m] + h[m]	(YNR001C or YPR001W)	YNR001C YPR001W		Citric Acid Cycle	0	0	1000	0
CSp	citrate synthase	accoa[x] + h2o[x] + oaa[x] -> cit[x] + coa[x] + h[x]	YCR005C	YCR005C		Citric Acid Cycle	0	0	1000	0
CTPS1	CTP synthase (NH3)	atp[c] + nh4[c] + utp[c] -> adp[c] + ctp[c] + 2 h[c] + pi[c]	(YBL039C or YJR103W)	YBL039C YJR103W		Purine and Pyrimidine Biosynthesis	0	0	1000	0
CTPS2	CTP synthase (glutamine)	atp[c] + gln-L[c] + h2o[c] + utp[c] -> adp[c] + ctp[c] + glu-L[c] + 2 h[c] + pi[c]	(YBL039C or YJR103W)	YBL039C YJR103W		Purine and Pyrimidine Biosynthesis	0	0	1000	0
CTPtm	CTP/CMP antiport	ctp[c] + 2 h[c] + cmp[m] -> cmp[c] + ctp[m] + 2 h[m]	YBR192W	YBR192W		Transport, Mitochondrial	0	0	1000	0
CYOOm	cytochrome c oxidase, mitochondrial	4 focytc[m] + 6 h[m] + o2[m] -> 6 h[c] + 4 ficytc[m] + 2 h2o[m]	(((Q0045 and Q0250 and Q0275 and YDL067C and YGL187C and YGL191W and YHR051W and YLR038C and YLR395C and YMR256C and YNL052W) and YEL039C) or ((Q0045 and Q0250 and Q0275 and YDL067C and YGL187C and YGL191W and YHR051W and YLR038C and YLR395C and YMR256C and YNL052W) and YJR048W) or ((Q0045 and Q0250 and Q0275 and YDL067C and YGL187C and YGL191W and YHR051W and YIL111W and YLR038C and YLR395C and …	Q0045 Q0250 Q0275 YDL067C YEL039C YGL187C YGL191W YHR051W YIL111W YJR048W YLR038C YLR395C YMR256C YNL052W		Oxidative Phosphorylation	0	0	1000	0
CYOR_u6m	ubiquinol-6 cytochrome c reductase	2 ficytc[m] + 1.5 h[m] + q6h2[m] -> 1.5 h[c] + 2 focytc[m] + q6[m]	(((Q0105 and YBL045C and YDR529C and YEL024W and YFR033C and YGR183C and YHR001W-A and YJL166W and YOR065W and YPR191W) and YEL039C) or ((Q0105 and YBL045C and YDR529C and YEL024W and YFR033C and YGR183C and YHR001W-A and YJL166W and YOR065W and YPR191W) and YJR048W))	Q0105 YBL045C YDR529C YEL024W YEL039C YFR033C YGR183C YHR001W-A YJL166W YJR048W YOR065W YPR191W		Oxidative Phosphorylation	0	0	1000	0
CYSS	cysteine synthase	acser[c] + h2s[c] -> ac[c] + cys-L[c] + h[c]	YGR012W	YGR012W		Cysteine Metabolism	0	0	1000	0
CYSTGL	cystathionine g-lyase	cyst-L[c] + h2o[c] -> 2obut[c] + cys-L[c] + nh4[c]	YAL012W	YAL012W		Methionine Metabolism	0	0	1000	0
CYSTL	cystathionine b-lyase	cyst-L[c] + h2o[c] -> hcys-L[c] + nh4[c] + pyr[c]	YFR055W	YFR055W		Methionine Metabolism	0	0	1000	0
CYSTLp	cystathione b-lyase, peroxisomal	cyst-L[x] + h2o[x] -> hcys-L[x] + nh4[x] + pyr[x]	YGL184C	YGL184C		Methionine Metabolism	0	0	1000	0
CYSTRS	Cysteinyl-tRNA synthetase	atp[c] + cys-L[c] + trnacys[c] -> amp[c] + cystrna[c] + ppi[c]	YNL247W	YNL247W		tRNA charging	0	0	1000	0
CYSTS	cystathionine beta-synthase	hcys-L[c] + ser-L[c] -> cyst-L[c] + h2o[c]	YGR155W	YGR155W		Glycine and Serine Metabolism	0	0	1000	0
CYSTtp	cystathione peroxisomal transport	cyst-L[c] <=> cyst-L[x]				Transport, Peroxisomal	1	-1000	1000	0
CYSt2r	L-cysteine reversible transport via proton symport	cys-L[e] + h[e] <=> cys-L[c] + h[c]	(YKR039W or YDR508C or YBR068C or YDR046C or YBR069C or YOL020W)	YBR068C YBR069C YDR046C YDR508C YKR039W YOL020W		Transport, Extracellular	1	-1000	1000	0
CYTD	cytidine deaminase	cytd[c] + h[c] + h2o[c] -> nh4[c] + uri[c]	YLR245C	YLR245C		Purine and Pyrimidine Biosynthesis	0	0	1000	0
CYTDK2	cytidine kinase (GTP)	cytd[c] + gtp[c] -> cmp[c] + gdp[c] + h[c]	YNR012W	YNR012W		Nucleotide Salvage Pathway	0	0	1000	0
CYTDt2	cytidine transport in via proton symport	cytd[e] + h[e] -> cytd[c] + h[c]	YAL022C	YAL022C		Transport, Extracellular	0	0	1000	0
CYTK1	cytidylate kinase (CMP)	atp[c] + cmp[c] <=> adp[c] + cdp[c]				Nucleotide Salvage Pathway	1	-1000	1000	0
CYTK2	cytidylate kinase (dCMP)	atp[c] + dcmp[c] <=> adp[c] + dcdp[c]				Nucleotide Salvage Pathway	1	-1000	1000	0
D-LACDcm	D-lactate dehydrogenase, cytosolic/mitochondrial	lac-D[c] + 2 ficytc[m] -> pyr[c] + 2 focytc[m]	((YJR048W and YDL174C) or (YEL039C and YDL174C) or (YJR048W and YEL071W) or (YEL039C and YEL071W))	YDL174C YEL039C YEL071W YJR048W		Alternate Carbon Metabolism	0	0	1000	0
D-LACDm	D-lactate dehydrogenase, mitochondrial	2 ficytc[m] + lac-D[m] -> 2 focytc[m] + pyr[m]	((YJR048W and YDL178W) or (YEL039C and YDL178W))	YDL178W YEL039C YJR048W		Pyruvate Metabolism	0	0	1000	0
D-LACt2	D-lactate transport via proton symport	h[e] + lac-D[e] <=> h[c] + lac-D[c]	YKL217W	YKL217W		Transport, Extracellular	1	-1000	1000	0
D-LACt2m	D-lactate/pyruvate antiport, mitochondrial	lac-D[c] + pyr[m] <=> pyr[c] + lac-D[m]				Transport, Mitochondrial	1	-1000	1000	0
D-LACtm	D-lactate transport, mitochondrial	h[c] + lac-D[c] <=> h[m] + lac-D[m]				Transport, Mitochondrial	1	-1000	1000	0
DADA	Deoxyadenosine deaminase	dad-2[c] + h[c] + h2o[c] -> din[c] + nh4[c]	YNL141W	YNL141W		Nucleotide Salvage Pathway	0	0	1000	0
DADK	deoxyadenylate kinase	atp[c] + damp[c] <=> adp[c] + dadp[c]				Nucleotide Salvage Pathway	1	-1000	1000	0
DADNt2	deoxyadenosine transport in via proton symport	dad-2[e] + h[e] -> dad-2[c] + h[c]				Transport, Extracellular	0	0	1000	0
DADPtn	DADP nuclear transport	dadp[c] <=> dadp[n]				Transport, Nuclear	1	-1000	1000	0
DAGCPT_SC	diacylglycerol cholinephosphotransferase, yeast-specific	0.01 12dgr_SC[c] + cdpchol[c] -> cmp[c] + h[c] + 0.01 pc_SC[c]	(YNL130C or YHR123W)	YHR123W YNL130C		Phospholipid Biosynthesis	0	0	1000	0
DAGPYP_SC	diacylglycerol pyrophosphate phosphatase, yeast-specific	h2o[c] + 0.01 pa_SC[c] -> 0.01 12dgr_SC[c] + pi[c]	(YDR503C or YDR284C)	YDR284C YDR503C		Phospholipid Biosynthesis	0	0	1000	0
DANNt2	7,8-Diaminononanoate reversible transport via proton symport	dann[e] + h[e] <=> dann[c] + h[c]				Transport, Extracellular	1	-1000	1000	0
DASYN_SC	CDP-Diacylglycerol synthetase, yeast-specific	ctp[c] + h[c] + 0.01 pa_SC[c] <=> 0.01 cdpdag_SC[c] + ppi[c]	YBR029C	YBR029C		Phospholipid Biosynthesis	1	-1000	1000	0
DASYNm_SC	CDP-Diacylglycerol synthetase, yeast-specific, mitochondrial	ctp[m] + h[m] + 0.01 pa_SC[m] <=> 0.01 cdpdag_SC[m] + ppi[m]	YBR029C	YBR029C		Phospholipid Biosynthesis	1	-1000	1000	0
DB4PS	3,4-Dihydroxy-2-butanone-4-phosphate synthase	ru5p-D[c] -> db4p[c] + for[c] + h[c]	YDR487C	YDR487C		Riboflavin Metabolism	0	0	1000	0
DBTSr	dethiobiotin synthase	atp[c] + co2[c] + dann[c] <=> adp[c] + dtbt[c] + 3 h[c] + pi[c]	YNR057C	YNR057C		Pantothenate and CoA Biosynthesis	1	-1000	1000	0
DCDPtn	dCDP nuclear transport	dcdp[c] <=> dcdp[n]				Transport, Nuclear	1	-1000	1000	0
DCMPDA	dCMP deaminase	dcmp[c] + h[c] + h2o[c] <=> dump[c] + nh4[c]	YHR144C	YHR144C		Purine and Pyrimidine Biosynthesis	1	-1000	1000	0
DCTPD	dCTP deaminase	dctp[c] + h[c] + h2o[c] -> dutp[c] + nh4[c]	YHR144C	YHR144C		Nucleotide Salvage Pathway	0	0	1000	0
DCYTD	deoxycytidine deaminase	dcyt[c] + h[c] + h2o[c] -> duri[c] + nh4[c]	YLR245C	YLR245C		Nucleotide Salvage Pathway	0	0	1000	0
DCYTt2	deoxycytidine transport in via proton symport	dcyt[e] + h[e] -> dcyt[c] + h[c]				Transport, Extracellular	0	0	1000	0
DDPA	3-deoxy-D-arabino-heptulosonate 7-phosphate synthetase	e4p[c] + h2o[c] + pep[c] -> 2dda7p[c] + pi[c]	(YBR249C or YDR035W)	YBR249C YDR035W		Tyrosine, Tryptophan, and Phenylalanine Metabolism	0	0	1000	0
DDPAm	2-deoxy-D-arabino-heptulosonate 7-phosphate synthetase, mitochondrial	e4p[m] + h2o[m] + pep[m] -> 2dda7p[m] + pi[m]	YDR035W	YDR035W		Tyrosine, Tryptophan, and Phenylalanine Metabolism	0	0	1000	0
DESAT14	Myristicoyl-CoA desaturase (n-C14:0CoA -> n-C14:1CoA)	h[c] + nadph[c] + o2[c] + tdcoa[c] -> 2 h2o[c] + nadp[c] + tdecoa[c]				Fatty Acid Biosynthesis	0	0	1000	0
DESAT16	Palmitoyl-CoA desaturase (n-C16:0CoA -> n-C16:1CoA)	h[c] + nadph[c] + o2[c] + pmtcoa[c] -> 2 h2o[c] + hdcoa[c] + nadp[c]	YGL055W	YGL055W		Fatty Acid Biosynthesis	0	0	1000	0
DESAT18	stearoyl-CoA desaturase (n-C18:0CoA -> n-C18:1CoA)	h[c] + nadph[c] + o2[c] + stcoa[c] -> 2 h2o[c] + nadp[c] + odecoa[c]	YGL055W	YGL055W		Fatty Acid Biosynthesis	0	0	1000	0
DESAT18_2	Oleoyl-CoA desaturase (n-C18:1CoA -> n-C18:2CoA)	h[c] + nadph[c] + o2[c] + odecoa[c] -> 2 h2o[c] + nadp[c] + ocdycacoa[c]				Fatty Acid Biosynthesis	0	0	1000	0
DGDPtn	dGDP nuclear transport	dgdp[c] <=> dgdp[n]				Transport, Nuclear	1	-1000	1000	0
DGK1	deoxyguanylate kinase (dGMP:ATP)	atp[c] + dgmp[c] <=> adp[c] + dgdp[c]	YDR454C	YDR454C		Purine and Pyrimidine Biosynthesis	1	-1000	1000	0
DGSNt2	deoxyguanosine transport in via proton symport	dgsn[e] + h[e] -> dgsn[c] + h[c]				Transport, Extracellular	0	0	1000	0
DHAD1m	dihydroxy-acid dehydratase (2,3-dihydroxy-3-methylbutanoate), mitochondrial	23dhmb[m] -> 3mob[m] + h2o[m]	YJR016C	YJR016C		Valine, Leucine, and Isoleucine Metabolism	0	0	1000	0
DHAD2m	dihydroxy-acid dehydratase (2,3-dihydroxy-3-methylpentanoate), mitochondrial	23dhmp[m] -> 3mop[m] + h2o[m]	YJR016C	YJR016C		Valine, Leucine, and Isoleucine Metabolism	0	0	1000	0
DHAK	dihydroxyacetone kinase	atp[c] + dha[c] -> adp[c] + dhap[c] + h[c]	(YML070W or YFL053W)	YFL053W YML070W		Glycerolipid Metabolism	0	0	1000	0
DHAPtm	dihydroxyacetone phosphate transport, mitochondrial	dhap[m] -> dhap[c]				Transport, Mitochondrial	0	0	1000	0
DHFRi	dihydrofolate reductase (irreversible)	dhf[c] + h[c] + nadph[c] -> nadp[c] + thf[c]	YOR236W	YOR236W		Folate Metabolism	0	0	1000	0
DHFRim	dihydrofolate reductase, mitochondrial	dhf[m] + h[m] + nadph[m] -> nadp[m] + thf[m]	YOR236W	YOR236W		Folate Metabolism	0	0	1000	0
DHFS	dihydrofolate synthase	atp[c] + dhpt[c] + glu-L[c] -> adp[c] + dhf[c] + h[c] + pi[c]				Folate Metabolism	0	0	1000	0
DHFtm	dihydrofolate reversible mitochondrial transport	dhf[c] <=> dhf[m]				Transport, Mitochondrial	1	-1000	1000	0
DHNPAm	dihydroneopterin aldolase	dhnpt[m] -> 2ahhmp[m] + gcald[m] + h[m]	YNL256W	YNL256W		Folate Metabolism	0	0	1000	0
DHNPTtm	dhnpt mitochondrial transport	dhnpt[c] <=> dhnpt[m]				Transport, Mitochondrial	1	-1000	1000	0
DHORD4i	dihydoorotic acid (ubiquinone-6), irreversible	dhor-S[c] + q6[m] -> orot[c] + q6h2[m]	YKL216W	YKL216W		Purine and Pyrimidine Biosynthesis	0	0	1000	0
DHORDfum	Fumarate dependent DHORD	dhor-S[c] + fum[c] -> orot[c] + succ[c]	YKL216W	YKL216W		Purine and Pyrimidine Biosynthesis	0	0	1000	0
DHORDi	dihydoorotic acid dehydrogenase (irreversible)	dhor-S[c] + o2[c] -> h2o2[c] + orot[c]	YKL216W	YKL216W		Purine and Pyrimidine Biosynthesis	0	0	1000	0
DHORTS	dihydroorotase	dhor-S[c] + h2o[c] <=> cbasp[c] + h[c]	(YLR420W or YJL130C)	YJL130C YLR420W		Purine and Pyrimidine Biosynthesis	1	-1000	1000	0
DHPSm	dihydropteroate synthase, mitochondrial	2ahhmp[m] + 4abz[m] -> dhpt[m] + h2o[m]	YNL256W	YNL256W		Folate Metabolism	0	0	1000	0
DHPTtm	Dihydropteroate mitochondrial transport via diffusion	dhpt[c] <=> dhpt[m]				Transport, Mitochondrial	1	-1000	1000	0
DHQS	3-dehydroquinate synthase	2dda7p[c] -> 3dhq[c] + pi[c]	YDR127W	YDR127W		Tyrosine, Tryptophan, and Phenylalanine Metabolism	0	0	1000	0
DHQTi	3-dehydroquinate dehydratase, irreversible	3dhq[c] -> 3dhsk[c] + h2o[c]	YDR127W	YDR127W		Tyrosine, Tryptophan, and Phenylalanine Metabolism	0	0	1000	0
DIAT	diamine transaminase	accoa[c] + sprm[c] -> N1sprm[c] + coa[c] + h[c]				Tyrosine, Tryptophan, and Phenylalanine Metabolism	0	0	1000	0
DINSt2	deoxyinosine transport in via proton symport	din[e] + h[e] -> din[c] + h[c]				Transport, Extracellular	0	0	1000	0
DIPS	diphthine synthase	amet[c] + caphis[c] -> ahcys[c] + cmaphis[c] + h[c]	YLR172C	YLR172C		Methionine Metabolism	0	0	1000	0
DKMPPD2	2,3-diketo-5-methylthio-1-phosphopentane degradation reaction	dkmpp[c] + 3 h2o[c] -> 2kmb[c] + for[c] + 6 h[c] + pi[c]	(YMR009W and YEL038W)	YEL038W YMR009W		Methionine Metabolism	0	0	1000	0
DMATT	dimethylallyltranstransferase	dmpp[c] + ipdp[c] -> grdp[c] + ppi[c]	YJL167W	YJL167W		Sterol Metabolism	0	0	1000	0
DNMPPA	Dihydroneopterin monophosphate dephosphorylase	dhpmp[c] + h2o[c] -> dhnpt[c] + pi[c]	YDL100C	YDL100C		Folate Metabolism	0	0	1000	0
DNTPPA	Dihydroneopterin triphosphate pyrophosphatase	ahdt[c] + h2o[c] -> dhpmp[c] + h[c] + ppi[c]				Folate Metabolism	0	0	1000	0
DOLK	Dolichol kinase	ctp[c] + dolichol[c] -> cdp[c] + dolp[c] + h[c]	YMR013C	YMR013C		Glycoprotein Metabolism	0	0	1000	0
DOLPMMer	Dolichyl-phosphate-mannose--protein mannosyltransferase, endoplasmic reticular	dolmanp[r] -> dolp[r] + h[r] + mannan[r]	((YDL095W and YAL023C) or YOR321W or YJR143C or YDL093W or YGR199W)	YAL023C YDL093W YDL095W YGR199W YJR143C YOR321W		Glycoprotein Metabolism	0	0	1000	0
DOLPMTcer	Dolichyl-phosphate D-mannosyltransferase	dolp[c] + gdpmann[c] -> gdp[c] + dolmanp[r]	YPR183W	YPR183W		Glycoprotein Metabolism	0	0	1000	0
DOLPt2er	dolichol phosphate endoplasmic reticular transport via proton symport	dolp[c] + h[c] <=> dolp[r] + h[r]				Transport, Endoplasmic Reticular	1	-1000	1000	0
DPCOAK	dephospho-CoA kinase	atp[c] + dpcoa[c] -> adp[c] + coa[c] + h[c]				Pantothenate and CoA Biosynthesis	0	0	1000	0
DPCOAKm	dephospho-CoA kinase, mitochondrial	atp[m] + dpcoa[m] -> adp[m] + coa[m] + h[m]				Pantothenate and CoA Biosynthesis	0	0	1000	0
DPGM	Diphosphoglyceromutase	13dpg[c] <=> 23dpg[c] + h[c]	YKL152C	YKL152C		Glycolysis/Gluconeogenesis	1	-1000	1000	0
DPMVD	diphosphomevalonate decarboxylase	5dpmev[c] + atp[c] -> adp[c] + co2[c] + ipdp[c] + pi[c]	YNR043W	YNR043W		Sterol Metabolism	0	0	1000	0
DPR	2-dehydropantoate 2-reductase	2dhp[c] + h[c] + nadph[c] -> nadp[c] + pant-R[c]	YHR063C	YHR063C		Pantothenate and CoA Biosynthesis	0	0	1000	0
DPRm	2-dehydropantoate 2-reductase, mitochondrial	2dhp[m] + h[m] + nadph[m] -> nadp[m] + pant-R[m]	YLR355C	YLR355C		Pantothenate and CoA Biosynthesis	0	0	1000	0
DRBK	Deoxyribokinase	atp[c] + drib[c] -> 2dr5p[c] + adp[c] + h[c]	YCR036W	YCR036W		Pentose Phosphate Pathway	0	0	1000	0
DROPPRy	2,5-diamino-6-ribosylamino-4(3H)-pyrimidinone 5'-phosphate reductase (nadph)	25dhpp[c] + h[c] + nadph[c] -> 25dthpp[c] + nadp[c]	YBR153W	YBR153W		Riboflavin Metabolism	0	0	1000	0
DRTPPD	2,5-diamino-6-ribitylamino-4(3H)-pyrimidinone 5'-phosphate deaminase	25dthpp[c] + h[c] + h2o[c] -> 5aprbu[c] + nh4[c]	YOL066C	YOL066C		Riboflavin Metabolism	0	0	1000	0
DTMPK	dTMP kinase	atp[c] + dtmp[c] <=> adp[c] + dtdp[c]	YJR057W	YJR057W		Nucleotide Salvage Pathway	1	-1000	1000	0
DTTPt	dTTP reversible uniport	dttp[e] <=> dttp[c]				Transport, Extracellular	1	-1000	1000	0
DUMPtn	dUMP nuclear transport	dump[c] <=> dump[n]				Transport, Nuclear	1	-1000	1000	0
DURIK1	deoxyuridine kinase (ATP:Deoxyuridine)	atp[c] + duri[c] -> adp[c] + dump[c] + h[c]				Purine and Pyrimidine Biosynthesis	0	0	1000	0
DURIPP	deoxyuridine phosphorylase	duri[c] + pi[c] <=> 2dr1p[c] + ura[c]	YLR209C	YLR209C		Purine and Pyrimidine Biosynthesis	1	-1000	1000	0
DURIt2	deoxyuridine transport in via proton symport	duri[e] + h[e] -> duri[c] + h[c]				Transport, Extracellular	0	0	1000	0
DUTPDP	dUTP diphosphatase	dutp[c] + h2o[c] -> dump[c] + h[c] + ppi[c]	YBR252W	YBR252W		Purine and Pyrimidine Biosynthesis	0	0	1000	0
DXHPScm	deoxyhypusine synthase, cytosolic/mitochondrial	h2o[c] + spmd[c] + q6[m] -> 13dampp[c] + 4abutn[c] + q6h2[m]	YHR068W	YHR068W		Arginine and Proline Metabolism	0	0	1000	0
E4HGLUtm	L-erythro-4-hydroxyglutamate mitochondrial transport via diffusion	e4hglu[c] <=> e4hglu[m]				Transport, Mitochondrial	1	-1000	1000	0
E4HGLUtp	L-erythro-4-hydroxyglutamate peroxisomal transport via diffusion	e4hglu[c] <=> e4hglu[x]				Transport, Peroxisomal	1	-1000	1000	0
E4Ptm	D-erythrose 4-phosphate mtiochondrial transport via diffusion	e4p[c] <=> e4p[m]				Transport, Mitochondrial	1	-1000	1000	0
ECOAH11p	3-hydroxyacyl-CoA dehydratase (3-hydroxyhexacosyl-CoA), peroxisomal	h2o[x] + hxc2coa[x] <=> 3hxccoa[x]	YKR009C	YKR009C		Fatty Acid Degradation	1	-1000	1000	0
ECOAH4p	3-hydroxyacyl-CoA dehydratase (3-hydroxydecanoyl-CoA), peroxisomal	3hdcoa[x] <=> dc2coa[x] + h2o[x]	YKR009C	YKR009C		Fatty Acid Degradation	1	-1000	1000	0
ECOAH5p	3-hydroxyacyl-CoA dehydratase (3-hydroxydodecanoyl-CoA), peroxisomal	3hddcoa[x] <=> dd2coa[x] + h2o[x]	YKR009C	YKR009C		Fatty Acid Degradation	1	-1000	1000	0
ECOAH6p	3-hydroxyacyl-CoA dehydratase (3-hydroxytetradecanoyl-CoA), peroxisomal	3htdcoa[x] <=> h2o[x] + td2coa[x]	YKR009C	YKR009C		Fatty Acid Degradation	1	-1000	1000	0
ECOAH7p	3-hydroxyacyl-CoA dehydratase (3-hydroxyhexadecanoyl-CoA), peroxisomal	3hhdcoa[x] <=> h2o[x] + hdd2coa[x]	YKR009C	YKR009C		Fatty Acid Degradation	1	-1000	1000	0
ECOAH8p	3-hydroxyacyl-CoA dehydratase (3-hydroxyoctadecanoyl-CoA), peroxisomal	3hodcoa[x] <=> h2o[x] + od2coa[x]	YKR009C	YKR009C		Fatty Acid Degradation	1	-1000	1000	0
EHGLAT	L-erythro-4-Hydroxyglutamate:2-oxoglutarate aminotransferase	akg[c] + e4hglu[c] -> 4h2oglt[c] + glu-L[c]	YLR027C	YLR027C		Arginine and Proline Metabolism	0	0	1000	0
EHGLATm	L-erythro-4-Hydroxyglutamate:2-oxoglutarate aminotransferase, mitochondrial	akg[m] + e4hglu[m] -> 4h2oglt[m] + glu-L[m]	YKL106W	YKL106W		Arginine and Proline Metabolism	0	0	1000	0
EHGLATp	L-erythro-4-Hydroxyglutamate:2-oxoglutarate aminotransferase, peroxisomal	akg[x] + e4hglu[x] -> 4h2oglt[x] + glu-L[x]	YLR027C	YLR027C		Arginine and Proline Metabolism	0	0	1000	0
ENO	enolase	2pg[c] <=> h2o[c] + pep[c]	(YPL281C or YGR254W or YHR174W or YOR393W or YMR323W)	YGR254W YHR174W YMR323W YOR393W YPL281C		Glycolysis/Gluconeogenesis	1	-1000	1000	0
EPGALURSe	Endopolygalacturonase (extracellular)	h2o[e] + pectin[e] -> galur[e]	YJR153W	YJR153W		Alternate Carbon Metabolism	0	0	1000	0
EPISTAT_SC	Acyl-CoA:episterol acyltransferase, yeast-specific	0.01 epist[c] + 0.655 hdcoa[c] + 0.01 hexccoa[c] + 0.27 odecoa[c] + 0.02 pmtcoa[c] + 0.03 stcoa[c] + 0.015 tdcoa[c] -> coa[c] + 0.01 epistest_SC[c]	YCR048W	YCR048W		Sterol Metabolism	0	0	1000	0
EPISTESTH_SC	episterol ester hydrolase, yeast-specific	0.01 epistest_SC[c] + h2o[c] -> 0.01 epist[c] + h[c] + 0.02 hdca[c] + 0.655 hdcea[c] + 0.01 hexc[c] + 0.03 ocdca[c] + 0.27 ocdcea[c] + 0.015 ttdca[c]	(YLL012W or YKL140W)	YKL140W YLL012W		Sterol Metabolism	0	0	1000	0
EPISTESTH_SCe	episterol ester hydrolase, yeast-specific (extracellular)	0.01 epistest_SC[e] + h2o[e] -> 0.01 epist[e] + h[e] + 0.02 hdca[e] + 0.655 hdcea[e] + 0.01 hexc[e] + 0.03 ocdca[e] + 0.27 ocdcea[e] + 0.015 ttdca[e]	YLR020C	YLR020C		Sterol Metabolism	0	0	1000	0
EPISTt	episterol reversible transport	epist[e] <=> epist[c]	(YOR011W or YIL013C)	YIL013C YOR011W		Transport, Extracellular	1	-1000	1000	0
EPMGH	Epimelibiose galactohydrolase	epm[c] + h2o[c] <=> gal[c] + man[c]	YBR184W	YBR184W		Galactose metabolism	1	-1000	1000	0
ERGSTAT_SC	Acyl-CoA:ergosterol acyltransferase, yeast-specific	0.01 ergst[c] + 0.655 hdcoa[c] + 0.01 hexccoa[c] + 0.27 odecoa[c] + 0.02 pmtcoa[c] + 0.03 stcoa[c] + 0.015 tdcoa[c] -> coa[c] + 0.01 ergstest_SC[c]	(YCR048W or YNR019W)	YCR048W YNR019W		Sterol Metabolism	0	0	1000	0
ERGSTESTH_SC	ergosterol ester hydrolase, yeast-specific	0.01 ergstest_SC[c] + h2o[c] -> 0.01 ergst[c] + h[c] + 0.02 hdca[c] + 0.655 hdcea[c] + 0.01 hexc[c] + 0.03 ocdca[c] + 0.27 ocdcea[c] + 0.015 ttdca[c]	(YKL140W or YLL012W)	YKL140W YLL012W		Sterol Metabolism	0	0	1000	0
ERGSTESTH_SCe	ergosterol ester hydrolase, yeast-specific (extracellular)	0.01 ergstest_SC[e] + h2o[e] -> 0.01 ergst[e] + h[e] + 0.02 hdca[e] + 0.655 hdcea[e] + 0.01 hexc[e] + 0.03 ocdca[e] + 0.27 ocdcea[e] + 0.015 ttdca[e]	YLR020C	YLR020C		Sterol Metabolism	0	0	1000	0
ERGSTGLCT	UDP-glucose:ergosterol glucosyltransferase	ergst[c] + udpg[c] -> ergst3glc[c] + h[c] + udp[c]	YLR189C	YLR189C		Sterol Metabolism	0	0	1000	0
ERGSTt	ergosterol reversible transport	ergst[e] <=> ergst[c]	(YIL013C or YOR011W)	YIL013C YOR011W		Transport, Extracellular	1	-1000	1000	0
ERGSTter	ergosterol endoplasmic reticular transport	ergst[r] <=> ergst[c]				Transport, Endoplasmic Reticular	1	-1000	1000	0
ERGTETROLter	Ergosta-5,6,22,24,(28)-tetraen-3beta-ol endoplamic reticular transport	ergtetrol[c] <=> ergtetrol[r]				Transport, Endoplasmic Reticular	1	-1000	1000	0
ETHAK	Ethanolamine kinase	atp[c] + etha[c] -> adp[c] + ethamp[c] + h[c]	YDR147W	YDR147W		Phospholipid Biosynthesis	0	0	1000	0
ETHAPT_SC	Ethanolaminephosphotransferase, yeast-specific	0.01 12dgr_SC[c] + cdpea[c] <=> cmp[c] + h[c] + 0.01 pe_SC[c]	YHR123W	YHR123W		Phospholipid Biosynthesis	1	-1000	1000	0
ETHAt	ethanolamine transport via diffusion (extracellular)	etha[e] <=> etha[c]				Transport, Extracellular	1	-1000	1000	0
ETOHt	ethanol reversible transport	etoh[e] <=> etoh[c]				Transport, Extracellular	1	-1000	1000	0
ETOHtm	ethanol transport to mitochondria (diffusion)	etoh[c] <=> etoh[m]				Transport, Mitochondrial	1	-1000	1000	0
FA100tp	fatty acid peroxisomal transport	dca[c] -> dca[x]				Transport, Peroxisomal	0	0	1000	0
FA120ACPH	fatty-acyl-ACP hydrolase	ddcaACP[c] + h2o[c] <=> ACP[c] + ddca[c] + h[c]	(YKL182W and YPL231W)	YKL182W YPL231W		Fatty Acid Biosynthesis	1	-1000	1000	0
FA120ACPtm	fatty-acyl-ACP mitochondrial transport	ddcaACP[m] -> ddcaACP[c]				Transport, Mitochondrial	0	0	1000	0
FA120tp	fatty acid peroxisomal transport	ddca[c] -> ddca[x]				Transport, Peroxisomal	0	0	1000	0
FA140ACPH	fatty-acyl-ACP hydrolase	h2o[c] + myrsACP[c] <=> ACP[c] + h[c] + ttdca[c]	(YKL182W and YPL231W)	YKL182W YPL231W		Fatty Acid Biosynthesis	1	-1000	1000	0
FA140ACPtm	fatty-acyl-ACP mitochondrial transport	myrsACP[m] -> myrsACP[c]				Transport, Mitochondrial	0	0	1000	0
FA140COAabcp	fatty acid peroxisomal transport via ABC system	tdcoa[c] + atp[x] + h2o[x] -> adp[x] + h[x] + pi[x] + tdcoa[x]	(YPL147W and YKL188C)	YKL188C YPL147W		Transport, Peroxisomal	0	0	1000	0
FA140tp	fatty acid peroxisomal transport	ttdca[c] -> ttdca[x]				Transport, Peroxisomal	0	0	1000	0
FA141ACPH	fatty-acyl-ACP hydrolase	h2o[c] + tdeACP[c] <=> ACP[c] + h[c] + ttdcea[c]	(YKL182W and YPL231W)	YKL182W YPL231W		Fatty Acid Biosynthesis	1	-1000	1000	0
FA141ACPtm	fatty-acyl-ACP mitochondrial transport	tdeACP[m] -> tdeACP[c]				Transport, Mitochondrial	0	0	1000	0
FA141COAabcp	fatty acid peroxisomal transport via ABC system	tdecoa[c] + atp[x] + h2o[x] -> adp[x] + h[x] + pi[x] + tdecoa[x]	(YPL147W and YKL188C)	YKL188C YPL147W		Transport, Peroxisomal	0	0	1000	0
FA141tp	fatty acid peroxisomal transport	ttdcea[c] -> ttdcea[x]				Transport, Peroxisomal	0	0	1000	0
FA160ACPH	fatty-acyl-ACP hydrolase	h2o[c] + palmACP[c] <=> ACP[c] + h[c] + hdca[c]	(YKL182W and YPL231W)	YKL182W YPL231W		Fatty Acid Biosynthesis	1	-1000	1000	0
FA160ACPtm	fatty-acyl-ACP mitochondrial transport	palmACP[m] -> palmACP[c]				Transport, Mitochondrial	0	0	1000	0
FA160COAabcp	fatty acyl-CoA peroxisomal transport via ABC system	pmtcoa[c] + atp[x] + h2o[x] -> adp[x] + h[x] + pi[x] + pmtcoa[x]	(YPL147W and YKL188C)	YKL188C YPL147W		Transport, Peroxisomal	0	0	1000	0
FA160tp	fatty acid peroxisomal transport	hdca[c] -> hdca[x]				Transport, Peroxisomal	0	0	1000	0
FA161ACPH	fatty-acyl-ACP hydrolase	h2o[c] + hdeACP[c] <=> ACP[c] + h[c] + hdcea[c]	(YKL182W and YPL231W)	YKL182W YPL231W		Fatty Acid Biosynthesis	1	-1000	1000	0
FA161ACPtm	fatty-acyl-ACP mitochondrial transport	hdeACP[m] -> hdeACP[c]				Transport, Mitochondrial	0	0	1000	0
FA161COAabcp	fatty acyl-CoA peroxisomal transport via ABC system	hdcoa[c] + atp[x] + h2o[x] -> adp[x] + h[x] + hdcoa[x] + pi[x]	(YPL147W and YKL188C)	YKL188C YPL147W		Transport, Peroxisomal	0	0	1000	0
FA161tp	fatty acid peroxisomal transport	hdcea[c] -> hdcea[x]				Transport, Peroxisomal	0	0	1000	0
FA180ACPH	fatty-acyl-ACP hydrolase	h2o[c] + ocdcaACP[c] <=> ACP[c] + h[c] + ocdca[c]	(YKL182W and YPL231W)	YKL182W YPL231W		Fatty Acid Biosynthesis	1	-1000	1000	0
FA180ACPtm	fatty-acyl-ACP mitochondrial transport	ocdcaACP[m] -> ocdcaACP[c]				Transport, Mitochondrial	0	0	1000	0
FA180COAabcp	fatty acyl-CoA transport via ABC system	stcoa[c] + atp[x] + h2o[x] -> adp[x] + h[x] + pi[x] + stcoa[x]	(YPL147W and YKL188C)	YKL188C YPL147W		Transport, Peroxisomal	0	0	1000	0
FA181ACPH	fatty-acyl-ACP hydrolase	h2o[c] + octeACP[c] <=> ACP[c] + h[c] + ocdcea[c]	(YKL182W and YPL231W)	YKL182W YPL231W		Fatty Acid Biosynthesis	1	-1000	1000	0
FA181ACPtm	fatty-acyl-ACP mitochondrial transport	octeACP[m] -> octeACP[c]				Transport, Mitochondrial	0	0	1000	0
FA181COAabcp	fatty acyl-CoA peroxisomal transport via ABC system	odecoa[c] + atp[x] + h2o[x] -> adp[x] + h[x] + odecoa[x] + pi[x]	(YPL147W and YKL188C)	YKL188C YPL147W		Transport, Peroxisomal	0	0	1000	0
FA182ACPH	fatty-acyl-ACP hydrolase	h2o[c] + ocdcyaACP[c] <=> ACP[c] + h[c] + ocdcya[c]	(YKL182W and YPL231W)	YKL182W YPL231W		Fatty Acid Biosynthesis	1	-1000	1000	0
FA182ACPtm	fatty-acyl-ACP mitochondrial transport	ocdcyaACP[m] -> ocdcyaACP[c]				Transport, Mitochondrial	0	0	1000	0
FA182COAabcp	fatty acyl-CoA peroxisomal transport via ABC system	ocdycacoa[c] + atp[x] + h2o[x] -> adp[x] + h[x] + ocdycacoa[x] + pi[x]	(YPL147W and YKL188C)	YKL188C YPL147W		Transport, Peroxisomal	0	0	1000	0
FA240tp	fatty acid peroxisomal transport	ttc[c] -> ttc[x]	YBR041W	YBR041W		Transport, Peroxisomal	0	0	1000	0
FA260tp	fatty acid peroxisomal transport	hexc[c] -> hexc[x]	YBR041W	YBR041W		Transport, Peroxisomal	0	0	1000	0
FA80tp	fatty acid peroxisomal transport	octa[c] -> octa[x]				Transport, Peroxisomal	0	0	1000	0
FACOAL100p	fatty-acid--CoA ligase (decanoate), peroxisomal	atp[x] + coa[x] + dca[x] <=> amp[x] + dcacoa[x] + ppi[x]	YER015W	YER015W		Fatty Acid Biosynthesis	1	-1000	1000	0
FACOAL120p	fatty-acid--CoA ligase (dodecanoate), peroxisomal	atp[x] + coa[x] + ddca[x] <=> amp[x] + ddcacoa[x] + ppi[x]	YER015W	YER015W		Fatty Acid Biosynthesis	1	-1000	1000	0
FACOAL140	fatty-acid--CoA ligase (tetradecanoate)	atp[c] + coa[c] + ttdca[c] <=> amp[c] + ppi[c] + tdcoa[c]	(YOR317W or YIL009W or YMR246W)	YIL009W YMR246W YOR317W		Fatty Acid Biosynthesis	1	-1000	1000	0
FACOAL140p	fatty-acid--CoA ligase (tetradecanoate), peroxisomal	atp[x] + coa[x] + ttdca[x] <=> amp[x] + ppi[x] + tdcoa[x]	YER015W	YER015W		Fatty Acid Biosynthesis	1	-1000	1000	0
FACOAL141	fatty-acid--CoA ligase (tetradecenoate)	atp[c] + coa[c] + ttdcea[c] <=> amp[c] + ppi[c] + tdecoa[c]	(YOR317W or YIL009W or YMR246W)	YIL009W YMR246W YOR317W		Fatty Acid Biosynthesis	1	-1000	1000	0
FACOAL141p	fatty-acid--CoA ligase (tetradecenoate), peroxisomal	atp[x] + coa[x] + ttdcea[x] <=> amp[x] + ppi[x] + tdecoa[x]	YER015W	YER015W		Fatty Acid Biosynthesis	1	-1000	1000	0
[truncated: 902 more rows]

## Sheet: metabolites
Metabolite name	Metabolite description	Metabolite neutral formula	Metabolite charged formula	Metabolite charge	Metabolite Compartment	Metabolite KEGGID	Metabolite PubChemID	Metabolite CheBI ID	Metabolite Inchi String	Metabolite Smile
[truncated: 1,236 more rows]
